# Supplementary material for: A preliminary phylogeny and review of the genus Tasmanitachoides, with descriptions of two new species (Coleoptera, Carabidae, Bembidarenini)
Source: Zookeys. 2021 Jun 16;1044:153–96. doi: 10.3897/zookeys.1044.62253 (PMC8222342; doi:10.3897/zookeys.1044.62253)
Supplement: XML Treatment for Tasmanitachoides baehri [file zookeys.1044.62253-treatment1.xml]

<!DOCTYPE tp:taxon-treatment
  PUBLIC "-//TaxonX//DTD Taxonomic Treatment Publishing DTD v0 20100105//EN" "tax-treatment-NSO.dtd">
<tp:taxon-treatment xmlns:tp="http://www.plazi.org/taxpub"><tp:treatment-meta><kwd-group><label>Taxon classification</label><kwd><named-content xmlns:xlink="http://www.w3.org/1999/xlink" content-type="kingdom">Animalia</named-content></kwd><kwd><named-content xmlns:xlink="http://www.w3.org/1999/xlink" content-type="order">Coleoptera</named-content></kwd><kwd><named-content xmlns:xlink="http://www.w3.org/1999/xlink" content-type="family">Carabidae</named-content></kwd></kwd-group><mixed-citation publication-type="journal"><person-group><name><surname>Maddison</surname><given-names>David R.</given-names></name><name><surname>Porch</surname><given-names>Nick</given-names></name></person-group><article-title>A preliminary phylogeny and review of the genus <italic><tp:taxon-name><tp:taxon-name-part taxon-name-part-type="genus" reg="Tasmanitachoides">Tasmanitachoides</tp:taxon-name-part></tp:taxon-name></italic>, with descriptions of two new species (<tp:taxon-name><tp:taxon-name-part taxon-name-part-type="order">Coleoptera</tp:taxon-name-part></tp:taxon-name>, <tp:taxon-name><tp:taxon-name-part taxon-name-part-type="family">Carabidae</tp:taxon-name-part></tp:taxon-name>, <tp:taxon-name><tp:taxon-name-part taxon-name-part-type="tribe">Bembidarenini</tp:taxon-name-part></tp:taxon-name>)</article-title><source>Zookeys</source><day>16</day><month>6</month><year>2021</year><volume>1044</volume><fpage>153</fpage><lpage>196</lpage><pub-id pub-id-type="doi">10.3897/zookeys.1044.62253</pub-id></mixed-citation></tp:treatment-meta><tp:nomenclature><tp:taxon-name><object-id xmlns:xlink="http://www.w3.org/1999/xlink" content-type="arpha" xlink:type="simple">E93DED16-DE9F-58DD-BCEA-D5E300B8C612</object-id>
              <tp:taxon-name-part taxon-name-part-type="genus" reg="Tasmanitachoides">Tasmanitachoides</tp:taxon-name-part>
              <tp:taxon-name-part taxon-name-part-type="species" reg="baehri">baehri</tp:taxon-name-part>
              <object-id xmlns:xlink="http://www.w3.org/1999/xlink" content-type="zoobank" xlink:type="simple">http://zoobank.org/D4F6DB85-62FE-47DA-A67E-91C2FB54BA2B</object-id>
            </tp:taxon-name><tp:taxon-status xmlns:xlink="http://www.w3.org/1999/xlink" xlink:type="simple">sp. nov.</tp:taxon-status><xref ref-type="fig" rid="F10">Figures 10E</xref><xref ref-type="fig" rid="F15">, 15D</xref><xref ref-type="fig" rid="F17">, 17B</xref><xref ref-type="fig" rid="F18">, 18A</xref><xref ref-type="fig" rid="F19">, 19A</xref><xref ref-type="fig" rid="F20">, 20A</xref><xref ref-type="fig" rid="F21">, 21</xref></tp:nomenclature><tp:treatment-sec sec-type="material" id="SECID0EZVAK"><title>Material examined.</title><p><bold><italic>Holotype</italic>.</bold> Male (<named-content xmlns:xlink="http://www.w3.org/1999/xlink" content-type="dwc:institutional_code" xlink:type="simple">ANIC</named-content>), labeled: “Australia: ACT: Murrumbidgee River, 0.15 km u/s Uriarra Crossing (<named-content xmlns:xlink="http://www.w3.org/1999/xlink" content-type="dwc:verbatimCoordinates" xlink:type="simple"><named-content content-type="geo-json" specific-use="{&#34;type&#34;:&#34;Point&#34;,&#34;coordinates&#34;:[148.952250,-35.245283]}" id="NCID0EMWAK" xlink:type="simple">35°14.717’S, 148°57.135’E</named-content></named-content> 440 m) Washed fr. gravel/under cobbles at river edge. N. Porch, 28 Sep. 2002”, “David R. Maddison DNA5569 DNA Voucher” [pale green paper], “HOLOTYPE <tp:taxon-name><tp:taxon-name-part taxon-name-part-type="genus" reg="Tasmanitachoides">Tasmanitachoides</tp:taxon-name-part> <tp:taxon-name-part taxon-name-part-type="species" reg="baehri">baehri</tp:taxon-name-part></tp:taxon-name> Maddison &amp; Porch” [partly handwritten, on red paper]. Genitalia mounted in Euparal on coverslip pinned with specimen; extracted DNA stored separately. GenBank accession numbers for DNA sequences of the holotype are <ext-link xmlns:xlink="http://www.w3.org/1999/xlink" ext-link-type="gen" xlink:href="MW291166" xlink:type="simple">MW291166</ext-link>, <ext-link xmlns:xlink="http://www.w3.org/1999/xlink" ext-link-type="gen" xlink:href="MW291260" xlink:type="simple">MW291260</ext-link>, <ext-link xmlns:xlink="http://www.w3.org/1999/xlink" ext-link-type="gen" xlink:href="MW291213" xlink:type="simple">MW291213</ext-link>, and <ext-link xmlns:xlink="http://www.w3.org/1999/xlink" ext-link-type="gen" xlink:href="MW291304" xlink:type="simple">MW291304</ext-link>.</p><p><bold><italic>Paratypes</italic></bold> (26). Same label data as holotype (8; <named-content xmlns:xlink="http://www.w3.org/1999/xlink" content-type="dwc:institutional_code" xlink:type="simple">ANIC</named-content>, <named-content xmlns:xlink="http://www.w3.org/1999/xlink" content-type="dwc:institutional_code" xlink:type="simple">OSAC</named-content>). ACT: Murrumbidgee River, 0.15 km u/s Uriarra Crossing (<named-content xmlns:xlink="http://www.w3.org/1999/xlink" content-type="dwc:verbatimCoordinates" xlink:type="simple"><named-content content-type="geo-json" specific-use="{&#34;type&#34;:&#34;Point&#34;,&#34;coordinates&#34;:[148.952250,-35.245283]}" id="NCID0EXXAK" xlink:type="simple">35°14.717'S, 148°57.135'E</named-content></named-content> 440 m). Washed fr. gravel/under cobbles at edge of river. N. Porch, 14 Oct. 2000 (10; <abbrev xmlns:xlink="http://www.w3.org/1999/xlink" content-type="institution" xlink:title="Nick Porch Collection, Melbourne, Australia" id="ABBRID0E3XAK" xlink:type="simple">NPC</abbrev>, <named-content xmlns:xlink="http://www.w3.org/1999/xlink" content-type="dwc:institutional_code" xlink:type="simple">ANIC</named-content>, <abbrev xmlns:xlink="http://www.w3.org/1999/xlink" content-type="institution" xlink:title="Zoologische Staatssammlung München, Munich, Germany" id="ABBRID0EGYAK" xlink:type="simple">ZSM</abbrev>, <named-content xmlns:xlink="http://www.w3.org/1999/xlink" content-type="dwc:institutional_code" xlink:type="simple">NMV</named-content>, <named-content xmlns:xlink="http://www.w3.org/1999/xlink" content-type="dwc:institutional_code" xlink:type="simple">NHMUK</named-content>, <named-content xmlns:xlink="http://www.w3.org/1999/xlink" content-type="dwc:institutional_code" xlink:type="simple">MCZ</named-content>). ACT: Murrumbidgee River, 0.15 km u/s Uriarra Crossing (<named-content xmlns:xlink="http://www.w3.org/1999/xlink" content-type="dwc:verbatimCoordinates" xlink:type="simple"><named-content content-type="geo-json" specific-use="{&#34;type&#34;:&#34;Point&#34;,&#34;coordinates&#34;:[148.952250,-35.245283]}" id="NCID0E4YAK" xlink:type="simple">35°14.717'S, 148°57.135'E</named-content></named-content> 440 m). Washed fr. gravel/under cobbles at edge of river. N. Porch, 28 Sep. 2002 (8; <abbrev xmlns:xlink="http://www.w3.org/1999/xlink" content-type="institution" xlink:title="Nick Porch Collection, Melbourne, Australia" id="ABBRID0ECZAK" xlink:type="simple">NPC</abbrev>, <named-content xmlns:xlink="http://www.w3.org/1999/xlink" content-type="dwc:institutional_code" xlink:type="simple">ANIC</named-content>, <abbrev xmlns:xlink="http://www.w3.org/1999/xlink" content-type="institution" xlink:title="Zoologische Staatssammlung München, Munich, Germany" id="ABBRID0EMZAK" xlink:type="simple">ZSM</abbrev>, <named-content xmlns:xlink="http://www.w3.org/1999/xlink" content-type="dwc:institutional_code" xlink:type="simple">NHMUK</named-content>, <named-content xmlns:xlink="http://www.w3.org/1999/xlink" content-type="dwc:institutional_code" xlink:type="simple">MCZ</named-content>).</p></tp:treatment-sec><tp:treatment-sec sec-type="material" id="SECID0E2ZAK"><title>Other material examined.</title><p>We have seen an addition specimen labeled “Paddy’s River, 1 mi. S. of Cotter Dam, ACT, 17.iv.1969. S. Misko” (<named-content xmlns:xlink="http://www.w3.org/1999/xlink" content-type="dwc:institutional_code" xlink:type="simple">ANIC</named-content>; currently in <abbrev xmlns:xlink="http://www.w3.org/1999/xlink" content-type="institution" xlink:title="Zoologische Staatssammlung München, Munich, Germany" id="ABBRID0EG1AK" xlink:type="simple">ZSM</abbrev>).</p></tp:treatment-sec><tp:treatment-sec sec-type="type locality" id="SECID0EL1AK"><title>Type locality.</title><p>Australia: ACT: Murrumbidgee River, 0.15 km u/s Uriarra Crossing (<named-content xmlns:xlink="http://www.w3.org/1999/xlink" content-type="dwc:verbatimCoordinates" xlink:type="simple"><named-content content-type="geo-json" specific-use="{&#34;type&#34;:&#34;Point&#34;,&#34;coordinates&#34;:[148.952250,-35.245283]}" id="NCID0EU1AK" xlink:type="simple">35°14.717'S, 148°57.135'E</named-content></named-content> 440 m).</p></tp:treatment-sec><tp:treatment-sec sec-type="Derivation of specific epithet" id="SECID0EZ1AK"><title>Derivation of specific epithet.</title><p>We are honored to name this species after the late Martin Baehr, who discovered and documented many of the carabid species of Australia, and who described 14 of the known species of <italic><tp:taxon-name><tp:taxon-name-part taxon-name-part-type="genus" reg="Tasmanitachoides">Tasmanitachoides</tp:taxon-name-part></tp:taxon-name></italic>.</p></tp:treatment-sec><tp:treatment-sec sec-type="diagnosis" id="SECID0EG2AK"><title>Diagnosis and description.</title><p>Very small, length 1.59–1.63 mm (n = 4). A pale species, body mostly orange, with the front half of the elytra and head a darker reddish orange. Antennae pale testaceous, with antennomeres 5–11 slightly infuscated. Head with moderately long but shallow frontal furrows, reaching approximately the center of the eye, and at least to the anterior supraorbital seta (Fig. <xref ref-type="fig" rid="F17">17B</xref>); with a groove extending from anterior supraorbital puncture anteriad and mediad to approximately halfway toward the frontal furrow (Fig. <xref ref-type="fig" rid="F17">17B</xref>). Pronotum convex, narrow, only slightly wider than head (Fig. <xref ref-type="fig" rid="F10">10E</xref>). Hind angle of pronotum obtuse. Elytra more parallel-sided than <italic><tp:taxon-name><tp:taxon-name-part taxon-name-part-type="genus" reg="Tasmanitachoides">T.</tp:taxon-name-part> <tp:taxon-name-part taxon-name-part-type="species" reg="wilsoni">wilsoni</tp:taxon-name-part></tp:taxon-name></italic>. Striae 2 and 3 shallow, broad, impunctate grooves (Figs <xref ref-type="fig" rid="F15">15D</xref>, <xref ref-type="fig" rid="F18">18A</xref>); nearby intervals convex. Stria 5 deeply engraved in anterior half of elytron; stria 5 reaching or nearly reaching the second discal seta (ed5; Fig. <xref ref-type="fig" rid="F15">15D</xref>). Striae 6 and 7 effaced. Discal setae ed6 apparently in stria 2. Microsculpture without engraved lines; where present on the dorsal surface, the microsculpture is formed as low papillae without defined boundaries (Fig. <xref ref-type="fig" rid="F18">18A</xref>). Pronotum and head very shiny, virtually without microsculpture. Aedeagus (Figs <xref ref-type="fig" rid="F19">19A</xref>, <xref ref-type="fig" rid="F20">20A</xref>) with internal sac sclerites compact, and sinuate, very similar to those of <italic><tp:taxon-name><tp:taxon-name-part taxon-name-part-type="genus" reg="Tasmanitachoides">T.</tp:taxon-name-part> <tp:taxon-name-part taxon-name-part-type="species" reg="wilsoni">wilsoni</tp:taxon-name-part></tp:taxon-name></italic> (Fig. <xref ref-type="fig" rid="F19">19B</xref>).</p><fig id="F17" position="float" orientation="portrait"><object-id xmlns:xlink="http://www.w3.org/1999/xlink" content-type="doi" xlink:type="simple">10.3897/zookeys.1044.62253.figure17</object-id><object-id xmlns:xlink="http://www.w3.org/1999/xlink" content-type="arpha" xlink:type="simple">1C2DAB3B-1951-5A3D-AA3D-0995F8FECE7E</object-id><label>Figure 17.</label><caption><p>Dorsal view of head of <italic><tp:taxon-name><tp:taxon-name-part taxon-name-part-type="genus" reg="Tasmanitachoides">Tasmanitachoides</tp:taxon-name-part></tp:taxon-name></italic> adults <bold>A</bold><italic><tp:taxon-name><tp:taxon-name-part taxon-name-part-type="genus" reg="Tasmanitachoides">T.</tp:taxon-name-part> <tp:taxon-name-part taxon-name-part-type="species" reg="wilsoni">wilsoni</tp:taxon-name-part></tp:taxon-name></italic>, voucher V101470 <bold>B</bold><italic><tp:taxon-name><tp:taxon-name-part taxon-name-part-type="genus" reg="Tasmanitachoides">T.</tp:taxon-name-part> <tp:taxon-name-part taxon-name-part-type="species" reg="baehri">baehri</tp:taxon-name-part></tp:taxon-name></italic>, voucher V101479 <bold>C</bold><italic><tp:taxon-name><tp:taxon-name-part taxon-name-part-type="genus" reg="Tasmanitachoides">T.</tp:taxon-name-part> <tp:taxon-name-part taxon-name-part-type="species" reg="lutus">lutus</tp:taxon-name-part></tp:taxon-name></italic>, voucher V101462 <bold>D</bold><tp:taxon-name><tp:taxon-name-part taxon-name-part-type="genus" reg="Tasmanitachoides">T.</tp:taxon-name-part> <tp:taxon-name-part taxon-name-part-type="uncertainty-rank">cf.</tp:taxon-name-part> <tp:taxon-name-part taxon-name-part-type="species" reg="gerdi">gerdi</tp:taxon-name-part></tp:taxon-name>, voucher DNA5676 <bold>E</bold><italic><tp:taxon-name><tp:taxon-name-part taxon-name-part-type="genus" reg="Tasmanitachoides">T.</tp:taxon-name-part></tp:taxon-name></italic> sp. “Angle Crossing #1”, voucher DNA5677 <bold>F</bold><italic><tp:taxon-name><tp:taxon-name-part taxon-name-part-type="genus" reg="Tasmanitachoides">T.</tp:taxon-name-part> <tp:taxon-name-part taxon-name-part-type="species" reg="obliquiceps">obliquiceps</tp:taxon-name-part></tp:taxon-name></italic>, voucher V101477 <bold>G</bold><italic><tp:taxon-name><tp:taxon-name-part taxon-name-part-type="genus" reg="Tasmanitachoides">T.</tp:taxon-name-part> <tp:taxon-name-part taxon-name-part-type="species" reg="erwini">erwini</tp:taxon-name-part></tp:taxon-name></italic>, voucher V101469 <bold>H</bold><italic><tp:taxon-name><tp:taxon-name-part taxon-name-part-type="genus" reg="Tasmanitachoides">T.</tp:taxon-name-part> <tp:taxon-name-part taxon-name-part-type="species" reg="hobarti">hobarti</tp:taxon-name-part></tp:taxon-name></italic>, voucher V101463 <bold>J</bold><italic><tp:taxon-name><tp:taxon-name-part taxon-name-part-type="genus" reg="Tasmanitachoides">T.</tp:taxon-name-part> <tp:taxon-name-part taxon-name-part-type="species" reg="leai">leai</tp:taxon-name-part></tp:taxon-name></italic>, voucher V101467 <bold>K</bold><italic><tp:taxon-name><tp:taxon-name-part taxon-name-part-type="genus" reg="Tasmanitachoides">T.</tp:taxon-name-part> <tp:taxon-name-part taxon-name-part-type="species" reg="rufescens">rufescens</tp:taxon-name-part></tp:taxon-name></italic>, voucher V101478 <bold>L</bold><italic><tp:taxon-name><tp:taxon-name-part taxon-name-part-type="genus" reg="Tasmanitachoides">T.</tp:taxon-name-part> <tp:taxon-name-part taxon-name-part-type="species" reg="fitzroyi">fitzroyi</tp:taxon-name-part></tp:taxon-name></italic>, voucher V101471 <bold>M</bold><italic><tp:taxon-name><tp:taxon-name-part taxon-name-part-type="genus" reg="Tasmanitachoides">T.</tp:taxon-name-part> <tp:taxon-name-part taxon-name-part-type="species" reg="murrumbidgensis">murrumbidgensis</tp:taxon-name-part></tp:taxon-name></italic>, voucher V101464.</p></caption><graphic xmlns:xlink="http://www.w3.org/1999/xlink" xlink:href="zookeys-1044-153-g017.jpg" position="float" orientation="portrait" xlink:type="simple" id="oo_555139.jpg"><uri content-type="original_file" xlink:type="simple">https://binary.pensoft.net/fig/555139</uri></graphic></fig><fig id="F18" position="float" orientation="portrait"><object-id xmlns:xlink="http://www.w3.org/1999/xlink" content-type="doi" xlink:type="simple">10.3897/zookeys.1044.62253.figure18</object-id><object-id xmlns:xlink="http://www.w3.org/1999/xlink" content-type="arpha" xlink:type="simple">9E304A8D-3770-578F-BEEA-DCCEA5F27F5C</object-id><label>Figure 18.</label><caption><p>Elytral microsculpture of <italic><tp:taxon-name><tp:taxon-name-part taxon-name-part-type="genus" reg="Tasmanitachoides">Tasmanitachoides</tp:taxon-name-part></tp:taxon-name></italic>, dorsal view <bold>A</bold><italic><tp:taxon-name><tp:taxon-name-part taxon-name-part-type="genus" reg="Tasmanitachoides">T.</tp:taxon-name-part> <tp:taxon-name-part taxon-name-part-type="species" reg="baehri">baehri</tp:taxon-name-part></tp:taxon-name></italic>, voucher V101484 <bold>B</bold><italic><tp:taxon-name><tp:taxon-name-part taxon-name-part-type="genus" reg="Tasmanitachoides">T.</tp:taxon-name-part> <tp:taxon-name-part taxon-name-part-type="species" reg="erwini">erwini</tp:taxon-name-part></tp:taxon-name></italic>, voucher V101483. Scale bar: 100 µm.</p></caption><graphic xmlns:xlink="http://www.w3.org/1999/xlink" xlink:href="zookeys-1044-153-g018.jpg" position="float" orientation="portrait" xlink:type="simple" id="oo_555140.jpg"><uri content-type="original_file" xlink:type="simple">https://binary.pensoft.net/fig/555140</uri></graphic></fig><fig id="F19" position="float" orientation="portrait"><object-id xmlns:xlink="http://www.w3.org/1999/xlink" content-type="doi" xlink:type="simple">10.3897/zookeys.1044.62253.figure19</object-id><object-id xmlns:xlink="http://www.w3.org/1999/xlink" content-type="arpha" xlink:type="simple">09885D02-0138-53C7-B7AF-D17150FF4367</object-id><label>Figure 19.</label><caption><p>Aedeagus of <italic><tp:taxon-name><tp:taxon-name-part taxon-name-part-type="genus" reg="Tasmanitachoides">Tasmanitachoides</tp:taxon-name-part></tp:taxon-name></italic>, ventral view <bold>A</bold><italic><tp:taxon-name><tp:taxon-name-part taxon-name-part-type="genus" reg="Tasmanitachoides">T.</tp:taxon-name-part> <tp:taxon-name-part taxon-name-part-type="species" reg="baehri">baehri</tp:taxon-name-part></tp:taxon-name></italic>, voucher DNA5569 (holotype) <bold>B</bold><italic><tp:taxon-name><tp:taxon-name-part taxon-name-part-type="genus" reg="Tasmanitachoides">T.</tp:taxon-name-part> <tp:taxon-name-part taxon-name-part-type="species" reg="wilsoni">wilsoni</tp:taxon-name-part></tp:taxon-name></italic>, voucher DNA5514 <bold>C</bold><italic><tp:taxon-name><tp:taxon-name-part taxon-name-part-type="genus" reg="Tasmanitachoides">T.</tp:taxon-name-part> <tp:taxon-name-part taxon-name-part-type="species" reg="erwini">erwini</tp:taxon-name-part></tp:taxon-name></italic>, voucher V101481 <bold>D</bold><italic><tp:taxon-name><tp:taxon-name-part taxon-name-part-type="genus" reg="Tasmanitachoides">T.</tp:taxon-name-part></tp:taxon-name></italic> sp. “Lerderderg R”, voucher DNA2029. Scale bars: 100 µm.</p></caption><graphic xmlns:xlink="http://www.w3.org/1999/xlink" xlink:href="zookeys-1044-153-g019.jpg" position="float" orientation="portrait" xlink:type="simple" id="oo_555141.jpg"><uri content-type="original_file" xlink:type="simple">https://binary.pensoft.net/fig/555141</uri></graphic></fig></tp:treatment-sec><tp:treatment-sec sec-type="comparisons" id="SECID0EKGBK"><title>Comparison with related species.</title><p>Likely to be confused only with similarly small and compact <italic><tp:taxon-name><tp:taxon-name-part taxon-name-part-type="genus" reg="Tasmanitachoides">T.</tp:taxon-name-part> <tp:taxon-name-part taxon-name-part-type="species" reg="wilsoni">wilsoni</tp:taxon-name-part></tp:taxon-name></italic>, from which it can be distinguished by the narrower pronotum with less rounded lateral margins, and narrower, less rounded elytra. In addition, <italic><tp:taxon-name><tp:taxon-name-part taxon-name-part-type="genus" reg="Tasmanitachoides">T.</tp:taxon-name-part> <tp:taxon-name-part taxon-name-part-type="species" reg="wilsoni">wilsoni</tp:taxon-name-part></tp:taxon-name></italic> has much shorter frontal furrows, which do not reach the anterior supraorbital seta (Fig. <xref ref-type="fig" rid="F17">17A</xref>); <italic><tp:taxon-name><tp:taxon-name-part taxon-name-part-type="genus" reg="Tasmanitachoides">T.</tp:taxon-name-part> <tp:taxon-name-part taxon-name-part-type="species" reg="wilsoni">wilsoni</tp:taxon-name-part></tp:taxon-name></italic> also lacks the notable groove extending forward from the anterior supraorbital seta. The elytral striae in <italic><tp:taxon-name><tp:taxon-name-part taxon-name-part-type="genus" reg="Tasmanitachoides">T.</tp:taxon-name-part> <tp:taxon-name-part taxon-name-part-type="species" reg="wilsoni">wilsoni</tp:taxon-name-part></tp:taxon-name></italic> are less evident than in <italic><tp:taxon-name><tp:taxon-name-part taxon-name-part-type="genus" reg="Tasmanitachoides">T.</tp:taxon-name-part> <tp:taxon-name-part taxon-name-part-type="species" reg="baehri">baehri</tp:taxon-name-part></tp:taxon-name></italic>: <italic><tp:taxon-name><tp:taxon-name-part taxon-name-part-type="genus" reg="Tasmanitachoides">T.</tp:taxon-name-part> <tp:taxon-name-part taxon-name-part-type="species" reg="baehri">baehri</tp:taxon-name-part></tp:taxon-name></italic> has an evident (if shallow and broad) stria 3 between the two anterior discal setae (Figs <xref ref-type="fig" rid="F15">15D</xref>, <xref ref-type="fig" rid="F18">18A</xref>), whereas in <italic><tp:taxon-name><tp:taxon-name-part taxon-name-part-type="genus" reg="Tasmanitachoides">T.</tp:taxon-name-part> <tp:taxon-name-part taxon-name-part-type="species" reg="wilsoni">wilsoni</tp:taxon-name-part></tp:taxon-name></italic> it is either absent or extremely faint and shallow (Fig. <xref ref-type="fig" rid="F15">15C</xref>); stria 5 in <italic><tp:taxon-name><tp:taxon-name-part taxon-name-part-type="genus" reg="Tasmanitachoides">T.</tp:taxon-name-part> <tp:taxon-name-part taxon-name-part-type="species" reg="wilsoni">wilsoni</tp:taxon-name-part></tp:taxon-name></italic> is much shorter, only reaching to around half-way in between the two anterior discal setae (Fig. <xref ref-type="fig" rid="F15">15C</xref>), as opposed to reaching or nearly reaching the second discal seta (ed5) as it does in <italic><tp:taxon-name><tp:taxon-name-part taxon-name-part-type="genus" reg="Tasmanitachoides">T.</tp:taxon-name-part> <tp:taxon-name-part taxon-name-part-type="species" reg="baehri">baehri</tp:taxon-name-part></tp:taxon-name></italic> (Fig. <xref ref-type="fig" rid="F15">15D</xref>) <italic><tp:taxon-name><tp:taxon-name-part taxon-name-part-type="genus" reg="Tasmanitachoides">T.</tp:taxon-name-part> <tp:taxon-name-part taxon-name-part-type="species" reg="baehri">baehri</tp:taxon-name-part></tp:taxon-name></italic> and <italic><tp:taxon-name><tp:taxon-name-part taxon-name-part-type="genus" reg="Tasmanitachoides">T.</tp:taxon-name-part> <tp:taxon-name-part taxon-name-part-type="species" reg="wilsoni">wilsoni</tp:taxon-name-part></tp:taxon-name></italic> look very much like small members of the tribe <tp:taxon-name><tp:taxon-name-part taxon-name-part-type="tribe">Tachyini</tp:taxon-name-part></tp:taxon-name> (e.g., <italic><tp:taxon-name><tp:taxon-name-part taxon-name-part-type="genus" reg="Elaphropus">Elaphropus</tp:taxon-name-part></tp:taxon-name></italic>, <italic><tp:taxon-name><tp:taxon-name-part taxon-name-part-type="genus" reg="Tachyura">Tachyura</tp:taxon-name-part></tp:taxon-name></italic>). The two <italic><tp:taxon-name><tp:taxon-name-part taxon-name-part-type="genus" reg="Tasmanitachoides">Tasmanitachoides</tp:taxon-name-part></tp:taxon-name></italic> can be distinguished by the presence of four setae on the clypeus, as opposed to the two setae present in tachyines.</p></tp:treatment-sec><tp:treatment-sec sec-type="distribution" id="SECID0E2LBK"><title>Geographic distribution.</title><p>Only known from the Australian Capital Territory (Fig. <xref ref-type="fig" rid="F21">21</xref>), but very likely occurring in similar habitats in NSW.</p></tp:treatment-sec><tp:treatment-sec sec-type="habitat" id="SECID0EFMBK"><title>Habitat.</title><p>Collected from pockets of gravelly cobble at the edge of still water of the Murrumbidgee River. The collection locality was amongst riverbank sheoaks (<italic><tp:taxon-name><tp:taxon-name-part taxon-name-part-type="genus" reg="Allocasuarina">Allocasuarina</tp:taxon-name-part></tp:taxon-name></italic>) and relatively protected. Specimens were recovered by splashing the gravel bank after removal of cobbles. The species was collected with <italic><tp:taxon-name><tp:taxon-name-part taxon-name-part-type="genus" reg="Tasmanitachoides">T.</tp:taxon-name-part> <tp:taxon-name-part taxon-name-part-type="species" reg="murrumbidgensis">murrumbidgensis</tp:taxon-name-part></tp:taxon-name></italic>, <italic><tp:taxon-name><tp:taxon-name-part taxon-name-part-type="genus" reg="Tasmanitachoides">T.</tp:taxon-name-part> <tp:taxon-name-part taxon-name-part-type="species" reg="rufescens">rufescens</tp:taxon-name-part></tp:taxon-name></italic>, and a single specimen of <italic><tp:taxon-name><tp:taxon-name-part taxon-name-part-type="genus" reg="Tasmanitachoides">T.</tp:taxon-name-part> <tp:taxon-name-part taxon-name-part-type="species" reg="leai">leai</tp:taxon-name-part></tp:taxon-name></italic>.</p></tp:treatment-sec><tp:treatment-sec sec-type="Phylogenetic relationships" id="SECID0ETNBK"><title>Phylogenetic relationships.</title><p>This species belongs to the <italic><tp:taxon-name><tp:taxon-name-part taxon-name-part-type="genus" reg="Tasmanitachoides"/><tp:taxon-name-part taxon-name-part-type="species" reg="kingi">kingi</tp:taxon-name-part></tp:taxon-name></italic> species group and appears to be sister to <italic><tp:taxon-name><tp:taxon-name-part taxon-name-part-type="genus" reg="Tasmanitachoides">T.</tp:taxon-name-part> <tp:taxon-name-part taxon-name-part-type="species" reg="wilsoni">wilsoni</tp:taxon-name-part></tp:taxon-name></italic> among the sampled species (Figs <xref ref-type="fig" rid="F5">5</xref>–<xref ref-type="fig" rid="F9">9</xref>).</p></tp:treatment-sec><tp:treatment-sec sec-type="notes" id="SECID0EWOBK"><title>Notes.</title><p>This species was called “<tp:taxon-name><tp:taxon-name-part taxon-name-part-type="genus" reg="Tasmanitachoides">Tasmanitachoides</tp:taxon-name-part> <tp:taxon-name-part taxon-name-part-type="uncertainty-rank">cf.</tp:taxon-name-part> <tp:taxon-name-part taxon-name-part-type="species" reg="rufescens">rufescens</tp:taxon-name-part></tp:taxon-name>” in <xref ref-type="bibr" rid="B24">Maddison et al. (2019)</xref>.</p></tp:treatment-sec><tp:treatment-sec><!--Section generated to contain objects referenced in tp:taxon-treatment.--><fig id="F10" position="float" orientation="portrait"><object-id xmlns:xlink="http://www.w3.org/1999/xlink" content-type="doi" xlink:type="simple">10.3897/zookeys.1044.62253.figure10</object-id><object-id xmlns:xlink="http://www.w3.org/1999/xlink" content-type="arpha" xlink:type="simple">559D4214-C9B1-5DEB-BB59-0C23173D03AA</object-id><label>Figure 10.</label><caption><p>Adults of the <italic><tp:taxon-name><tp:taxon-name-part taxon-name-part-type="genus" reg="Tasmanitachoides">Tasmanitachoides</tp:taxon-name-part> <tp:taxon-name-part taxon-name-part-type="species" reg="kingi">kingi</tp:taxon-name-part></tp:taxon-name></italic> species group as well as <italic><tp:taxon-name><tp:taxon-name-part taxon-name-part-type="genus" reg="Tasmanitachoides">T.</tp:taxon-name-part> <tp:taxon-name-part taxon-name-part-type="species" reg="lutus">lutus</tp:taxon-name-part></tp:taxon-name></italic><bold>A</bold><italic><tp:taxon-name><tp:taxon-name-part taxon-name-part-type="genus" reg="Tasmanitachoides">T.</tp:taxon-name-part> <tp:taxon-name-part taxon-name-part-type="species" reg="kingi">kingi</tp:taxon-name-part></tp:taxon-name></italic>, voucher V101468 <bold>B</bold><italic><tp:taxon-name><tp:taxon-name-part taxon-name-part-type="genus" reg="Tasmanitachoides">T.</tp:taxon-name-part> <tp:taxon-name-part taxon-name-part-type="species" reg="angullicollis">angullicollis</tp:taxon-name-part></tp:taxon-name></italic>, voucher DNA5515. <bold>C</bold><italic><tp:taxon-name><tp:taxon-name-part taxon-name-part-type="genus" reg="Tasmanitachoides">T.</tp:taxon-name-part> <tp:taxon-name-part taxon-name-part-type="species" reg="hendrichi">hendrichi</tp:taxon-name-part></tp:taxon-name></italic>, holotype. <bold>D</bold><italic><tp:taxon-name><tp:taxon-name-part taxon-name-part-type="genus" reg="Tasmanitachoides">T.</tp:taxon-name-part> <tp:taxon-name-part taxon-name-part-type="species" reg="wilsoni">wilsoni</tp:taxon-name-part></tp:taxon-name></italic>, voucher V101470. <bold>E</bold><italic><tp:taxon-name><tp:taxon-name-part taxon-name-part-type="genus" reg="Tasmanitachoides">T.</tp:taxon-name-part> <tp:taxon-name-part taxon-name-part-type="species" reg="baehri">baehri</tp:taxon-name-part></tp:taxon-name></italic>, voucher V101479. <bold>F</bold><italic><tp:taxon-name><tp:taxon-name-part taxon-name-part-type="genus" reg="Tasmanitachoides">T.</tp:taxon-name-part> <tp:taxon-name-part taxon-name-part-type="species" reg="lutus">lutus</tp:taxon-name-part></tp:taxon-name></italic>, voucher V101462. Scale bars: 1.0 mm.</p></caption><graphic xmlns:xlink="http://www.w3.org/1999/xlink" xlink:href="zookeys-1044-153-g010.jpg" position="float" orientation="portrait" xlink:type="simple" id="oo_555132.jpg"><uri content-type="original_file" xlink:type="simple">https://binary.pensoft.net/fig/555132</uri></graphic></fig><fig id="F15" position="float" orientation="portrait"><object-id xmlns:xlink="http://www.w3.org/1999/xlink" content-type="doi" xlink:type="simple">10.3897/zookeys.1044.62253.figure15</object-id><object-id xmlns:xlink="http://www.w3.org/1999/xlink" content-type="arpha" xlink:type="simple">5F239689-0F95-5F8E-861A-C99136F6BDBA</object-id><label>Figure 15.</label><caption><p>Left elytron of <italic><tp:taxon-name><tp:taxon-name-part taxon-name-part-type="genus" reg="Tasmanitachoides">Tasmanitachoides</tp:taxon-name-part></tp:taxon-name></italic><bold>A</bold><italic><tp:taxon-name><tp:taxon-name-part taxon-name-part-type="genus" reg="Tasmanitachoides">T.</tp:taxon-name-part> <tp:taxon-name-part taxon-name-part-type="species" reg="kingi">kingi</tp:taxon-name-part></tp:taxon-name></italic>, voucher V101468 <bold>B</bold><italic><tp:taxon-name><tp:taxon-name-part taxon-name-part-type="genus" reg="Tasmanitachoides">T.</tp:taxon-name-part> <tp:taxon-name-part taxon-name-part-type="species" reg="angulicollis">angulicollis</tp:taxon-name-part></tp:taxon-name></italic>, voucher DNA5515 <bold>C</bold><italic><tp:taxon-name><tp:taxon-name-part taxon-name-part-type="genus" reg="Tasmanitachoides">T.</tp:taxon-name-part> <tp:taxon-name-part taxon-name-part-type="species" reg="wilsoni">wilsoni</tp:taxon-name-part></tp:taxon-name></italic>, voucher V101470 <bold>D</bold><italic><tp:taxon-name><tp:taxon-name-part taxon-name-part-type="genus" reg="Tasmanitachoides">T.</tp:taxon-name-part> <tp:taxon-name-part taxon-name-part-type="species" reg="baehri">baehri</tp:taxon-name-part></tp:taxon-name></italic>, voucher V101479 <bold>E</bold><italic><tp:taxon-name><tp:taxon-name-part taxon-name-part-type="genus" reg="Tasmanitachoides">T.</tp:taxon-name-part> <tp:taxon-name-part taxon-name-part-type="species" reg="lutus">lutus</tp:taxon-name-part></tp:taxon-name></italic>, voucher V101462 <bold>F</bold><italic><tp:taxon-name><tp:taxon-name-part taxon-name-part-type="genus" reg="Tasmanitachoides">T.</tp:taxon-name-part> <tp:taxon-name-part taxon-name-part-type="species" reg="katherinei">katherinei</tp:taxon-name-part></tp:taxon-name></italic>, voucher V101475 <bold>G</bold><tp:taxon-name><tp:taxon-name-part taxon-name-part-type="genus" reg="Tasmanitachoides">T.</tp:taxon-name-part> <tp:taxon-name-part taxon-name-part-type="uncertainty-rank">cf.</tp:taxon-name-part> <tp:taxon-name-part taxon-name-part-type="species" reg="gerdi">gerdi</tp:taxon-name-part></tp:taxon-name>, voucher DNA5676 <bold>H</bold><italic><tp:taxon-name><tp:taxon-name-part taxon-name-part-type="genus" reg="Tasmanitachoides">T.</tp:taxon-name-part></tp:taxon-name></italic> sp. “Angle Crossing #1”, voucher DNA5677 <bold>J</bold><italic><tp:taxon-name><tp:taxon-name-part taxon-name-part-type="genus" reg="Tasmanitachoides">T.</tp:taxon-name-part> <tp:taxon-name-part taxon-name-part-type="species" reg="obliquiceps">obliquiceps</tp:taxon-name-part></tp:taxon-name></italic>, voucher V101477 <bold>K</bold><italic><tp:taxon-name><tp:taxon-name-part taxon-name-part-type="genus" reg="Tasmanitachoides">T.</tp:taxon-name-part> <tp:taxon-name-part taxon-name-part-type="species" reg="mandibularis">mandibularis</tp:taxon-name-part></tp:taxon-name></italic>, voucher V101473.</p></caption><graphic xmlns:xlink="http://www.w3.org/1999/xlink" xlink:href="zookeys-1044-153-g015.jpg" position="float" orientation="portrait" xlink:type="simple" id="oo_555137.jpg"><uri content-type="original_file" xlink:type="simple">https://binary.pensoft.net/fig/555137</uri></graphic></fig><fig id="F20" position="float" orientation="portrait"><object-id xmlns:xlink="http://www.w3.org/1999/xlink" content-type="doi" xlink:type="simple">10.3897/zookeys.1044.62253.figure20</object-id><object-id xmlns:xlink="http://www.w3.org/1999/xlink" content-type="arpha" xlink:type="simple">27739B93-D635-5342-8D77-46090504BC21</object-id><label>Figure 20.</label><caption><p>Aedeagus of <italic><tp:taxon-name><tp:taxon-name-part taxon-name-part-type="genus" reg="Tasmanitachoides">Tasmanitachoides</tp:taxon-name-part></tp:taxon-name></italic>, left lateral view <bold>A</bold><italic><tp:taxon-name><tp:taxon-name-part taxon-name-part-type="genus" reg="Tasmanitachoides">T.</tp:taxon-name-part> <tp:taxon-name-part taxon-name-part-type="species" reg="baehri">baehri</tp:taxon-name-part></tp:taxon-name></italic>, voucher DNA2032 <bold>B</bold><italic><tp:taxon-name><tp:taxon-name-part taxon-name-part-type="genus" reg="Tasmanitachoides">T.</tp:taxon-name-part> <tp:taxon-name-part taxon-name-part-type="species" reg="erwini">erwini</tp:taxon-name-part></tp:taxon-name></italic>, voucher DNA5583 <bold>C</bold><italic><tp:taxon-name><tp:taxon-name-part taxon-name-part-type="genus" reg="Tasmanitachoides">T.</tp:taxon-name-part> <tp:taxon-name-part taxon-name-part-type="species" reg="erwini">erwini</tp:taxon-name-part></tp:taxon-name></italic>, voucher DNA5509 (holotype). Scale bar: 100 µm.</p></caption><graphic xmlns:xlink="http://www.w3.org/1999/xlink" xlink:href="zookeys-1044-153-g020.jpg" position="float" orientation="portrait" xlink:type="simple" id="oo_555142.jpg"><uri content-type="original_file" xlink:type="simple">https://binary.pensoft.net/fig/555142</uri></graphic></fig><fig id="F21" position="float" orientation="portrait"><object-id xmlns:xlink="http://www.w3.org/1999/xlink" content-type="doi" xlink:type="simple">10.3897/zookeys.1044.62253.figure21</object-id><object-id xmlns:xlink="http://www.w3.org/1999/xlink" content-type="arpha" xlink:type="simple">B1A01BC5-43C7-516A-B750-54EDE6111C97</object-id><label>Figure 21.</label><caption><p>Known geographic distributions of <italic><tp:taxon-name><tp:taxon-name-part taxon-name-part-type="genus" reg="Tasmanitachoides">Tasmanitachoides</tp:taxon-name-part> <tp:taxon-name-part taxon-name-part-type="species" reg="baehri">baehri</tp:taxon-name-part></tp:taxon-name></italic> and <italic><tp:taxon-name><tp:taxon-name-part taxon-name-part-type="genus" reg="Tasmanitachoides">T.</tp:taxon-name-part> <tp:taxon-name-part taxon-name-part-type="species" reg="erwini">erwini</tp:taxon-name-part></tp:taxon-name></italic> in southeastern Australia. Circles: <italic><tp:taxon-name><tp:taxon-name-part taxon-name-part-type="genus" reg="Tasmanitachoides">T.</tp:taxon-name-part> <tp:taxon-name-part taxon-name-part-type="species" reg="baehri">baehri</tp:taxon-name-part></tp:taxon-name></italic>; stars: <italic><tp:taxon-name><tp:taxon-name-part taxon-name-part-type="genus" reg="Tasmanitachoides">T.</tp:taxon-name-part> <tp:taxon-name-part taxon-name-part-type="species" reg="erwini">erwini</tp:taxon-name-part></tp:taxon-name></italic>.</p></caption><graphic xmlns:xlink="http://www.w3.org/1999/xlink" xlink:href="zookeys-1044-153-g021.jpg" position="float" orientation="portrait" xlink:type="simple" id="oo_555143.jpg"><uri content-type="original_file" xlink:type="simple">https://binary.pensoft.net/fig/555143</uri></graphic></fig><fig id="F5" position="float" orientation="portrait"><object-id xmlns:xlink="http://www.w3.org/1999/xlink" content-type="doi" xlink:type="simple">10.3897/zookeys.1044.62253.figure5</object-id><object-id xmlns:xlink="http://www.w3.org/1999/xlink" content-type="arpha" xlink:type="simple">25292998-321B-5C90-B4A3-F9707FA61197</object-id><label>Figure 5.</label><caption><p>Maximum likelihood tree for the concatenated matrix of all gene fragments (main figure) and for the concatenated matrix of all genes except <abbrev xmlns:xlink="http://www.w3.org/1999/xlink" xlink:title="cytochrome c oxidase I" id="ABBRID0EBIBI" xlink:type="simple">COI</abbrev> (inset; this shows only part of the tree). Branch length is shown proportional to relative divergence, as estimated by IQ-TREE; scale bar indicates 0.01 units. Outgroups (<italic><tp:taxon-name><tp:taxon-name-part taxon-name-part-type="genus" reg="Bembidarenas">Bembidarenas</tp:taxon-name-part></tp:taxon-name></italic>, <italic><tp:taxon-name><tp:taxon-name-part taxon-name-part-type="genus" reg="Argentinatochoides">Argentinatochoides</tp:taxon-name-part></tp:taxon-name></italic>, and <italic><tp:taxon-name><tp:taxon-name-part taxon-name-part-type="genus" reg="Andinodontis">Andinodontis</tp:taxon-name-part></tp:taxon-name></italic>; Table <xref ref-type="table" rid="T1">1</xref>) not depicted.</p></caption><graphic xmlns:xlink="http://www.w3.org/1999/xlink" xlink:href="zookeys-1044-153-g005.jpg" position="float" orientation="portrait" xlink:type="simple" id="oo_555127.jpg"><uri content-type="original_file" xlink:type="simple">https://binary.pensoft.net/fig/555127</uri></graphic></fig><table-wrap id="T1" position="float" orientation="portrait"><label>Table 1.</label><caption><p>Specimens and genes sequenced of <tp:taxon-name><tp:taxon-name-part taxon-name-part-type="tribe">Bembidarenini</tp:taxon-name-part></tp:taxon-name>. Four-digit numbers in entries (#) are D.R. Maddison DNA voucher numbers; further information about <italic><tp:taxon-name><tp:taxon-name-part taxon-name-part-type="genus" reg="Tasmanitachoides">Tasmanitachoides</tp:taxon-name-part></tp:taxon-name></italic> specimens is given in Table <xref ref-type="table" rid="T2">2</xref>. Other entries are GenBank accession numbers. DNA5569 under <italic><tp:taxon-name><tp:taxon-name-part taxon-name-part-type="genus" reg="Tasmanitachoides">T.</tp:taxon-name-part> <tp:taxon-name-part taxon-name-part-type="species" reg="baehri">baehri</tp:taxon-name-part></tp:taxon-name></italic> sp. nov. and DNA5509 under <italic><tp:taxon-name><tp:taxon-name-part taxon-name-part-type="genus" reg="Tasmanitachoides">T.</tp:taxon-name-part> <tp:taxon-name-part taxon-name-part-type="species" reg="erwini">erwini</tp:taxon-name-part></tp:taxon-name></italic> sp. nov. are holotypes; the remaining specimens listed for those two species are paratypes.</p></caption><table id="TID0EFLAI" rules="all"><tbody><tr><th rowspan="1" colspan="1"/><th rowspan="1" colspan="1">#</th><th rowspan="1" colspan="1">
                  <abbrev xmlns:xlink="http://www.w3.org/1999/xlink" xlink:title="28S ribosomal DNA" id="ABBRID0EV1AE" xlink:type="simple">28S</abbrev>
                </th><th rowspan="1" colspan="1">
                  <abbrev xmlns:xlink="http://www.w3.org/1999/xlink" xlink:title="cytochrome c oxidase I" id="ABBRID0E41AE" xlink:type="simple">COI</abbrev>
                </th><th rowspan="1" colspan="1">
                  <abbrev xmlns:xlink="http://www.w3.org/1999/xlink" xlink:title="wingless" id="ABBRID0EF2AE" xlink:type="simple">wg</abbrev>
                </th><th rowspan="1" colspan="1">
                  <abbrev xmlns:xlink="http://www.w3.org/1999/xlink" xlink:title="carbamoyl phosphate synthetase domain of the rudimentary gene" id="ABBRID0EN2AE" xlink:type="simple">CAD4</abbrev>
                </th><th rowspan="1" colspan="1">
                  <abbrev xmlns:xlink="http://www.w3.org/1999/xlink" xlink:title="carbamoyl phosphate synthetase domain of the rudimentary gene" id="ABBRID0EV2AE" xlink:type="simple">CAD2</abbrev>
                </th><th rowspan="1" colspan="1">
                  <abbrev xmlns:xlink="http://www.w3.org/1999/xlink" xlink:title="18S ribosomal DNA" id="ABBRID0E42AE" xlink:type="simple">18S</abbrev>
                </th></tr><tr><td rowspan="1" colspan="1">
                  <bold><italic><tp:taxon-name>
                        <tp:taxon-name-part taxon-name-part-type="genus" reg="Bembidarenas">Bembidarenas</tp:taxon-name-part>
                      </tp:taxon-name></italic></bold>
                </td><td rowspan="1" colspan="1"/><td rowspan="1" colspan="1"/><td rowspan="1" colspan="1"/><td rowspan="1" colspan="1"/><td rowspan="1" colspan="1"/><td rowspan="1" colspan="1"/><td rowspan="1" colspan="1"/></tr><tr><td rowspan="1" colspan="1">
                  <italic><tp:taxon-name><tp:taxon-name-part taxon-name-part-type="genus" reg="Bembidarenas">Bembidarenas</tp:taxon-name-part> <tp:taxon-name-part taxon-name-part-type="species" reg="reicheellum">reicheellum</tp:taxon-name-part></tp:taxon-name></italic>
                </td><td rowspan="1" colspan="1">1450</td><td rowspan="1" colspan="1">
                  <ext-link xmlns:xlink="http://www.w3.org/1999/xlink" ext-link-type="gen" xlink:href="KU233745" xlink:type="simple">KU233745</ext-link>
                </td><td rowspan="1" colspan="1">
                  <ext-link xmlns:xlink="http://www.w3.org/1999/xlink" ext-link-type="gen" xlink:href="KU233799" xlink:type="simple">KU233799</ext-link>
                </td><td rowspan="1" colspan="1">
                  <ext-link xmlns:xlink="http://www.w3.org/1999/xlink" ext-link-type="gen" xlink:href="KU233874" xlink:type="simple">KU233874</ext-link>
                </td><td rowspan="1" colspan="1">
                  <ext-link xmlns:xlink="http://www.w3.org/1999/xlink" ext-link-type="gen" xlink:href="KU233912" xlink:type="simple">KU233912</ext-link>
                </td><td rowspan="1" colspan="1">
                  <ext-link xmlns:xlink="http://www.w3.org/1999/xlink" ext-link-type="gen" xlink:href="MK118232" xlink:type="simple">MK118232</ext-link>
                </td><td rowspan="1" colspan="1">
                  <ext-link xmlns:xlink="http://www.w3.org/1999/xlink" ext-link-type="gen" xlink:href="KU233699" xlink:type="simple">KU233699</ext-link>
                </td></tr><tr><td rowspan="1" colspan="1">
                  <tp:taxon-name><tp:taxon-name-part taxon-name-part-type="genus" reg="Bembidarenas">Bembidarenas</tp:taxon-name-part> <tp:taxon-name-part taxon-name-part-type="authority">sp.</tp:taxon-name-part> <tp:taxon-name-part taxon-name-part-type="uncertainty-rank">nr.</tp:taxon-name-part> <tp:taxon-name-part taxon-name-part-type="species" reg="reicheellum">reicheellum</tp:taxon-name-part></tp:taxon-name>
                </td><td rowspan="1" colspan="1">2213</td><td rowspan="1" colspan="1">
                  <ext-link xmlns:xlink="http://www.w3.org/1999/xlink" ext-link-type="gen" xlink:href="JN170274" xlink:type="simple">JN170274</ext-link>
                </td><td rowspan="1" colspan="1">
                  <ext-link xmlns:xlink="http://www.w3.org/1999/xlink" ext-link-type="gen" xlink:href="JN170980" xlink:type="simple">JN170980</ext-link>
                </td><td rowspan="1" colspan="1">
                  <ext-link xmlns:xlink="http://www.w3.org/1999/xlink" ext-link-type="gen" xlink:href="JN171345" xlink:type="simple">JN171345</ext-link>
                </td><td rowspan="1" colspan="1">
                  <ext-link xmlns:xlink="http://www.w3.org/1999/xlink" ext-link-type="gen" xlink:href="JN170740" xlink:type="simple">JN170740</ext-link>
                </td><td rowspan="1" colspan="1">
                  <ext-link xmlns:xlink="http://www.w3.org/1999/xlink" ext-link-type="gen" xlink:href="MK118277" xlink:type="simple">MK118277</ext-link>
                </td><td rowspan="1" colspan="1">
                  <ext-link xmlns:xlink="http://www.w3.org/1999/xlink" ext-link-type="gen" xlink:href="JN170140" xlink:type="simple">JN170140</ext-link>
                </td></tr><tr><td rowspan="1" colspan="1">
                  <bold><italic><tp:taxon-name>
                        <tp:taxon-name-part taxon-name-part-type="genus" reg="Argentinatachoides">Argentinatachoides</tp:taxon-name-part>
                      </tp:taxon-name></italic></bold>
                </td><td rowspan="1" colspan="7"/></tr><tr><td rowspan="1" colspan="1">
                  <italic><tp:taxon-name><tp:taxon-name-part taxon-name-part-type="genus" reg="Argentinatachoides">Argentinatachoides</tp:taxon-name-part> <tp:taxon-name-part taxon-name-part-type="species" reg="balli">balli</tp:taxon-name-part></tp:taxon-name></italic>
                </td><td rowspan="1" colspan="1">2279</td><td rowspan="1" colspan="1">
                  <ext-link xmlns:xlink="http://www.w3.org/1999/xlink" ext-link-type="gen" xlink:href="MK103971" xlink:type="simple">MK103971</ext-link>
                </td><td rowspan="1" colspan="1">
                  <ext-link xmlns:xlink="http://www.w3.org/1999/xlink" ext-link-type="gen" xlink:href="MW291247" xlink:type="simple">MW291247</ext-link>
                </td><td rowspan="1" colspan="1">
                  <ext-link xmlns:xlink="http://www.w3.org/1999/xlink" ext-link-type="gen" xlink:href="MK118571" xlink:type="simple">MK118571</ext-link>
                </td><td rowspan="1" colspan="1">
                  <ext-link xmlns:xlink="http://www.w3.org/1999/xlink" ext-link-type="gen" xlink:href="MK112132" xlink:type="simple">MK112132</ext-link>
                </td><td rowspan="1" colspan="1">
                  <ext-link xmlns:xlink="http://www.w3.org/1999/xlink" ext-link-type="gen" xlink:href="MK118280" xlink:type="simple">MK118280</ext-link>
                </td><td rowspan="1" colspan="1">
                  <ext-link xmlns:xlink="http://www.w3.org/1999/xlink" ext-link-type="gen" xlink:href="MK103912" xlink:type="simple">MK103912</ext-link>
                </td></tr><tr><td rowspan="2" colspan="1">
                  <italic><tp:taxon-name><tp:taxon-name-part taxon-name-part-type="genus" reg="Argentinatachoides">Argentinatachoides</tp:taxon-name-part> <tp:taxon-name-part taxon-name-part-type="species" reg="setiventre">setiventre</tp:taxon-name-part></tp:taxon-name></italic>
                </td><td rowspan="1" colspan="1">2214</td><td rowspan="1" colspan="1"/><td rowspan="1" colspan="1">
                  <ext-link xmlns:xlink="http://www.w3.org/1999/xlink" ext-link-type="gen" xlink:href="JN170981" xlink:type="simple">JN170981</ext-link>
                </td><td rowspan="1" colspan="1">
                  <ext-link xmlns:xlink="http://www.w3.org/1999/xlink" ext-link-type="gen" xlink:href="JN171346" xlink:type="simple">JN171346</ext-link>
                </td><td rowspan="1" colspan="1">
                  <ext-link xmlns:xlink="http://www.w3.org/1999/xlink" ext-link-type="gen" xlink:href="JN170741" xlink:type="simple">JN170741</ext-link>
                </td><td rowspan="1" colspan="1"/><td rowspan="1" colspan="1">
                  <ext-link xmlns:xlink="http://www.w3.org/1999/xlink" ext-link-type="gen" xlink:href="JN170141" xlink:type="simple">JN170141</ext-link>
                </td></tr><tr><td rowspan="1" colspan="1">2226</td><td rowspan="1" colspan="1">
                  <ext-link xmlns:xlink="http://www.w3.org/1999/xlink" ext-link-type="gen" xlink:href="JN170275" xlink:type="simple">JN170275</ext-link>
                </td><td rowspan="1" colspan="3"/><td rowspan="1" colspan="1">
                  <ext-link xmlns:xlink="http://www.w3.org/1999/xlink" ext-link-type="gen" xlink:href="MK118278" xlink:type="simple">MK118278</ext-link>
                </td><td rowspan="1" colspan="1"/></tr><tr><td rowspan="1" colspan="1"><italic><tp:taxon-name><tp:taxon-name-part taxon-name-part-type="genus" reg="Argentinatachoides">Argentinatachoides</tp:taxon-name-part></tp:taxon-name></italic> sp. “Argentina: Neuquen”</td><td rowspan="1" colspan="1">2326</td><td rowspan="1" colspan="1">
                  <ext-link xmlns:xlink="http://www.w3.org/1999/xlink" ext-link-type="gen" xlink:href="MK103973" xlink:type="simple">MK103973</ext-link>
                </td><td rowspan="1" colspan="1"/><td rowspan="1" colspan="1">
                  <ext-link xmlns:xlink="http://www.w3.org/1999/xlink" ext-link-type="gen" xlink:href="MK118573" xlink:type="simple">MK118573</ext-link>
                </td><td rowspan="1" colspan="1">
                  <ext-link xmlns:xlink="http://www.w3.org/1999/xlink" ext-link-type="gen" xlink:href="MK112135" xlink:type="simple">MK112135</ext-link>
                </td><td rowspan="1" colspan="1">
                  <ext-link xmlns:xlink="http://www.w3.org/1999/xlink" ext-link-type="gen" xlink:href="MK118286" xlink:type="simple">MK118286</ext-link>
                </td><td rowspan="1" colspan="1">
                  <ext-link xmlns:xlink="http://www.w3.org/1999/xlink" ext-link-type="gen" xlink:href="MK103913" xlink:type="simple">MK103913</ext-link>
                </td></tr><tr><td rowspan="1" colspan="1">
                  <bold><italic><tp:taxon-name>
                        <tp:taxon-name-part taxon-name-part-type="genus" reg="Andinodontis">Andinodontis</tp:taxon-name-part>
                      </tp:taxon-name></italic></bold>
                </td><td rowspan="1" colspan="7"/></tr><tr><td rowspan="1" colspan="1">
                  <italic><tp:taxon-name><tp:taxon-name-part taxon-name-part-type="genus" reg="Andinodontis">Andinodontis</tp:taxon-name-part> <tp:taxon-name-part taxon-name-part-type="species" reg="muellermotzfeldi">muellermotzfeldi</tp:taxon-name-part></tp:taxon-name></italic>
                </td><td rowspan="1" colspan="1">2654</td><td rowspan="1" colspan="1">
                  <ext-link xmlns:xlink="http://www.w3.org/1999/xlink" ext-link-type="gen" xlink:href="MK103993" xlink:type="simple">MK103993</ext-link>
                </td><td rowspan="1" colspan="1">
                  <ext-link xmlns:xlink="http://www.w3.org/1999/xlink" ext-link-type="gen" xlink:href="MW291248" xlink:type="simple">MW291248</ext-link>
                </td><td rowspan="1" colspan="1">
                  <ext-link xmlns:xlink="http://www.w3.org/1999/xlink" ext-link-type="gen" xlink:href="MK118592" xlink:type="simple">MK118592</ext-link>
                </td><td rowspan="1" colspan="1">
                  <ext-link xmlns:xlink="http://www.w3.org/1999/xlink" ext-link-type="gen" xlink:href="MK112154" xlink:type="simple">MK112154</ext-link>
                </td><td rowspan="1" colspan="1">
                  <ext-link xmlns:xlink="http://www.w3.org/1999/xlink" ext-link-type="gen" xlink:href="MK118303" xlink:type="simple">MK118303</ext-link>
                </td><td rowspan="1" colspan="1">
                  <ext-link xmlns:xlink="http://www.w3.org/1999/xlink" ext-link-type="gen" xlink:href="MK103918" xlink:type="simple">MK103918</ext-link>
                </td></tr><tr><td rowspan="1" colspan="1"><italic><tp:taxon-name><tp:taxon-name-part taxon-name-part-type="genus" reg="Andinodontis">Andinodontis</tp:taxon-name-part></tp:taxon-name></italic> sp. “Ecuador: Vinillos”</td><td rowspan="1" colspan="1">2665</td><td rowspan="1" colspan="1">
                  <ext-link xmlns:xlink="http://www.w3.org/1999/xlink" ext-link-type="gen" xlink:href="MK103992" xlink:type="simple">MK103992</ext-link>
                </td><td rowspan="1" colspan="1">
                  <ext-link xmlns:xlink="http://www.w3.org/1999/xlink" ext-link-type="gen" xlink:href="MW291249" xlink:type="simple">MW291249</ext-link>
                </td><td rowspan="1" colspan="1">
                  <ext-link xmlns:xlink="http://www.w3.org/1999/xlink" ext-link-type="gen" xlink:href="MK118593" xlink:type="simple">MK118593</ext-link>
                </td><td rowspan="1" colspan="1">
                  <ext-link xmlns:xlink="http://www.w3.org/1999/xlink" ext-link-type="gen" xlink:href="MK112153" xlink:type="simple">MK112153</ext-link>
                </td><td rowspan="1" colspan="1">
                  <ext-link xmlns:xlink="http://www.w3.org/1999/xlink" ext-link-type="gen" xlink:href="MK118306" xlink:type="simple">MK118306</ext-link>
                </td><td rowspan="1" colspan="1">
                  <ext-link xmlns:xlink="http://www.w3.org/1999/xlink" ext-link-type="gen" xlink:href="MK103917" xlink:type="simple">MK103917</ext-link>
                </td></tr><tr><td rowspan="1" colspan="1">
                  <bold><italic><tp:taxon-name>
                        <tp:taxon-name-part taxon-name-part-type="genus" reg="Tasmanitachoides">Tasmanitachoides</tp:taxon-name-part>
                      </tp:taxon-name></italic></bold>
                </td><td rowspan="1" colspan="7"/></tr><tr><td rowspan="2" colspan="1"><italic><tp:taxon-name><tp:taxon-name-part taxon-name-part-type="genus" reg="Tasmanitachoides">T.</tp:taxon-name-part> <tp:taxon-name-part taxon-name-part-type="species" reg="kingi">kingi</tp:taxon-name-part></tp:taxon-name></italic> (Darlington)</td><td rowspan="1" colspan="1">5489</td><td rowspan="1" colspan="1">
                  <ext-link xmlns:xlink="http://www.w3.org/1999/xlink" ext-link-type="gen" xlink:href="MW291161" xlink:type="simple">MW291161</ext-link>
                </td><td rowspan="1" colspan="1">
                  <ext-link xmlns:xlink="http://www.w3.org/1999/xlink" ext-link-type="gen" xlink:href="MW291255" xlink:type="simple">MW291255</ext-link>
                </td><td rowspan="1" colspan="1">
                  <ext-link xmlns:xlink="http://www.w3.org/1999/xlink" ext-link-type="gen" xlink:href="MW291210" xlink:type="simple">MW291210</ext-link>
                </td><td rowspan="1" colspan="1">
                  <ext-link xmlns:xlink="http://www.w3.org/1999/xlink" ext-link-type="gen" xlink:href="MW291230" xlink:type="simple">MW291230</ext-link>
                </td><td rowspan="1" colspan="1"/><td rowspan="1" colspan="1">
                  <ext-link xmlns:xlink="http://www.w3.org/1999/xlink" ext-link-type="gen" xlink:href="MW291301" xlink:type="simple">MW291301</ext-link>
                </td></tr><tr><td rowspan="1" colspan="1">5753</td><td rowspan="1" colspan="1">
                  <ext-link xmlns:xlink="http://www.w3.org/1999/xlink" ext-link-type="gen" xlink:href="MW291162" xlink:type="simple">MW291162</ext-link>
                </td><td rowspan="1" colspan="1">
                  <ext-link xmlns:xlink="http://www.w3.org/1999/xlink" ext-link-type="gen" xlink:href="MW291256" xlink:type="simple">MW291256</ext-link>
                </td><td rowspan="1" colspan="4"/></tr><tr><td rowspan="1" colspan="1"><italic><tp:taxon-name><tp:taxon-name-part taxon-name-part-type="genus" reg="Tasmanitachoides">T.</tp:taxon-name-part> <tp:taxon-name-part taxon-name-part-type="species" reg="angulicollis">angulicollis</tp:taxon-name-part></tp:taxon-name></italic> Baehr</td><td rowspan="1" colspan="1">5515</td><td rowspan="1" colspan="1">
                  <ext-link xmlns:xlink="http://www.w3.org/1999/xlink" ext-link-type="gen" xlink:href="MW291163" xlink:type="simple">MW291163</ext-link>
                </td><td rowspan="1" colspan="1">
                  <ext-link xmlns:xlink="http://www.w3.org/1999/xlink" ext-link-type="gen" xlink:href="MW291257" xlink:type="simple">MW291257</ext-link>
                </td><td rowspan="1" colspan="1">
                  <ext-link xmlns:xlink="http://www.w3.org/1999/xlink" ext-link-type="gen" xlink:href="MW291211" xlink:type="simple">MW291211</ext-link>
                </td><td rowspan="1" colspan="1">
                  <ext-link xmlns:xlink="http://www.w3.org/1999/xlink" ext-link-type="gen" xlink:href="MW291231" xlink:type="simple">MW291231</ext-link>
                </td><td rowspan="1" colspan="1"/><td rowspan="1" colspan="1">
                  <ext-link xmlns:xlink="http://www.w3.org/1999/xlink" ext-link-type="gen" xlink:href="MW291302" xlink:type="simple">MW291302</ext-link>
                </td></tr><tr><td rowspan="2" colspan="1"><italic><tp:taxon-name><tp:taxon-name-part taxon-name-part-type="genus" reg="Tasmanitachoides">T.</tp:taxon-name-part> <tp:taxon-name-part taxon-name-part-type="species" reg="wilsoni">wilsoni</tp:taxon-name-part></tp:taxon-name></italic> (Sloane)</td><td rowspan="1" colspan="1">5514</td><td rowspan="1" colspan="1">
                  <ext-link xmlns:xlink="http://www.w3.org/1999/xlink" ext-link-type="gen" xlink:href="MW291164" xlink:type="simple">MW291164</ext-link>
                </td><td rowspan="1" colspan="1">
                  <ext-link xmlns:xlink="http://www.w3.org/1999/xlink" ext-link-type="gen" xlink:href="MW291258" xlink:type="simple">MW291258</ext-link>
                </td><td rowspan="1" colspan="4"/></tr><tr><td rowspan="1" colspan="1">5580</td><td rowspan="1" colspan="1">
                  <ext-link xmlns:xlink="http://www.w3.org/1999/xlink" ext-link-type="gen" xlink:href="MW291165" xlink:type="simple">MW291165</ext-link>
                </td><td rowspan="1" colspan="1">
                  <ext-link xmlns:xlink="http://www.w3.org/1999/xlink" ext-link-type="gen" xlink:href="MW291259" xlink:type="simple">MW291259</ext-link>
                </td><td rowspan="1" colspan="1">
                  <ext-link xmlns:xlink="http://www.w3.org/1999/xlink" ext-link-type="gen" xlink:href="MW291212" xlink:type="simple">MW291212</ext-link>
                </td><td rowspan="1" colspan="1">
                  <ext-link xmlns:xlink="http://www.w3.org/1999/xlink" ext-link-type="gen" xlink:href="MW291232" xlink:type="simple">MW291232</ext-link>
                </td><td rowspan="1" colspan="1"/><td rowspan="1" colspan="1">
                  <ext-link xmlns:xlink="http://www.w3.org/1999/xlink" ext-link-type="gen" xlink:href="MW291303" xlink:type="simple">MW291303</ext-link>
                </td></tr><tr><td rowspan="2" colspan="1"><italic><tp:taxon-name><tp:taxon-name-part taxon-name-part-type="genus" reg="Tasmanitachoides">T.</tp:taxon-name-part> <tp:taxon-name-part taxon-name-part-type="species" reg="baehri">baehri</tp:taxon-name-part></tp:taxon-name></italic> sp. nov.</td><td rowspan="1" colspan="1">2032</td><td rowspan="1" colspan="1">
                  <ext-link xmlns:xlink="http://www.w3.org/1999/xlink" ext-link-type="gen" xlink:href="MK103966" xlink:type="simple">MK103966</ext-link>
                </td><td rowspan="1" colspan="1">
                  <ext-link xmlns:xlink="http://www.w3.org/1999/xlink" ext-link-type="gen" xlink:href="MW291250" xlink:type="simple">MW291250</ext-link>
                </td><td rowspan="1" colspan="1">
                  <ext-link xmlns:xlink="http://www.w3.org/1999/xlink" ext-link-type="gen" xlink:href="MK118567" xlink:type="simple">MK118567</ext-link>
                </td><td rowspan="1" colspan="1">
                  <ext-link xmlns:xlink="http://www.w3.org/1999/xlink" ext-link-type="gen" xlink:href="MK112126" xlink:type="simple">MK112126</ext-link>
                </td><td rowspan="1" colspan="1">
                  <ext-link xmlns:xlink="http://www.w3.org/1999/xlink" ext-link-type="gen" xlink:href="MK118265" xlink:type="simple">MK118265</ext-link>
                </td><td rowspan="1" colspan="1">
                  <ext-link xmlns:xlink="http://www.w3.org/1999/xlink" ext-link-type="gen" xlink:href="MK103911" xlink:type="simple">MK103911</ext-link>
                </td></tr><tr><td rowspan="1" colspan="1">5569</td><td rowspan="1" colspan="1">
                  <ext-link xmlns:xlink="http://www.w3.org/1999/xlink" ext-link-type="gen" xlink:href="MW291166" xlink:type="simple">MW291166</ext-link>
                </td><td rowspan="1" colspan="1">
                  <ext-link xmlns:xlink="http://www.w3.org/1999/xlink" ext-link-type="gen" xlink:href="MW291260" xlink:type="simple">MW291260</ext-link>
                </td><td rowspan="1" colspan="1">
                  <ext-link xmlns:xlink="http://www.w3.org/1999/xlink" ext-link-type="gen" xlink:href="MW291213" xlink:type="simple">MW291213</ext-link>
                </td><td rowspan="1" colspan="2"/><td rowspan="1" colspan="1">
                  <ext-link xmlns:xlink="http://www.w3.org/1999/xlink" ext-link-type="gen" xlink:href="MW291304" xlink:type="simple">MW291304</ext-link>
                </td></tr><tr><td rowspan="3" colspan="1"><italic><tp:taxon-name><tp:taxon-name-part taxon-name-part-type="genus" reg="Tasmanitachoides">T.</tp:taxon-name-part></tp:taxon-name></italic> sp. “Lerderderg R”</td><td rowspan="1" colspan="1">1772</td><td rowspan="1" colspan="1">
                  <ext-link xmlns:xlink="http://www.w3.org/1999/xlink" ext-link-type="gen" xlink:href="MK103950" xlink:type="simple">MK103950</ext-link>
                </td><td rowspan="1" colspan="1">
                  <ext-link xmlns:xlink="http://www.w3.org/1999/xlink" ext-link-type="gen" xlink:href="MW291253" xlink:type="simple">MW291253</ext-link>
                </td><td rowspan="1" colspan="1">
                  <ext-link xmlns:xlink="http://www.w3.org/1999/xlink" ext-link-type="gen" xlink:href="MK118551" xlink:type="simple">MK118551</ext-link>
                </td><td rowspan="1" colspan="1">
                  <ext-link xmlns:xlink="http://www.w3.org/1999/xlink" ext-link-type="gen" xlink:href="MK112108" xlink:type="simple">MK112108</ext-link>
                </td><td rowspan="1" colspan="1">
                  <ext-link xmlns:xlink="http://www.w3.org/1999/xlink" ext-link-type="gen" xlink:href="MK118250" xlink:type="simple">MK118250</ext-link>
                </td><td rowspan="1" colspan="1">
                  <ext-link xmlns:xlink="http://www.w3.org/1999/xlink" ext-link-type="gen" xlink:href="MW291299" xlink:type="simple">MW291299</ext-link>
                </td></tr><tr><td rowspan="1" colspan="1">2029</td><td rowspan="1" colspan="1">
                  <ext-link xmlns:xlink="http://www.w3.org/1999/xlink" ext-link-type="gen" xlink:href="MW291168" xlink:type="simple">MW291168</ext-link>
                </td><td rowspan="1" colspan="1">
                  <ext-link xmlns:xlink="http://www.w3.org/1999/xlink" ext-link-type="gen" xlink:href="MW291261" xlink:type="simple">MW291261</ext-link>
                </td><td rowspan="1" colspan="1">
                  <ext-link xmlns:xlink="http://www.w3.org/1999/xlink" ext-link-type="gen" xlink:href="MW291214" xlink:type="simple">MW291214</ext-link>
                </td><td rowspan="1" colspan="1">
                  <ext-link xmlns:xlink="http://www.w3.org/1999/xlink" ext-link-type="gen" xlink:href="MW291233" xlink:type="simple">MW291233</ext-link>
                </td><td rowspan="1" colspan="1">
                  <ext-link xmlns:xlink="http://www.w3.org/1999/xlink" ext-link-type="gen" xlink:href="MW291296" xlink:type="simple">MW291296</ext-link>
                </td><td rowspan="2" colspan="1"/></tr><tr><td rowspan="1" colspan="1">5584</td><td rowspan="1" colspan="1">
                  <ext-link xmlns:xlink="http://www.w3.org/1999/xlink" ext-link-type="gen" xlink:href="MW291169" xlink:type="simple">MW291169</ext-link>
                </td><td rowspan="1" colspan="3"/><td rowspan="4" colspan="1"/></tr><tr><td rowspan="3" colspan="1"><italic><tp:taxon-name><tp:taxon-name-part taxon-name-part-type="genus" reg="Tasmanitachoides">T.</tp:taxon-name-part> <tp:taxon-name-part taxon-name-part-type="species" reg="erwini">erwini</tp:taxon-name-part></tp:taxon-name></italic> sp. nov.</td><td rowspan="1" colspan="1">5509</td><td rowspan="1" colspan="1">
                  <ext-link xmlns:xlink="http://www.w3.org/1999/xlink" ext-link-type="gen" xlink:href="MW291170" xlink:type="simple">MW291170</ext-link>
                </td><td rowspan="1" colspan="1">
                  <ext-link xmlns:xlink="http://www.w3.org/1999/xlink" ext-link-type="gen" xlink:href="MW291262" xlink:type="simple">MW291262</ext-link>
                </td><td rowspan="1" colspan="1">
                  <ext-link xmlns:xlink="http://www.w3.org/1999/xlink" ext-link-type="gen" xlink:href="MW291215" xlink:type="simple">MW291215</ext-link>
                </td><td rowspan="1" colspan="1">
                  <ext-link xmlns:xlink="http://www.w3.org/1999/xlink" ext-link-type="gen" xlink:href="MW291234" xlink:type="simple">MW291234</ext-link>
                </td><td rowspan="1" colspan="1">
                  <ext-link xmlns:xlink="http://www.w3.org/1999/xlink" ext-link-type="gen" xlink:href="MW291305" xlink:type="simple">MW291305</ext-link>
                </td></tr><tr><td rowspan="1" colspan="1">5583</td><td rowspan="1" colspan="1">
                  <ext-link xmlns:xlink="http://www.w3.org/1999/xlink" ext-link-type="gen" xlink:href="MW291171" xlink:type="simple">MW291171</ext-link>
                </td><td rowspan="1" colspan="1">
                  <ext-link xmlns:xlink="http://www.w3.org/1999/xlink" ext-link-type="gen" xlink:href="MW291263" xlink:type="simple">MW291263</ext-link>
                </td><td rowspan="1" colspan="1">
                  <ext-link xmlns:xlink="http://www.w3.org/1999/xlink" ext-link-type="gen" xlink:href="MW291216" xlink:type="simple">MW291216</ext-link>
                </td><td rowspan="1" colspan="1">
                  <ext-link xmlns:xlink="http://www.w3.org/1999/xlink" ext-link-type="gen" xlink:href="MW291235" xlink:type="simple">MW291235</ext-link>
                </td><td rowspan="2" colspan="1"/></tr><tr><td rowspan="1" colspan="1">5679</td><td rowspan="1" colspan="1">
                  <ext-link xmlns:xlink="http://www.w3.org/1999/xlink" ext-link-type="gen" xlink:href="MW291172" xlink:type="simple">MW291172</ext-link>
                </td><td rowspan="1" colspan="1">
                  <ext-link xmlns:xlink="http://www.w3.org/1999/xlink" ext-link-type="gen" xlink:href="MW291264" xlink:type="simple">MW291264</ext-link>
                </td><td rowspan="1" colspan="1">
                  <ext-link xmlns:xlink="http://www.w3.org/1999/xlink" ext-link-type="gen" xlink:href="MW291217" xlink:type="simple">MW291217</ext-link>
                </td><td rowspan="1" colspan="1">
                  <ext-link xmlns:xlink="http://www.w3.org/1999/xlink" ext-link-type="gen" xlink:href="MW291236" xlink:type="simple">MW291236</ext-link>
                </td></tr><tr><td rowspan="2" colspan="1"><italic><tp:taxon-name><tp:taxon-name-part taxon-name-part-type="genus" reg="Tasmanitachoides">T.</tp:taxon-name-part> <tp:taxon-name-part taxon-name-part-type="species" reg="lutus">lutus</tp:taxon-name-part></tp:taxon-name></italic> (Darlington)</td><td rowspan="1" colspan="1">5582</td><td rowspan="1" colspan="1">
                  <ext-link xmlns:xlink="http://www.w3.org/1999/xlink" ext-link-type="gen" xlink:href="MW291167" xlink:type="simple">MW291167</ext-link>
                </td><td rowspan="1" colspan="5"/></tr><tr><td rowspan="1" colspan="1">1773</td><td rowspan="1" colspan="1">
                  <ext-link xmlns:xlink="http://www.w3.org/1999/xlink" ext-link-type="gen" xlink:href="MK103951" xlink:type="simple">MK103951</ext-link>
                </td><td rowspan="1" colspan="1">
                  <ext-link xmlns:xlink="http://www.w3.org/1999/xlink" ext-link-type="gen" xlink:href="MW291251" xlink:type="simple">MW291251</ext-link>
                </td><td rowspan="1" colspan="1">
                  <ext-link xmlns:xlink="http://www.w3.org/1999/xlink" ext-link-type="gen" xlink:href="MK118552" xlink:type="simple">MK118552</ext-link>
                </td><td rowspan="1" colspan="1">
                  <ext-link xmlns:xlink="http://www.w3.org/1999/xlink" ext-link-type="gen" xlink:href="MK112109" xlink:type="simple">MK112109</ext-link>
                </td><td rowspan="1" colspan="1">
                  <ext-link xmlns:xlink="http://www.w3.org/1999/xlink" ext-link-type="gen" xlink:href="MK118251" xlink:type="simple">MK118251</ext-link>
                </td><td rowspan="1" colspan="1">
                  <ext-link xmlns:xlink="http://www.w3.org/1999/xlink" ext-link-type="gen" xlink:href="MK103907" xlink:type="simple">MK103907</ext-link>
                </td></tr><tr><td rowspan="4" colspan="1"><tp:taxon-name><tp:taxon-name-part taxon-name-part-type="genus" reg="Tasmanitachoides">T.</tp:taxon-name-part> <tp:taxon-name-part taxon-name-part-type="uncertainty-rank">cf.</tp:taxon-name-part> <tp:taxon-name-part taxon-name-part-type="species" reg="gerdi">gerdi</tp:taxon-name-part></tp:taxon-name> Baehr</td><td rowspan="1" colspan="1">5575</td><td rowspan="1" colspan="1">
                  <ext-link xmlns:xlink="http://www.w3.org/1999/xlink" ext-link-type="gen" xlink:href="MW291173" xlink:type="simple">MW291173</ext-link>
                </td><td rowspan="1" colspan="1">
                  <ext-link xmlns:xlink="http://www.w3.org/1999/xlink" ext-link-type="gen" xlink:href="MW291265" xlink:type="simple">MW291265</ext-link>
                </td><td rowspan="1" colspan="4"/></tr><tr><td rowspan="1" colspan="1">2030</td><td rowspan="1" colspan="1">
                  <ext-link xmlns:xlink="http://www.w3.org/1999/xlink" ext-link-type="gen" xlink:href="MW291174" xlink:type="simple">MW291174</ext-link>
                </td><td rowspan="1" colspan="1">
                  <ext-link xmlns:xlink="http://www.w3.org/1999/xlink" ext-link-type="gen" xlink:href="MW291266" xlink:type="simple">MW291266</ext-link>
                </td><td rowspan="1" colspan="1">
                  <ext-link xmlns:xlink="http://www.w3.org/1999/xlink" ext-link-type="gen" xlink:href="MW291218" xlink:type="simple">MW291218</ext-link>
                </td><td rowspan="1" colspan="1">
                  <ext-link xmlns:xlink="http://www.w3.org/1999/xlink" ext-link-type="gen" xlink:href="MW291237" xlink:type="simple">MW291237</ext-link>
                </td><td rowspan="1" colspan="1">
                  <ext-link xmlns:xlink="http://www.w3.org/1999/xlink" ext-link-type="gen" xlink:href="MW291297" xlink:type="simple">MW291297</ext-link>
                </td><td rowspan="1" colspan="1">
                  <ext-link xmlns:xlink="http://www.w3.org/1999/xlink" ext-link-type="gen" xlink:href="MW291306" xlink:type="simple">MW291306</ext-link>
                </td></tr><tr><td rowspan="1" colspan="1">5556</td><td rowspan="1" colspan="1">
                  <ext-link xmlns:xlink="http://www.w3.org/1999/xlink" ext-link-type="gen" xlink:href="MW291175" xlink:type="simple">MW291175</ext-link>
                </td><td rowspan="1" colspan="5"/></tr><tr><td rowspan="1" colspan="1">5676</td><td rowspan="1" colspan="1">
                  <ext-link xmlns:xlink="http://www.w3.org/1999/xlink" ext-link-type="gen" xlink:href="MW291176" xlink:type="simple">MW291176</ext-link>
                </td><td rowspan="1" colspan="1">
                  <ext-link xmlns:xlink="http://www.w3.org/1999/xlink" ext-link-type="gen" xlink:href="MW291267" xlink:type="simple">MW291267</ext-link>
                </td><td rowspan="1" colspan="4"/></tr><tr><td rowspan="3" colspan="1"><italic><tp:taxon-name><tp:taxon-name-part taxon-name-part-type="genus" reg="Tasmanitachoides">T.</tp:taxon-name-part></tp:taxon-name></italic> sp. “Angle Crossing #1”</td><td rowspan="1" colspan="1">5497</td><td rowspan="1" colspan="1">
                  <ext-link xmlns:xlink="http://www.w3.org/1999/xlink" ext-link-type="gen" xlink:href="MW291177" xlink:type="simple">MW291177</ext-link>
                </td><td rowspan="1" colspan="5"/></tr><tr><td rowspan="1" colspan="1">5578</td><td rowspan="1" colspan="1">
                  <ext-link xmlns:xlink="http://www.w3.org/1999/xlink" ext-link-type="gen" xlink:href="MW291178" xlink:type="simple">MW291178</ext-link>
                </td><td rowspan="1" colspan="1">
                  <ext-link xmlns:xlink="http://www.w3.org/1999/xlink" ext-link-type="gen" xlink:href="MW291268" xlink:type="simple">MW291268</ext-link>
                </td><td rowspan="1" colspan="1">
                  <ext-link xmlns:xlink="http://www.w3.org/1999/xlink" ext-link-type="gen" xlink:href="MW291219" xlink:type="simple">MW291219</ext-link>
                </td><td rowspan="1" colspan="1">
                  <ext-link xmlns:xlink="http://www.w3.org/1999/xlink" ext-link-type="gen" xlink:href="MW291238" xlink:type="simple">MW291238</ext-link>
                </td><td rowspan="1" colspan="1"/><td rowspan="1" colspan="1">
                  <ext-link xmlns:xlink="http://www.w3.org/1999/xlink" ext-link-type="gen" xlink:href="MW291307" xlink:type="simple">MW291307</ext-link>
                </td></tr><tr><td rowspan="1" colspan="1">5677</td><td rowspan="1" colspan="1">
                  <ext-link xmlns:xlink="http://www.w3.org/1999/xlink" ext-link-type="gen" xlink:href="MW291179" xlink:type="simple">MW291179</ext-link>
                </td><td rowspan="1" colspan="1">
                  <ext-link xmlns:xlink="http://www.w3.org/1999/xlink" ext-link-type="gen" xlink:href="MW291269" xlink:type="simple">MW291269</ext-link>
                </td><td rowspan="1" colspan="4"/></tr><tr><td rowspan="5" colspan="1"><italic><tp:taxon-name><tp:taxon-name-part taxon-name-part-type="genus" reg="Tasmanitachoides">T.</tp:taxon-name-part> <tp:taxon-name-part taxon-name-part-type="species" reg="hobarti">hobarti</tp:taxon-name-part></tp:taxon-name></italic> (Blackburn)</td><td rowspan="1" colspan="1">5551</td><td rowspan="1" colspan="1">
                  <ext-link xmlns:xlink="http://www.w3.org/1999/xlink" ext-link-type="gen" xlink:href="MW291180" xlink:type="simple">MW291180</ext-link>
                </td><td rowspan="3" colspan="5"/></tr><tr><td rowspan="1" colspan="1">5554</td><td rowspan="1" colspan="1">
                  <ext-link xmlns:xlink="http://www.w3.org/1999/xlink" ext-link-type="gen" xlink:href="MW291181" xlink:type="simple">MW291181</ext-link>
                </td></tr><tr><td rowspan="1" colspan="1">5579</td><td rowspan="1" colspan="1">
                  <ext-link xmlns:xlink="http://www.w3.org/1999/xlink" ext-link-type="gen" xlink:href="MW291182" xlink:type="simple">MW291182</ext-link>
                </td></tr><tr><td rowspan="1" colspan="1">5488</td><td rowspan="1" colspan="1">
                  <ext-link xmlns:xlink="http://www.w3.org/1999/xlink" ext-link-type="gen" xlink:href="MW291183" xlink:type="simple">MW291183</ext-link>
                </td><td rowspan="1" colspan="1">
                  <ext-link xmlns:xlink="http://www.w3.org/1999/xlink" ext-link-type="gen" xlink:href="MW291270" xlink:type="simple">MW291270</ext-link>
                </td><td rowspan="1" colspan="1">
                  <ext-link xmlns:xlink="http://www.w3.org/1999/xlink" ext-link-type="gen" xlink:href="MW291220" xlink:type="simple">MW291220</ext-link>
                </td><td rowspan="1" colspan="1">
                  <ext-link xmlns:xlink="http://www.w3.org/1999/xlink" ext-link-type="gen" xlink:href="MW291239" xlink:type="simple">MW291239</ext-link>
                </td><td rowspan="7" colspan="1"/><td rowspan="6" colspan="1"/></tr><tr><td rowspan="1" colspan="1">5552</td><td rowspan="1" colspan="1">
                  <ext-link xmlns:xlink="http://www.w3.org/1999/xlink" ext-link-type="gen" xlink:href="MW291184" xlink:type="simple">MW291184</ext-link>
                </td><td rowspan="1" colspan="1"/><td rowspan="4" colspan="1"/><td rowspan="4" colspan="1"/></tr><tr><td rowspan="5" colspan="1"><italic><tp:taxon-name><tp:taxon-name-part taxon-name-part-type="genus" reg="Tasmanitachoides">T.</tp:taxon-name-part> <tp:taxon-name-part taxon-name-part-type="species" reg="leai">leai</tp:taxon-name-part></tp:taxon-name></italic> (Sloane)</td><td rowspan="1" colspan="1">5507</td><td rowspan="1" colspan="1">
                  <ext-link xmlns:xlink="http://www.w3.org/1999/xlink" ext-link-type="gen" xlink:href="MW291185" xlink:type="simple">MW291185</ext-link>
                </td><td rowspan="1" colspan="1">
                  <ext-link xmlns:xlink="http://www.w3.org/1999/xlink" ext-link-type="gen" xlink:href="MW291271" xlink:type="simple">MW291271</ext-link>
                </td></tr><tr><td rowspan="1" colspan="1">5525</td><td rowspan="1" colspan="1">
                  <ext-link xmlns:xlink="http://www.w3.org/1999/xlink" ext-link-type="gen" xlink:href="MW291186" xlink:type="simple">MW291186</ext-link>
                </td><td rowspan="1" colspan="1">
                  <ext-link xmlns:xlink="http://www.w3.org/1999/xlink" ext-link-type="gen" xlink:href="MW291272" xlink:type="simple">MW291272</ext-link>
                </td></tr><tr><td rowspan="1" colspan="1">5549</td><td rowspan="1" colspan="1">
                  <ext-link xmlns:xlink="http://www.w3.org/1999/xlink" ext-link-type="gen" xlink:href="MW291187" xlink:type="simple">MW291187</ext-link>
                </td><td rowspan="1" colspan="1">
                  <ext-link xmlns:xlink="http://www.w3.org/1999/xlink" ext-link-type="gen" xlink:href="MW291273" xlink:type="simple">MW291273</ext-link>
                </td></tr><tr><td rowspan="1" colspan="1">5557</td><td rowspan="1" colspan="1">
                  <ext-link xmlns:xlink="http://www.w3.org/1999/xlink" ext-link-type="gen" xlink:href="MW291188" xlink:type="simple">MW291188</ext-link>
                </td><td rowspan="1" colspan="1">
                  <ext-link xmlns:xlink="http://www.w3.org/1999/xlink" ext-link-type="gen" xlink:href="MW291274" xlink:type="simple">MW291274</ext-link>
                </td><td rowspan="1" colspan="1">
                  <ext-link xmlns:xlink="http://www.w3.org/1999/xlink" ext-link-type="gen" xlink:href="MW291221" xlink:type="simple">MW291221</ext-link>
                </td><td rowspan="1" colspan="1">
                  <ext-link xmlns:xlink="http://www.w3.org/1999/xlink" ext-link-type="gen" xlink:href="MW291240" xlink:type="simple">MW291240</ext-link>
                </td></tr><tr><td rowspan="1" colspan="1">5581</td><td rowspan="1" colspan="1">
                  <ext-link xmlns:xlink="http://www.w3.org/1999/xlink" ext-link-type="gen" xlink:href="MW291189" xlink:type="simple">MW291189</ext-link>
                </td><td rowspan="1" colspan="1">
                  <ext-link xmlns:xlink="http://www.w3.org/1999/xlink" ext-link-type="gen" xlink:href="MW291275" xlink:type="simple">MW291275</ext-link>
                </td><td rowspan="1" colspan="1">
                  <ext-link xmlns:xlink="http://www.w3.org/1999/xlink" ext-link-type="gen" xlink:href="MW291222" xlink:type="simple">MW291222</ext-link>
                </td><td rowspan="1" colspan="1">
                  <ext-link xmlns:xlink="http://www.w3.org/1999/xlink" ext-link-type="gen" xlink:href="MW291241" xlink:type="simple">MW291241</ext-link>
                </td><td rowspan="1" colspan="1">
                  <ext-link xmlns:xlink="http://www.w3.org/1999/xlink" ext-link-type="gen" xlink:href="MW291308" xlink:type="simple">MW291308</ext-link>
                </td></tr><tr><td rowspan="2" colspan="1"><italic><tp:taxon-name><tp:taxon-name-part taxon-name-part-type="genus" reg="Tasmanitachoides">T.</tp:taxon-name-part> <tp:taxon-name-part taxon-name-part-type="species" reg="rufescens">rufescens</tp:taxon-name-part></tp:taxon-name></italic> Baehr</td><td rowspan="1" colspan="1">1993</td><td rowspan="1" colspan="1">
                  <ext-link xmlns:xlink="http://www.w3.org/1999/xlink" ext-link-type="gen" xlink:href="MW291190" xlink:type="simple">MW291190</ext-link>
                </td><td rowspan="1" colspan="1">
                  <ext-link xmlns:xlink="http://www.w3.org/1999/xlink" ext-link-type="gen" xlink:href="MW291276" xlink:type="simple">MW291276</ext-link>
                </td><td rowspan="1" colspan="1">
                  <ext-link xmlns:xlink="http://www.w3.org/1999/xlink" ext-link-type="gen" xlink:href="MW291223" xlink:type="simple">MW291223</ext-link>
                </td><td rowspan="1" colspan="1">
                  <ext-link xmlns:xlink="http://www.w3.org/1999/xlink" ext-link-type="gen" xlink:href="MW291242" xlink:type="simple">MW291242</ext-link>
                </td><td rowspan="1" colspan="1">
                  <ext-link xmlns:xlink="http://www.w3.org/1999/xlink" ext-link-type="gen" xlink:href="MW291298" xlink:type="simple">MW291298</ext-link>
                </td><td rowspan="1" colspan="1">
                  <ext-link xmlns:xlink="http://www.w3.org/1999/xlink" ext-link-type="gen" xlink:href="MW291309" xlink:type="simple">MW291309</ext-link>
                </td></tr><tr><td rowspan="1" colspan="1">5577</td><td rowspan="1" colspan="1">
                  <ext-link xmlns:xlink="http://www.w3.org/1999/xlink" ext-link-type="gen" xlink:href="MW291191" xlink:type="simple">MW291191</ext-link>
                </td><td rowspan="1" colspan="1">
                  <ext-link xmlns:xlink="http://www.w3.org/1999/xlink" ext-link-type="gen" xlink:href="MW291277" xlink:type="simple">MW291277</ext-link>
                </td><td rowspan="1" colspan="4"/></tr><tr><td rowspan="1" colspan="1"><italic><tp:taxon-name><tp:taxon-name-part taxon-name-part-type="genus" reg="Tasmanitachoides">T.</tp:taxon-name-part></tp:taxon-name></italic> sp. “River Forth”</td><td rowspan="1" colspan="1">5555</td><td rowspan="1" colspan="1">
                  <ext-link xmlns:xlink="http://www.w3.org/1999/xlink" ext-link-type="gen" xlink:href="MW291192" xlink:type="simple">MW291192</ext-link>
                </td><td rowspan="1" colspan="1">
                  <ext-link xmlns:xlink="http://www.w3.org/1999/xlink" ext-link-type="gen" xlink:href="MW291278" xlink:type="simple">MW291278</ext-link>
                </td><td rowspan="1" colspan="1">
                  <ext-link xmlns:xlink="http://www.w3.org/1999/xlink" ext-link-type="gen" xlink:href="MW291224" xlink:type="simple">MW291224</ext-link>
                </td><td rowspan="1" colspan="1">
                  <ext-link xmlns:xlink="http://www.w3.org/1999/xlink" ext-link-type="gen" xlink:href="MW291243" xlink:type="simple">MW291243</ext-link>
                </td><td rowspan="5" colspan="1"/><td rowspan="1" colspan="1">
                  <ext-link xmlns:xlink="http://www.w3.org/1999/xlink" ext-link-type="gen" xlink:href="MW291310" xlink:type="simple">MW291310</ext-link>
                </td></tr><tr><td rowspan="2" colspan="1"><italic><tp:taxon-name><tp:taxon-name-part taxon-name-part-type="genus" reg="Tasmanitachoides">T.</tp:taxon-name-part></tp:taxon-name></italic> sp. “Angle Crossing #2”</td><td rowspan="1" colspan="1">5550</td><td rowspan="1" colspan="1">
                  <ext-link xmlns:xlink="http://www.w3.org/1999/xlink" ext-link-type="gen" xlink:href="MW291193" xlink:type="simple">MW291193</ext-link>
                </td><td rowspan="1" colspan="1">
                  <ext-link xmlns:xlink="http://www.w3.org/1999/xlink" ext-link-type="gen" xlink:href="MW291279" xlink:type="simple">MW291279</ext-link>
                </td><td rowspan="1" colspan="1">
                  <ext-link xmlns:xlink="http://www.w3.org/1999/xlink" ext-link-type="gen" xlink:href="MW291225" xlink:type="simple">MW291225</ext-link>
                </td><td rowspan="1" colspan="1">
                  <ext-link xmlns:xlink="http://www.w3.org/1999/xlink" ext-link-type="gen" xlink:href="MW291244" xlink:type="simple">MW291244</ext-link>
                </td><td rowspan="1" colspan="1">
                  <ext-link xmlns:xlink="http://www.w3.org/1999/xlink" ext-link-type="gen" xlink:href="MW291311" xlink:type="simple">MW291311</ext-link>
                </td></tr><tr><td rowspan="1" colspan="1">5678</td><td rowspan="1" colspan="1">
                  <ext-link xmlns:xlink="http://www.w3.org/1999/xlink" ext-link-type="gen" xlink:href="MW291194" xlink:type="simple">MW291194</ext-link>
                </td><td rowspan="1" colspan="1">
                  <ext-link xmlns:xlink="http://www.w3.org/1999/xlink" ext-link-type="gen" xlink:href="MW291280" xlink:type="simple">MW291280</ext-link>
                </td><td rowspan="3" colspan="1"/><td rowspan="3" colspan="1"/><td rowspan="3" colspan="1"/></tr><tr><td rowspan="1" colspan="1"><italic><tp:taxon-name><tp:taxon-name-part taxon-name-part-type="genus" reg="Tasmanitachoides">T.</tp:taxon-name-part> <tp:taxon-name-part taxon-name-part-type="species" reg="bicolor">bicolor</tp:taxon-name-part></tp:taxon-name></italic> Baehr</td><td rowspan="1" colspan="1">5568</td><td rowspan="1" colspan="1">
                  <ext-link xmlns:xlink="http://www.w3.org/1999/xlink" ext-link-type="gen" xlink:href="MW291195" xlink:type="simple">MW291195</ext-link>
                </td><td rowspan="1" colspan="1">
                  <ext-link xmlns:xlink="http://www.w3.org/1999/xlink" ext-link-type="gen" xlink:href="MW291281" xlink:type="simple">MW291281</ext-link>
                </td></tr><tr><td rowspan="2" colspan="1"><italic><tp:taxon-name><tp:taxon-name-part taxon-name-part-type="genus" reg="Tasmanitachoides">T.</tp:taxon-name-part> <tp:taxon-name-part taxon-name-part-type="species" reg="fitzroyi">fitzroyi</tp:taxon-name-part></tp:taxon-name></italic> (Darlington)</td><td rowspan="1" colspan="1">0762</td><td rowspan="1" colspan="1">
                  <ext-link xmlns:xlink="http://www.w3.org/1999/xlink" ext-link-type="gen" xlink:href="GU556122" xlink:type="simple">GU556122</ext-link>
                </td><td rowspan="1" colspan="1"/></tr><tr><td rowspan="1" colspan="1">1575</td><td rowspan="1" colspan="1"/><td rowspan="1" colspan="1">
                  <ext-link xmlns:xlink="http://www.w3.org/1999/xlink" ext-link-type="gen" xlink:href="MW291252" xlink:type="simple">MW291252</ext-link>
                </td><td rowspan="1" colspan="1">
                  <ext-link xmlns:xlink="http://www.w3.org/1999/xlink" ext-link-type="gen" xlink:href="MK118542" xlink:type="simple">MK118542</ext-link>
                </td><td rowspan="1" colspan="1">
                  <ext-link xmlns:xlink="http://www.w3.org/1999/xlink" ext-link-type="gen" xlink:href="MK112097" xlink:type="simple">MK112097</ext-link>
                </td><td rowspan="1" colspan="1">
                  <ext-link xmlns:xlink="http://www.w3.org/1999/xlink" ext-link-type="gen" xlink:href="MK118237" xlink:type="simple">MK118237</ext-link>
                </td><td rowspan="1" colspan="1">
                  <ext-link xmlns:xlink="http://www.w3.org/1999/xlink" ext-link-type="gen" xlink:href="GU556148" xlink:type="simple">GU556148</ext-link>
                </td></tr><tr><td rowspan="2" colspan="1"><italic><tp:taxon-name><tp:taxon-name-part taxon-name-part-type="genus" reg="Tasmanitachoides">T.</tp:taxon-name-part> <tp:taxon-name-part taxon-name-part-type="species" reg="maior">maior</tp:taxon-name-part></tp:taxon-name></italic> Baehr</td><td rowspan="1" colspan="1">5508</td><td rowspan="1" colspan="1">
                  <ext-link xmlns:xlink="http://www.w3.org/1999/xlink" ext-link-type="gen" xlink:href="MW291196" xlink:type="simple">MW291196</ext-link>
                </td><td rowspan="1" colspan="1">
                  <ext-link xmlns:xlink="http://www.w3.org/1999/xlink" ext-link-type="gen" xlink:href="MW291282" xlink:type="simple">MW291282</ext-link>
                </td><td rowspan="1" colspan="1">
                  <ext-link xmlns:xlink="http://www.w3.org/1999/xlink" ext-link-type="gen" xlink:href="MW291226" xlink:type="simple">MW291226</ext-link>
                </td><td rowspan="1" colspan="1">
                  <ext-link xmlns:xlink="http://www.w3.org/1999/xlink" ext-link-type="gen" xlink:href="MW291245" xlink:type="simple">MW291245</ext-link>
                </td><td rowspan="1" colspan="2"/></tr><tr><td rowspan="1" colspan="1">5567</td><td rowspan="1" colspan="1">
                  <ext-link xmlns:xlink="http://www.w3.org/1999/xlink" ext-link-type="gen" xlink:href="MW291197" xlink:type="simple">MW291197</ext-link>
                </td><td rowspan="1" colspan="1">
                  <ext-link xmlns:xlink="http://www.w3.org/1999/xlink" ext-link-type="gen" xlink:href="MW291283" xlink:type="simple">MW291283</ext-link>
                </td><td rowspan="1" colspan="1">
                  <ext-link xmlns:xlink="http://www.w3.org/1999/xlink" ext-link-type="gen" xlink:href="MW291227" xlink:type="simple">MW291227</ext-link>
                </td><td rowspan="1" colspan="2"/><td rowspan="1" colspan="1">
                  <ext-link xmlns:xlink="http://www.w3.org/1999/xlink" ext-link-type="gen" xlink:href="MW291312" xlink:type="simple">MW291312</ext-link>
                </td></tr><tr><td rowspan="8" colspan="1"><italic><tp:taxon-name><tp:taxon-name-part taxon-name-part-type="genus" reg="Tasmanitachoides">T.</tp:taxon-name-part> <tp:taxon-name-part taxon-name-part-type="species" reg="murrumbidgensis">murrumbidgensis</tp:taxon-name-part></tp:taxon-name></italic> (Sloane)</td><td rowspan="1" colspan="1">2031</td><td rowspan="1" colspan="1">
                  <ext-link xmlns:xlink="http://www.w3.org/1999/xlink" ext-link-type="gen" xlink:href="MK103965" xlink:type="simple">MK103965</ext-link>
                </td><td rowspan="1" colspan="1">
                  <ext-link xmlns:xlink="http://www.w3.org/1999/xlink" ext-link-type="gen" xlink:href="MW291254" xlink:type="simple">MW291254</ext-link>
                </td><td rowspan="1" colspan="1">
                  <ext-link xmlns:xlink="http://www.w3.org/1999/xlink" ext-link-type="gen" xlink:href="MK118566" xlink:type="simple">MK118566</ext-link>
                </td><td rowspan="1" colspan="1">
                  <ext-link xmlns:xlink="http://www.w3.org/1999/xlink" ext-link-type="gen" xlink:href="MK112125" xlink:type="simple">MK112125</ext-link>
                </td><td rowspan="1" colspan="1">
                  <ext-link xmlns:xlink="http://www.w3.org/1999/xlink" ext-link-type="gen" xlink:href="MK118264" xlink:type="simple">MK118264</ext-link>
                </td><td rowspan="1" colspan="1">
                  <ext-link xmlns:xlink="http://www.w3.org/1999/xlink" ext-link-type="gen" xlink:href="MW291300" xlink:type="simple">MW291300</ext-link>
                </td></tr><tr><td rowspan="1" colspan="1">5553</td><td rowspan="1" colspan="1">
                  <ext-link xmlns:xlink="http://www.w3.org/1999/xlink" ext-link-type="gen" xlink:href="MW291198" xlink:type="simple">MW291198</ext-link>
                </td><td rowspan="1" colspan="1">
                  <ext-link xmlns:xlink="http://www.w3.org/1999/xlink" ext-link-type="gen" xlink:href="MW291284" xlink:type="simple">MW291284</ext-link>
                </td><td rowspan="2" colspan="4"/></tr><tr><td rowspan="1" colspan="1">5564</td><td rowspan="1" colspan="1">
                  <ext-link xmlns:xlink="http://www.w3.org/1999/xlink" ext-link-type="gen" xlink:href="MW291199" xlink:type="simple">MW291199</ext-link>
                </td><td rowspan="1" colspan="1">
                  <ext-link xmlns:xlink="http://www.w3.org/1999/xlink" ext-link-type="gen" xlink:href="MW291285" xlink:type="simple">MW291285</ext-link>
                </td></tr><tr><td rowspan="1" colspan="1">5565</td><td rowspan="1" colspan="1">
                  <ext-link xmlns:xlink="http://www.w3.org/1999/xlink" ext-link-type="gen" xlink:href="MW291200" xlink:type="simple">MW291200</ext-link>
                </td><td rowspan="1" colspan="1">
                  <ext-link xmlns:xlink="http://www.w3.org/1999/xlink" ext-link-type="gen" xlink:href="MW291286" xlink:type="simple">MW291286</ext-link>
                </td><td rowspan="1" colspan="1">
                  <ext-link xmlns:xlink="http://www.w3.org/1999/xlink" ext-link-type="gen" xlink:href="MW291228" xlink:type="simple">MW291228</ext-link>
                </td><td rowspan="1" colspan="3"/></tr><tr><td rowspan="1" colspan="1">5566</td><td rowspan="1" colspan="1">
                  <ext-link xmlns:xlink="http://www.w3.org/1999/xlink" ext-link-type="gen" xlink:href="MW291201" xlink:type="simple">MW291201</ext-link>
                </td><td rowspan="1" colspan="1">
                  <ext-link xmlns:xlink="http://www.w3.org/1999/xlink" ext-link-type="gen" xlink:href="MW291287" xlink:type="simple">MW291287</ext-link>
                </td><td rowspan="4" colspan="4"/></tr><tr><td rowspan="1" colspan="1">5571</td><td rowspan="1" colspan="1">
                  <ext-link xmlns:xlink="http://www.w3.org/1999/xlink" ext-link-type="gen" xlink:href="MW291202" xlink:type="simple">MW291202</ext-link>
                </td><td rowspan="1" colspan="1">
                  <ext-link xmlns:xlink="http://www.w3.org/1999/xlink" ext-link-type="gen" xlink:href="MW291288" xlink:type="simple">MW291288</ext-link>
                </td></tr><tr><td rowspan="1" colspan="1">5572</td><td rowspan="1" colspan="1">
                  <ext-link xmlns:xlink="http://www.w3.org/1999/xlink" ext-link-type="gen" xlink:href="MW291203" xlink:type="simple">MW291203</ext-link>
                </td><td rowspan="1" colspan="1">
                  <ext-link xmlns:xlink="http://www.w3.org/1999/xlink" ext-link-type="gen" xlink:href="MW291289" xlink:type="simple">MW291289</ext-link>
                </td></tr><tr><td rowspan="1" colspan="1">5754</td><td rowspan="1" colspan="1">
                  <ext-link xmlns:xlink="http://www.w3.org/1999/xlink" ext-link-type="gen" xlink:href="MW291204" xlink:type="simple">MW291204</ext-link>
                </td><td rowspan="1" colspan="1">
                  <ext-link xmlns:xlink="http://www.w3.org/1999/xlink" ext-link-type="gen" xlink:href="MW291290" xlink:type="simple">MW291290</ext-link>
                </td></tr><tr><td rowspan="5" colspan="1"><italic><tp:taxon-name><tp:taxon-name-part taxon-name-part-type="genus" reg="Tasmanitachoides">T.</tp:taxon-name-part></tp:taxon-name></italic> sp. “Tambo R”</td><td rowspan="1" colspan="1">5548</td><td rowspan="1" colspan="1">
                  <ext-link xmlns:xlink="http://www.w3.org/1999/xlink" ext-link-type="gen" xlink:href="MW291205" xlink:type="simple">MW291205</ext-link>
                </td><td rowspan="1" colspan="1">
                  <ext-link xmlns:xlink="http://www.w3.org/1999/xlink" ext-link-type="gen" xlink:href="MW291291" xlink:type="simple">MW291291</ext-link>
                </td><td rowspan="1" colspan="1">
                  <ext-link xmlns:xlink="http://www.w3.org/1999/xlink" ext-link-type="gen" xlink:href="MW291229" xlink:type="simple">MW291229</ext-link>
                </td><td rowspan="1" colspan="1">
                  <ext-link xmlns:xlink="http://www.w3.org/1999/xlink" ext-link-type="gen" xlink:href="MW291246" xlink:type="simple">MW291246</ext-link>
                </td><td rowspan="1" colspan="1"/><td rowspan="1" colspan="1">
                  <ext-link xmlns:xlink="http://www.w3.org/1999/xlink" ext-link-type="gen" xlink:href="MW291313" xlink:type="simple">MW291313</ext-link>
                </td></tr><tr><td rowspan="1" colspan="1">5570</td><td rowspan="1" colspan="1">
                  <ext-link xmlns:xlink="http://www.w3.org/1999/xlink" ext-link-type="gen" xlink:href="MW291206" xlink:type="simple">MW291206</ext-link>
                </td><td rowspan="1" colspan="1">
                  <ext-link xmlns:xlink="http://www.w3.org/1999/xlink" ext-link-type="gen" xlink:href="MW291292" xlink:type="simple">MW291292</ext-link>
                </td><td rowspan="4" colspan="4"/></tr><tr><td rowspan="1" colspan="1">5573</td><td rowspan="1" colspan="1">
                  <ext-link xmlns:xlink="http://www.w3.org/1999/xlink" ext-link-type="gen" xlink:href="MW291207" xlink:type="simple">MW291207</ext-link>
                </td><td rowspan="1" colspan="1">
                  <ext-link xmlns:xlink="http://www.w3.org/1999/xlink" ext-link-type="gen" xlink:href="MW291293" xlink:type="simple">MW291293</ext-link>
                </td></tr><tr><td rowspan="1" colspan="1">5574</td><td rowspan="1" colspan="1">
                  <ext-link xmlns:xlink="http://www.w3.org/1999/xlink" ext-link-type="gen" xlink:href="MW291208" xlink:type="simple">MW291208</ext-link>
                </td><td rowspan="1" colspan="1">
                  <ext-link xmlns:xlink="http://www.w3.org/1999/xlink" ext-link-type="gen" xlink:href="MW291294" xlink:type="simple">MW291294</ext-link>
                </td></tr><tr><td rowspan="1" colspan="1">5576</td><td rowspan="1" colspan="1">
                  <ext-link xmlns:xlink="http://www.w3.org/1999/xlink" ext-link-type="gen" xlink:href="MW291209" xlink:type="simple">MW291209</ext-link>
                </td><td rowspan="1" colspan="1">
                  <ext-link xmlns:xlink="http://www.w3.org/1999/xlink" ext-link-type="gen" xlink:href="MW291295" xlink:type="simple">MW291295</ext-link>
                </td></tr></tbody></table></table-wrap><fig id="F9" position="float" orientation="portrait"><object-id xmlns:xlink="http://www.w3.org/1999/xlink" content-type="doi" xlink:type="simple">10.3897/zookeys.1044.62253.figure9</object-id><object-id xmlns:xlink="http://www.w3.org/1999/xlink" content-type="arpha" xlink:type="simple">C368DCBC-DC6F-53F9-AF7B-C157DC1C32FA</object-id><label>Figure 9.</label><caption><p>Maximum likelihood trees for <abbrev xmlns:xlink="http://www.w3.org/1999/xlink" xlink:title="wingless" id="ABBRID0ETSBI" xlink:type="simple">wg</abbrev>, <abbrev xmlns:xlink="http://www.w3.org/1999/xlink" xlink:title="carbamoyl phosphate synthetase domain of the rudimentary gene" id="ABBRID0EXSBI" xlink:type="simple">CAD4</abbrev>, and <abbrev xmlns:xlink="http://www.w3.org/1999/xlink" xlink:title="carbamoyl phosphate synthetase domain of the rudimentary gene" id="ABBRID0E2SBI" xlink:type="simple">CAD2</abbrev>. Branch length is shown proportional to relative divergence, as estimated by IQ-TREE; scale bars indicate 0.01 units. Outgroups not depicted.</p></caption><graphic xmlns:xlink="http://www.w3.org/1999/xlink" xlink:href="zookeys-1044-153-g009.jpg" position="float" orientation="portrait" xlink:type="simple" id="oo_555131.jpg"><uri content-type="original_file" xlink:type="simple">https://binary.pensoft.net/fig/555131</uri></graphic></fig></tp:treatment-sec><ref-list><ref id="B24"><mixed-citation xmlns:xlink="http://www.w3.org/1999/xlink" xlink:type="simple"><person-group><name name-style="western"><surname>Maddison</surname><given-names>DR</given-names></name><name name-style="western"><surname>Kanda</surname><given-names>K</given-names></name><name name-style="western"><surname>Boyd</surname><given-names>OF</given-names></name><name name-style="western"><surname>Faille</surname><given-names>A</given-names></name><name name-style="western"><surname>Porch</surname><given-names>N</given-names></name><name name-style="western"><surname>Erwin</surname><given-names>TL</given-names></name><name name-style="western"><surname>Roig-Juñent</surname><given-names>S</given-names></name></person-group> (<year>2019</year>) <article-title>Phylogeny of the beetle supertribe <tp:taxon-name><tp:taxon-name-part taxon-name-part-type="supertribe">Trechitae</tp:taxon-name-part></tp:taxon-name> (<tp:taxon-name><tp:taxon-name-part taxon-name-part-type="order">Coleoptera</tp:taxon-name-part></tp:taxon-name>: <tp:taxon-name><tp:taxon-name-part taxon-name-part-type="family">Carabidae</tp:taxon-name-part></tp:taxon-name>): Unexpected clades, isolated lineages, and morphological convergence.</article-title><source>Molecular Phylogenetics and Evolution</source><volume>132</volume>: <fpage>151</fpage>–<lpage>176</lpage>. <ext-link xlink:type="simple" ext-link-type="doi" xlink:href="10.1016/j.ympev.2018.11.006">https://doi.org/10.1016/j.ympev.2018.11.006</ext-link></mixed-citation></ref></ref-list></tp:taxon-treatment>
