# Supplementary material for: A preliminary phylogeny and review of the genus Tasmanitachoides, with descriptions of two new species (Coleoptera, Carabidae, Bembidarenini)
Source: Zookeys. 2021 Jun 16;1044:153–96. doi: 10.3897/zookeys.1044.62253 (PMC8222342; doi:10.3897/zookeys.1044.62253)
Supplement: XML Treatment for Tasmanitachoides erwini [file zookeys.1044.62253-treatment2.xml]

<!DOCTYPE tp:taxon-treatment
  PUBLIC "-//TaxonX//DTD Taxonomic Treatment Publishing DTD v0 20100105//EN" "tax-treatment-NSO.dtd">
<tp:taxon-treatment xmlns:tp="http://www.plazi.org/taxpub"><tp:treatment-meta><kwd-group><label>Taxon classification</label><kwd><named-content xmlns:xlink="http://www.w3.org/1999/xlink" content-type="kingdom">Animalia</named-content></kwd><kwd><named-content xmlns:xlink="http://www.w3.org/1999/xlink" content-type="order">Coleoptera</named-content></kwd><kwd><named-content xmlns:xlink="http://www.w3.org/1999/xlink" content-type="family">Carabidae</named-content></kwd></kwd-group><mixed-citation publication-type="journal"><person-group><name><surname>Maddison</surname><given-names>David R.</given-names></name><name><surname>Porch</surname><given-names>Nick</given-names></name></person-group><article-title>A preliminary phylogeny and review of the genus <italic><tp:taxon-name><tp:taxon-name-part taxon-name-part-type="genus" reg="Tasmanitachoides">Tasmanitachoides</tp:taxon-name-part></tp:taxon-name></italic>, with descriptions of two new species (<tp:taxon-name><tp:taxon-name-part taxon-name-part-type="order">Coleoptera</tp:taxon-name-part></tp:taxon-name>, <tp:taxon-name><tp:taxon-name-part taxon-name-part-type="family">Carabidae</tp:taxon-name-part></tp:taxon-name>, <tp:taxon-name><tp:taxon-name-part taxon-name-part-type="tribe">Bembidarenini</tp:taxon-name-part></tp:taxon-name>)</article-title><source>Zookeys</source><day>16</day><month>6</month><year>2021</year><volume>1044</volume><fpage>153</fpage><lpage>196</lpage><pub-id pub-id-type="doi">10.3897/zookeys.1044.62253</pub-id></mixed-citation></tp:treatment-meta><tp:nomenclature><tp:taxon-name><object-id xmlns:xlink="http://www.w3.org/1999/xlink" content-type="arpha" xlink:type="simple">BC7D7FFF-74C2-5896-A285-A134C22A8F60</object-id>
              <tp:taxon-name-part taxon-name-part-type="genus" reg="Tasmanitachoides">Tasmanitachoides</tp:taxon-name-part>
              <tp:taxon-name-part taxon-name-part-type="species" reg="erwini">erwini</tp:taxon-name-part>
              <object-id xmlns:xlink="http://www.w3.org/1999/xlink" content-type="zoobank" xlink:type="simple">http://zoobank.org/5FF236BF-1E87-4480-8798-230E71470E66</object-id>
            </tp:taxon-name><tp:taxon-status xmlns:xlink="http://www.w3.org/1999/xlink" xlink:type="simple">sp. nov.</tp:taxon-status><xref ref-type="fig" rid="F1">Figures 1</xref><xref ref-type="fig" rid="F2">, 2C</xref><xref ref-type="fig" rid="F12">, 12C</xref><xref ref-type="fig" rid="F16">, 16B</xref><xref ref-type="fig" rid="F17">, 17G</xref><xref ref-type="fig" rid="F18">, 18B</xref><xref ref-type="fig" rid="F19">, 19C</xref><xref ref-type="fig" rid="F20">, 20B, C</xref><xref ref-type="fig" rid="F21">, 21</xref></tp:nomenclature><tp:treatment-sec sec-type="material" id="SECID0EZRBK"><title>Material examined.</title><p><bold><italic>Holotype</italic>.</bold> Male (<named-content xmlns:xlink="http://www.w3.org/1999/xlink" content-type="dwc:institutional_code" xlink:type="simple">ANIC</named-content>), labeled: “Australia: Tasmania: River Forth at C136, <named-content xmlns:xlink="http://www.w3.org/1999/xlink" content-type="dwc:verbatimCoordinates" xlink:type="simple"><named-content content-type="geo-json" specific-use="{&#34;type&#34;:&#34;Point&#34;,&#34;coordinates&#34;:[146.136600,-41.471200]}" id="NCID0EMSBK" xlink:type="simple">41.4712°S 146.1366°E</named-content></named-content>, 126 m, 14.i.2019. DRM 19.012. D.R. Maddison &amp; N.A. Porch”, “David R. Maddison DNA5509 DNA Voucher” [pale green paper], “HOLOTYPE <tp:taxon-name><tp:taxon-name-part taxon-name-part-type="genus" reg="Tasmanitachoides">Tasmanitachoides</tp:taxon-name-part> <tp:taxon-name-part taxon-name-part-type="species" reg="erwini">erwini</tp:taxon-name-part></tp:taxon-name> Maddison &amp; Porch” [partly handwritten, on red paper]. Genitalia mounted in Euparal on coverslip pinned with specimen; extracted DNA stored separately. GenBank accession numbers for DNA sequences of the holotype are <ext-link xmlns:xlink="http://www.w3.org/1999/xlink" ext-link-type="gen" xlink:href="MW291170" xlink:type="simple">MW291170</ext-link>, <ext-link xmlns:xlink="http://www.w3.org/1999/xlink" ext-link-type="gen" xlink:href="MW291262" xlink:type="simple">MW291262</ext-link>, <ext-link xmlns:xlink="http://www.w3.org/1999/xlink" ext-link-type="gen" xlink:href="MW291215" xlink:type="simple">MW291215</ext-link>, <ext-link xmlns:xlink="http://www.w3.org/1999/xlink" ext-link-type="gen" xlink:href="MW291234" xlink:type="simple">MW291234</ext-link>, and <ext-link xmlns:xlink="http://www.w3.org/1999/xlink" ext-link-type="gen" xlink:href="MW291305" xlink:type="simple">MW291305</ext-link>.</p><p><bold><italic>Paratypes</italic></bold> (23). Same label data as holotype (20; <named-content xmlns:xlink="http://www.w3.org/1999/xlink" content-type="dwc:institutional_code" xlink:type="simple">ANIC</named-content>, <named-content xmlns:xlink="http://www.w3.org/1999/xlink" content-type="dwc:institutional_code" xlink:type="simple">OSAC</named-content>, <abbrev xmlns:xlink="http://www.w3.org/1999/xlink" content-type="institution" xlink:title="Nick Porch Collection, Melbourne, Australia" id="ABBRID0EWTBK" xlink:type="simple">NPC</abbrev>, <abbrev xmlns:xlink="http://www.w3.org/1999/xlink" content-type="institution" xlink:title="Zoologische Staatssammlung München, Munich, Germany" id="ABBRID0E2TBK" xlink:type="simple">ZSM</abbrev>, <named-content xmlns:xlink="http://www.w3.org/1999/xlink" content-type="dwc:institutional_code" xlink:type="simple">NMV</named-content>, <named-content xmlns:xlink="http://www.w3.org/1999/xlink" content-type="dwc:institutional_code" xlink:type="simple">QVMAG</named-content>, <named-content xmlns:xlink="http://www.w3.org/1999/xlink" content-type="dwc:institutional_code" xlink:type="simple">NHMUK</named-content>, <named-content xmlns:xlink="http://www.w3.org/1999/xlink" content-type="dwc:institutional_code" xlink:type="simple">TMAG</named-content>, <named-content xmlns:xlink="http://www.w3.org/1999/xlink" content-type="dwc:institutional_code" xlink:type="simple">USNM</named-content>). In addition to these, we have seen three additional specimens, all in the <named-content xmlns:xlink="http://www.w3.org/1999/xlink" content-type="dwc:institutional_code" xlink:type="simple">MCZ</named-content>, which we have designated as paratypes. Two are a labeled “L. StClaire-Queenstown Jan. ’57 Tas Darlingtons” “<tp:taxon-name><tp:taxon-name-part taxon-name-part-type="genus" reg="Tachys">Tachys</tp:taxon-name-part></tp:taxon-name><tp:taxon-name><tp:taxon-name-part taxon-name-part-type="genus" reg="Tasmanitachoides"/><tp:taxon-name-part taxon-name-part-type="species" reg="hobarti">hobarti</tp:taxon-name-part></tp:taxon-name> (Sl.) det Darl. ‘61”; according to <xref ref-type="bibr" rid="B11">Darlington (1962</xref>:117) these two specimens are from the crossing of the King River by the Queenstown road, which at the time (before the Crotty Dam) would have been approximately <named-content xmlns:xlink="http://www.w3.org/1999/xlink" content-type="dwc:verbatimCoordinates" xlink:type="simple"><named-content content-type="geo-json" specific-use="{&#34;type&#34;:&#34;Point&#34;,&#34;coordinates&#34;:[145.652000,-42.074000]}" id="NCID0EUVBK" xlink:type="simple">42.074°S 145.652°E</named-content></named-content>. The third is labeled “Mersey R Vy. Mar. ’57 Tas Darlingtons” “<tp:taxon-name><tp:taxon-name-part taxon-name-part-type="genus" reg="Tachys">Tachys</tp:taxon-name-part></tp:taxon-name><tp:taxon-name><tp:taxon-name-part taxon-name-part-type="genus" reg="Tasmanitachoides"/><tp:taxon-name-part taxon-name-part-type="species" reg="hobarti">hobarti</tp:taxon-name-part></tp:taxon-name> (Sl.) det Darl. ‘61”. According to the map in <xref ref-type="bibr" rid="B10">Darlington (1960)</xref>, this locality is at approximately <named-content xmlns:xlink="http://www.w3.org/1999/xlink" content-type="dwc:verbatimCoordinates" xlink:type="simple"><named-content content-type="geo-json" specific-use="{&#34;type&#34;:&#34;Point&#34;,&#34;coordinates&#34;:[146.426000,-41.532000]}" id="NCID0EPWBK" xlink:type="simple">41.532°S, 146.426°E</named-content></named-content>. These specimens formed Darlington’s concept of <italic><tp:taxon-name><tp:taxon-name-part taxon-name-part-type="genus" reg="Tasmanitachoides">Tasmanitachoides</tp:taxon-name-part> <tp:taxon-name-part taxon-name-part-type="species" reg="hobarti">hobarti</tp:taxon-name-part></tp:taxon-name></italic>. They also are specimens studied and figured by <xref ref-type="bibr" rid="B12">Erwin (1972)</xref> as <italic><tp:taxon-name><tp:taxon-name-part taxon-name-part-type="genus" reg="Tasmanitachoides">T.</tp:taxon-name-part> <tp:taxon-name-part taxon-name-part-type="species" reg="hobarti">hobarti</tp:taxon-name-part></tp:taxon-name></italic>.</p></tp:treatment-sec><tp:treatment-sec sec-type="type locality" id="SECID0EOXBK"><title>Type locality.</title><p>Australia: Tasmania: at the mouth of Machinery Creek into the River Forth at road C136, <named-content xmlns:xlink="http://www.w3.org/1999/xlink" content-type="dwc:verbatimCoordinates" xlink:type="simple"><named-content content-type="geo-json" specific-use="{&#34;type&#34;:&#34;Point&#34;,&#34;coordinates&#34;:[146.136600,-41.471200]}" id="NCID0EXXBK" xlink:type="simple">41.4712°S, 146.1366°E</named-content></named-content>, 126 m.</p></tp:treatment-sec><tp:treatment-sec sec-type="Derivation of specific epithet" id="SECID0E3XBK"><title>Derivation of specific epithet.</title><p>We are honored to name this species after the late Terry Lee Erwin, for his many contributions to carabidology and systematics in general, and to our knowledge of <italic><tp:taxon-name><tp:taxon-name-part taxon-name-part-type="genus" reg="Tasmanitachoides">Tasmanitachoides</tp:taxon-name-part></tp:taxon-name></italic> and other bembidarenines in particular.</p></tp:treatment-sec><tp:treatment-sec sec-type="diagnosis" id="SECID0EJYBK"><title>Diagnosis and description.</title><p>Length 2.25–2.75 mm (n = 7); most specimens less than 2.6 mm. One of the darker species of <italic><tp:taxon-name><tp:taxon-name-part taxon-name-part-type="genus" reg="Tasmanitachoides">Tasmanitachoides</tp:taxon-name-part></tp:taxon-name></italic> (Fig. <xref ref-type="fig" rid="F1">1</xref>): body piceous to black; appendages piceous, including basal antennomeres, with the exception of the tarsi, which are slightly paler. Body relatively flat and parallel-sided; elytra narrowing posteriorly, and thus more pointed than other species. Head without tubercles at anterior corners of clypeus, and without concave region in anterior half. Frontal furrows (Fig. <xref ref-type="fig" rid="F17">17G</xref>) more or less straight, reaching backward to approximately the center of the eye, parallel or slightly diverging posteriorly; bottom of furrows rugose. Pronotum relatively narrow (Fig. <xref ref-type="fig" rid="F12">12C</xref>), slightly sinuate laterally in front of the right or slightly acute hind angle. First stria abruptly sinuate, very close to the suture in the anterior fifth or fourth, at which point it abruptly bends away from the suture. Striae 3 and 4 very weak, almost absent in some specimens; the striae 3 and 4 are joined at the anterior discal seta (ed3; Fig. <xref ref-type="fig" rid="F16">16B</xref>), and in most specimens are merged in front of that point. Stria 5 distinctly engraved throughout the entire anterior half; in posterior half it gradually weakens toward the rear. Stria 6 consisting of a few isolated punctures; stria 7 absent. Discal setae ed6 in stria 3. Microsculpture weak, sculpticells weakly engraved, and thus the surface is shiny; sculpticells isodiametric on head and pronotum, slightly longitudinally stretched on elytra (Fig. <xref ref-type="fig" rid="F18">18B</xref>). Aedeagus (Figs <xref ref-type="fig" rid="F19">19C</xref>, <xref ref-type="fig" rid="F20">20B, C</xref>) with internal sac sclerites elongated and relatively straight, very similar to those of <italic><tp:taxon-name><tp:taxon-name-part taxon-name-part-type="genus" reg="Tasmanitachoides">T.</tp:taxon-name-part></tp:taxon-name></italic> sp. “Lerderderg R” (Fig. <xref ref-type="fig" rid="F19">19D</xref>). Ventral surface of the aedeagus quite straight (Fig. <xref ref-type="fig" rid="F20">20B, C</xref>).</p><fig id="F20" position="float" orientation="portrait"><object-id xmlns:xlink="http://www.w3.org/1999/xlink" content-type="doi" xlink:type="simple">10.3897/zookeys.1044.62253.figure20</object-id><object-id xmlns:xlink="http://www.w3.org/1999/xlink" content-type="arpha" xlink:type="simple">27739B93-D635-5342-8D77-46090504BC21</object-id><label>Figure 20.</label><caption><p>Aedeagus of <italic><tp:taxon-name><tp:taxon-name-part taxon-name-part-type="genus" reg="Tasmanitachoides">Tasmanitachoides</tp:taxon-name-part></tp:taxon-name></italic>, left lateral view <bold>A</bold><italic><tp:taxon-name><tp:taxon-name-part taxon-name-part-type="genus" reg="Tasmanitachoides">T.</tp:taxon-name-part> <tp:taxon-name-part taxon-name-part-type="species" reg="baehri">baehri</tp:taxon-name-part></tp:taxon-name></italic>, voucher DNA2032 <bold>B</bold><italic><tp:taxon-name><tp:taxon-name-part taxon-name-part-type="genus" reg="Tasmanitachoides">T.</tp:taxon-name-part> <tp:taxon-name-part taxon-name-part-type="species" reg="erwini">erwini</tp:taxon-name-part></tp:taxon-name></italic>, voucher DNA5583 <bold>C</bold><italic><tp:taxon-name><tp:taxon-name-part taxon-name-part-type="genus" reg="Tasmanitachoides">T.</tp:taxon-name-part> <tp:taxon-name-part taxon-name-part-type="species" reg="erwini">erwini</tp:taxon-name-part></tp:taxon-name></italic>, voucher DNA5509 (holotype). Scale bar: 100 µm.</p></caption><graphic xmlns:xlink="http://www.w3.org/1999/xlink" xlink:href="zookeys-1044-153-g020.jpg" position="float" orientation="portrait" xlink:type="simple" id="oo_555142.jpg"><uri content-type="original_file" xlink:type="simple">https://binary.pensoft.net/fig/555142</uri></graphic></fig></tp:treatment-sec><tp:treatment-sec sec-type="comparisons" id="SECID0E32BK"><title>Comparison with related species.</title><p>As with other members of the <italic><tp:taxon-name><tp:taxon-name-part taxon-name-part-type="genus" reg="Tasmanitachoides"/><tp:taxon-name-part taxon-name-part-type="species" reg="wattsensis">wattsensis</tp:taxon-name-part></tp:taxon-name></italic> group, this species has a relatively unmodified clypeus, without anterior lateral tubercles, and with the third and fourth elytral striae nearly effaced. Its darker color (including the entirely piceous antenna) and flatness distinguish it from other members of the group. It is the only known species of the group from Tasmania. From the other two large and dark <italic><tp:taxon-name><tp:taxon-name-part taxon-name-part-type="genus" reg="Tasmanitachoides">Tasmanitachoides</tp:taxon-name-part></tp:taxon-name></italic> from Tasmania, <italic><tp:taxon-name><tp:taxon-name-part taxon-name-part-type="genus" reg="Tasmanitachoides">T.</tp:taxon-name-part> <tp:taxon-name-part taxon-name-part-type="species" reg="hobarti">hobarti</tp:taxon-name-part></tp:taxon-name></italic> and <italic><tp:taxon-name><tp:taxon-name-part taxon-name-part-type="genus" reg="Tasmanitachoides">T.</tp:taxon-name-part> <tp:taxon-name-part taxon-name-part-type="species" reg="leai">leai</tp:taxon-name-part></tp:taxon-name></italic>, <italic><tp:taxon-name><tp:taxon-name-part taxon-name-part-type="genus" reg="Tasmanitachoides">T.</tp:taxon-name-part> <tp:taxon-name-part taxon-name-part-type="species" reg="erwini">erwini</tp:taxon-name-part></tp:taxon-name></italic> is distinguished by having a darker antennomere 1 and flatter body. From <italic><tp:taxon-name><tp:taxon-name-part taxon-name-part-type="genus" reg="Tasmanitachoides">T.</tp:taxon-name-part> <tp:taxon-name-part taxon-name-part-type="species" reg="hobarti">hobarti</tp:taxon-name-part></tp:taxon-name></italic> it is further distinguished by the much weaker striae 3 and 4; from <italic><tp:taxon-name><tp:taxon-name-part taxon-name-part-type="genus" reg="Tasmanitachoides">T.</tp:taxon-name-part> <tp:taxon-name-part taxon-name-part-type="species" reg="leai">leai</tp:taxon-name-part></tp:taxon-name></italic> by the longer stria 5.</p></tp:treatment-sec><tp:treatment-sec sec-type="distribution" id="SECID0EK5BK"><title>Geographic distribution.</title><p>Only known from northwestern Tasmania (Fig. <xref ref-type="fig" rid="F21">21</xref>).</p><fig id="F21" position="float" orientation="portrait"><object-id xmlns:xlink="http://www.w3.org/1999/xlink" content-type="doi" xlink:type="simple">10.3897/zookeys.1044.62253.figure21</object-id><object-id xmlns:xlink="http://www.w3.org/1999/xlink" content-type="arpha" xlink:type="simple">B1A01BC5-43C7-516A-B750-54EDE6111C97</object-id><label>Figure 21.</label><caption><p>Known geographic distributions of <italic><tp:taxon-name><tp:taxon-name-part taxon-name-part-type="genus" reg="Tasmanitachoides">Tasmanitachoides</tp:taxon-name-part> <tp:taxon-name-part taxon-name-part-type="species" reg="baehri">baehri</tp:taxon-name-part></tp:taxon-name></italic> and <italic><tp:taxon-name><tp:taxon-name-part taxon-name-part-type="genus" reg="Tasmanitachoides">T.</tp:taxon-name-part> <tp:taxon-name-part taxon-name-part-type="species" reg="erwini">erwini</tp:taxon-name-part></tp:taxon-name></italic> in southeastern Australia. Circles: <italic><tp:taxon-name><tp:taxon-name-part taxon-name-part-type="genus" reg="Tasmanitachoides">T.</tp:taxon-name-part> <tp:taxon-name-part taxon-name-part-type="species" reg="baehri">baehri</tp:taxon-name-part></tp:taxon-name></italic>; stars: <italic><tp:taxon-name><tp:taxon-name-part taxon-name-part-type="genus" reg="Tasmanitachoides">T.</tp:taxon-name-part> <tp:taxon-name-part taxon-name-part-type="species" reg="erwini">erwini</tp:taxon-name-part></tp:taxon-name></italic>.</p></caption><graphic xmlns:xlink="http://www.w3.org/1999/xlink" xlink:href="zookeys-1044-153-g021.jpg" position="float" orientation="portrait" xlink:type="simple" id="oo_555143.jpg"><uri content-type="original_file" xlink:type="simple">https://binary.pensoft.net/fig/555143</uri></graphic></fig></tp:treatment-sec><tp:treatment-sec sec-type="habitat" id="SECID0ENACK"><title>Habitat.</title><p>At the type locality, members of this species were found during daylight hours in fine gravel on the banks of Mineral Creek at its mouth into the River Forth (Fig. <xref ref-type="fig" rid="F2">2C</xref>); specimens were found after splashing the gravel with water. The banks had no visible vegetation. Present in the same habitat were <italic><tp:taxon-name><tp:taxon-name-part taxon-name-part-type="genus" reg="Tasmanitachoides">Tasmanitachoides</tp:taxon-name-part> <tp:taxon-name-part taxon-name-part-type="species" reg="leai">leai</tp:taxon-name-part></tp:taxon-name></italic>, <italic><tp:taxon-name><tp:taxon-name-part taxon-name-part-type="genus" reg="Tasmanitachoides">T.</tp:taxon-name-part> <tp:taxon-name-part taxon-name-part-type="species" reg="kingi">kingi</tp:taxon-name-part></tp:taxon-name></italic>, and <italic><tp:taxon-name><tp:taxon-name-part taxon-name-part-type="genus" reg="Tasmanitachoides">T.</tp:taxon-name-part></tp:taxon-name></italic> sp. “River Forth”.</p></tp:treatment-sec><tp:treatment-sec sec-type="Phylogenetic relationships" id="SECID0EUBCK"><title>Phylogenetic relationships.</title><p>This species belongs to the <italic><tp:taxon-name><tp:taxon-name-part taxon-name-part-type="genus" reg="Tasmanitachoides"/><tp:taxon-name-part taxon-name-part-type="species" reg="wattsensis">wattsensis</tp:taxon-name-part></tp:taxon-name></italic> species group, and appears to be the sister to <italic><tp:taxon-name><tp:taxon-name-part taxon-name-part-type="genus" reg="Tasmanitachoides">T.</tp:taxon-name-part></tp:taxon-name></italic> sp. “Lerderderg R” among the sampled species (Figs <xref ref-type="fig" rid="F5">5</xref>–<xref ref-type="fig" rid="F9">9</xref>).</p></tp:treatment-sec><tp:treatment-sec sec-type="notes" id="SECID0ETCCK"><title>Notes.</title><p>This is the species illustrated by <xref ref-type="bibr" rid="B12">Erwin (1972)</xref> as <italic><tp:taxon-name><tp:taxon-name-part taxon-name-part-type="genus" reg="Tasmanitachoides">T.</tp:taxon-name-part> <tp:taxon-name-part taxon-name-part-type="species" reg="hobarti">hobarti</tp:taxon-name-part></tp:taxon-name></italic>. This is evident both by the localities of the specimens he examined (as the localities match Darlington’s), and because of the figures themselves, including the features of the genitalia, which match those of this species rather than <italic><tp:taxon-name><tp:taxon-name-part taxon-name-part-type="genus" reg="Tasmanitachoides">T.</tp:taxon-name-part> <tp:taxon-name-part taxon-name-part-type="species" reg="hobarti">hobarti</tp:taxon-name-part></tp:taxon-name></italic>. The male genitalia of “<italic><tp:taxon-name><tp:taxon-name-part taxon-name-part-type="genus" reg="Tasmanitachoides">Tasmanitachoides</tp:taxon-name-part> <tp:taxon-name-part taxon-name-part-type="species" reg="hobarti">hobarti</tp:taxon-name-part></tp:taxon-name></italic>” figured in <xref ref-type="bibr" rid="B1">Baehr (1990</xref>: Fig. <xref ref-type="fig" rid="F12">12</xref>) is of this species as well. Some specimens from the type series (collected 14 January 2019) are teneral.</p></tp:treatment-sec><tp:treatment-sec><!--Section generated to contain objects referenced in tp:taxon-treatment.--><fig id="F1" position="float" orientation="portrait"><object-id xmlns:xlink="http://www.w3.org/1999/xlink" content-type="doi" xlink:type="simple">10.3897/zookeys.1044.62253.figure1</object-id><object-id xmlns:xlink="http://www.w3.org/1999/xlink" content-type="arpha" xlink:type="simple">9971C201-9EF1-54DC-ADAE-9AD67CA0B1C7</object-id><label>Figure 1.</label><caption><p><italic><tp:taxon-name><tp:taxon-name-part taxon-name-part-type="genus" reg="Tasmanitachoides">Tasmanitachoides</tp:taxon-name-part> <tp:taxon-name-part taxon-name-part-type="species" reg="erwini">erwini</tp:taxon-name-part></tp:taxon-name></italic> sp. nov., adult male, from the type locality. Scale bar: 1 mm.</p></caption><graphic xmlns:xlink="http://www.w3.org/1999/xlink" xlink:href="zookeys-1044-153-g001.jpg" position="float" orientation="portrait" xlink:type="simple" id="oo_555123.jpg"><uri content-type="original_file" xlink:type="simple">https://binary.pensoft.net/fig/555123</uri></graphic></fig><fig id="F2" position="float" orientation="portrait"><object-id xmlns:xlink="http://www.w3.org/1999/xlink" content-type="doi" xlink:type="simple">10.3897/zookeys.1044.62253.figure2</object-id><object-id xmlns:xlink="http://www.w3.org/1999/xlink" content-type="arpha" xlink:type="simple">84FB06B2-523A-5D56-9FA9-03A4BD5F1D3A</object-id><label>Figure 2.</label><caption><p>Habitats of <italic><tp:taxon-name><tp:taxon-name-part taxon-name-part-type="genus" reg="Tasmanitachoides">Tasmanitachoides</tp:taxon-name-part></tp:taxon-name></italic><bold>A</bold> Australia: ACT: Murrumbidgee River at Angle Crossing, <named-content xmlns:xlink="http://www.w3.org/1999/xlink" content-type="dwc:verbatimCoordinates" xlink:type="simple"><named-content content-type="geo-json" specific-use="{&#34;type&#34;:&#34;Point&#34;,&#34;coordinates&#34;:[149.110000,-35.582500]}" id="NCID0EOLAC" xlink:type="simple">35.5825°S, 149.1100°E</named-content></named-content>, 598 m. This and similar areas a few meters upstream are habitat of <italic><tp:taxon-name><tp:taxon-name-part taxon-name-part-type="genus" reg="Tasmanitachoides">T.</tp:taxon-name-part> <tp:taxon-name-part taxon-name-part-type="species" reg="murrumbidgensis">murrumbidgensis</tp:taxon-name-part></tp:taxon-name></italic>, <italic><tp:taxon-name><tp:taxon-name-part taxon-name-part-type="genus" reg="Tasmanitachoides">T.</tp:taxon-name-part></tp:taxon-name></italic> sp. “ Tambo R”, <tp:taxon-name><tp:taxon-name-part taxon-name-part-type="genus" reg="Tasmanitachoides">T.</tp:taxon-name-part> <tp:taxon-name-part taxon-name-part-type="uncertainty-rank">cf.</tp:taxon-name-part> <tp:taxon-name-part taxon-name-part-type="species" reg="gerdi">gerdi</tp:taxon-name-part></tp:taxon-name>, <italic><tp:taxon-name><tp:taxon-name-part taxon-name-part-type="genus" reg="Tasmanitachoides">T.</tp:taxon-name-part></tp:taxon-name></italic> sp. “Angle Crossing #1”, <italic><tp:taxon-name><tp:taxon-name-part taxon-name-part-type="genus" reg="Tasmanitachoides">T.</tp:taxon-name-part> <tp:taxon-name-part taxon-name-part-type="species" reg="wilsoni">wilsoni</tp:taxon-name-part></tp:taxon-name></italic>, <italic><tp:taxon-name><tp:taxon-name-part taxon-name-part-type="genus" reg="Tasmanitachoides">T.</tp:taxon-name-part> <tp:taxon-name-part taxon-name-part-type="species" reg="maior">maior</tp:taxon-name-part></tp:taxon-name></italic>, <italic><tp:taxon-name><tp:taxon-name-part taxon-name-part-type="genus" reg="Tasmanitachoides">T.</tp:taxon-name-part></tp:taxon-name></italic> sp. “Angle Crossing #2”, and <italic><tp:taxon-name><tp:taxon-name-part taxon-name-part-type="genus" reg="Tasmanitachoides">T.</tp:taxon-name-part> <tp:taxon-name-part taxon-name-part-type="species" reg="rufescens">rufescens</tp:taxon-name-part></tp:taxon-name></italic><bold>B</bold> Australia: Victoria: Flat Rock Creek at highway B23, <named-content xmlns:xlink="http://www.w3.org/1999/xlink" content-type="dwc:verbatimCoordinates" xlink:type="simple"><named-content content-type="geo-json" specific-use="{&#34;type&#34;:&#34;Point&#34;,&#34;coordinates&#34;:[149.222300,-37.283500]}" id="NCID0EGOAC" xlink:type="simple">37.2835°S, 149.2223°E</named-content></named-content>, 256 m. Habitat of <italic><tp:taxon-name><tp:taxon-name-part taxon-name-part-type="genus" reg="Tasmanitachoides">T.</tp:taxon-name-part> <tp:taxon-name-part taxon-name-part-type="species" reg="lutus">lutus</tp:taxon-name-part></tp:taxon-name></italic>, <italic><tp:taxon-name><tp:taxon-name-part taxon-name-part-type="genus" reg="Tasmanitachoides">T.</tp:taxon-name-part> <tp:taxon-name-part taxon-name-part-type="species" reg="leai">leai</tp:taxon-name-part></tp:taxon-name></italic>, and <italic><tp:taxon-name><tp:taxon-name-part taxon-name-part-type="genus" reg="Tasmanitachoides">T.</tp:taxon-name-part> <tp:taxon-name-part taxon-name-part-type="species" reg="angulicollis">angulicollis</tp:taxon-name-part></tp:taxon-name></italic><bold>C</bold> Australia: Tasmania: mouth of Machinery Creek into the River Forth at C136, <named-content xmlns:xlink="http://www.w3.org/1999/xlink" content-type="dwc:verbatimCoordinates" xlink:type="simple"><named-content content-type="geo-json" specific-use="{&#34;type&#34;:&#34;Point&#34;,&#34;coordinates&#34;:[146.136600,-41.471200]}" id="NCID0ERPAC" xlink:type="simple">41.4712°S, 146.1366°E</named-content></named-content>, 126 m. Habitat of <italic><tp:taxon-name><tp:taxon-name-part taxon-name-part-type="genus" reg="Tasmanitachoides">T.</tp:taxon-name-part> <tp:taxon-name-part taxon-name-part-type="species" reg="leai">leai</tp:taxon-name-part></tp:taxon-name></italic>, <italic><tp:taxon-name><tp:taxon-name-part taxon-name-part-type="genus" reg="Tasmanitachoides">T.</tp:taxon-name-part> <tp:taxon-name-part taxon-name-part-type="species" reg="kingi">kingi</tp:taxon-name-part></tp:taxon-name></italic>, <italic><tp:taxon-name><tp:taxon-name-part taxon-name-part-type="genus" reg="Tasmanitachoides">T.</tp:taxon-name-part> <tp:taxon-name-part taxon-name-part-type="species" reg="erwini">erwini</tp:taxon-name-part></tp:taxon-name></italic>, and <italic><tp:taxon-name><tp:taxon-name-part taxon-name-part-type="genus" reg="Tasmanitachoides">T.</tp:taxon-name-part></tp:taxon-name></italic> sp. “River Forth” <bold>D</bold> Australia: Tasmania: Lake St Clair, <named-content xmlns:xlink="http://www.w3.org/1999/xlink" content-type="dwc:verbatimCoordinates" xlink:type="simple"><named-content content-type="geo-json" specific-use="{&#34;type&#34;:&#34;Point&#34;,&#34;coordinates&#34;:[146.205100,-42.112100]}" id="NCID0EEBAE" xlink:type="simple">42.1121°S, 146.2051°E</named-content></named-content>, 741 m. Habitat of <italic><tp:taxon-name><tp:taxon-name-part taxon-name-part-type="genus" reg="Tasmanitachoides">T.</tp:taxon-name-part> <tp:taxon-name-part taxon-name-part-type="species" reg="hobarti">hobarti</tp:taxon-name-part></tp:taxon-name></italic>.</p></caption><graphic xmlns:xlink="http://www.w3.org/1999/xlink" xlink:href="zookeys-1044-153-g002.jpg" position="float" orientation="portrait" xlink:type="simple" id="oo_555124.jpg"><uri content-type="original_file" xlink:type="simple">https://binary.pensoft.net/fig/555124</uri></graphic></fig><fig id="F12" position="float" orientation="portrait"><object-id xmlns:xlink="http://www.w3.org/1999/xlink" content-type="doi" xlink:type="simple">10.3897/zookeys.1044.62253.figure12</object-id><object-id xmlns:xlink="http://www.w3.org/1999/xlink" content-type="arpha" xlink:type="simple">E5D63562-EF6D-5AC0-AD2F-F722F4428AD9</object-id><label>Figure 12.</label><caption><p>Adults of the <italic><tp:taxon-name><tp:taxon-name-part taxon-name-part-type="genus" reg="Tasmanitachoides"/><tp:taxon-name-part taxon-name-part-type="species" reg="wattsensis">wattsensis</tp:taxon-name-part></tp:taxon-name></italic> group and other <italic><tp:taxon-name><tp:taxon-name-part taxon-name-part-type="genus" reg="Tasmanitachoides">Tasmanitachoides</tp:taxon-name-part></tp:taxon-name></italic><bold>A</bold><italic><tp:taxon-name><tp:taxon-name-part taxon-name-part-type="genus" reg="Tasmanitachoides">T.</tp:taxon-name-part> <tp:taxon-name-part taxon-name-part-type="species" reg="wattsensis">wattsensis</tp:taxon-name-part></tp:taxon-name></italic>, voucher DNA5758; NSW: Leatherbarrel Creek u/s Alpine Way <bold>B</bold><italic><tp:taxon-name><tp:taxon-name-part taxon-name-part-type="genus" reg="Tasmanitachoides">T.</tp:taxon-name-part></tp:taxon-name></italic> sp. “Lerderderg R”, voucher V101049; VIC: Lerderderg River, 6.8 km N. Bacchus Marsh <bold>C</bold><italic><tp:taxon-name><tp:taxon-name-part taxon-name-part-type="genus" reg="Tasmanitachoides">T.</tp:taxon-name-part> <tp:taxon-name-part taxon-name-part-type="species" reg="erwini">erwini</tp:taxon-name-part></tp:taxon-name></italic>, voucher V101469 <bold>D</bold><italic><tp:taxon-name><tp:taxon-name-part taxon-name-part-type="genus" reg="Tasmanitachoides">T.</tp:taxon-name-part> <tp:taxon-name-part taxon-name-part-type="species" reg="leai">leai</tp:taxon-name-part></tp:taxon-name></italic>, voucher V101467 <bold>E</bold><italic><tp:taxon-name><tp:taxon-name-part taxon-name-part-type="genus" reg="Tasmanitachoides">T.</tp:taxon-name-part> <tp:taxon-name-part taxon-name-part-type="species" reg="hobarti">hobarti</tp:taxon-name-part></tp:taxon-name></italic>, voucher V101463 <bold>F</bold><italic><tp:taxon-name><tp:taxon-name-part taxon-name-part-type="genus" reg="Tasmanitachoides">T.</tp:taxon-name-part> <tp:taxon-name-part taxon-name-part-type="species" reg="glabellus">glabellus</tp:taxon-name-part></tp:taxon-name></italic>, paratype. Scale bars: 1.0 mm.</p></caption><graphic xmlns:xlink="http://www.w3.org/1999/xlink" xlink:href="zookeys-1044-153-g012.jpg" position="float" orientation="portrait" xlink:type="simple" id="oo_555134.jpg"><uri content-type="original_file" xlink:type="simple">https://binary.pensoft.net/fig/555134</uri></graphic></fig><fig id="F16" position="float" orientation="portrait"><object-id xmlns:xlink="http://www.w3.org/1999/xlink" content-type="doi" xlink:type="simple">10.3897/zookeys.1044.62253.figure16</object-id><object-id xmlns:xlink="http://www.w3.org/1999/xlink" content-type="arpha" xlink:type="simple">625163F3-F7D5-5EC8-9C99-51F661B82BF1</object-id><label>Figure 16.</label><caption><p>Left elytron of <italic><tp:taxon-name><tp:taxon-name-part taxon-name-part-type="genus" reg="Tasmanitachoides">Tasmanitachoides</tp:taxon-name-part></tp:taxon-name></italic><bold>A</bold><italic><tp:taxon-name><tp:taxon-name-part taxon-name-part-type="genus" reg="Tasmanitachoides">T.</tp:taxon-name-part></tp:taxon-name></italic> sp. “Lerderderg R”, voucher V101049 <bold>B</bold><italic><tp:taxon-name><tp:taxon-name-part taxon-name-part-type="genus" reg="Tasmanitachoides">T.</tp:taxon-name-part> <tp:taxon-name-part taxon-name-part-type="species" reg="erwini">erwini</tp:taxon-name-part></tp:taxon-name></italic>, voucher V101469 <bold>C</bold><italic><tp:taxon-name><tp:taxon-name-part taxon-name-part-type="genus" reg="Tasmanitachoides">T.</tp:taxon-name-part> <tp:taxon-name-part taxon-name-part-type="species" reg="hobarti">hobarti</tp:taxon-name-part></tp:taxon-name></italic>, voucher V101463 <bold>D</bold><italic><tp:taxon-name><tp:taxon-name-part taxon-name-part-type="genus" reg="Tasmanitachoides">T.</tp:taxon-name-part> <tp:taxon-name-part taxon-name-part-type="species" reg="leai">leai</tp:taxon-name-part></tp:taxon-name></italic>, voucher V101467 <bold>E</bold><italic><tp:taxon-name><tp:taxon-name-part taxon-name-part-type="genus" reg="Tasmanitachoides">T.</tp:taxon-name-part> <tp:taxon-name-part taxon-name-part-type="species" reg="rufescens">rufescens</tp:taxon-name-part></tp:taxon-name></italic>, voucher V101478 <bold>F</bold><italic><tp:taxon-name><tp:taxon-name-part taxon-name-part-type="genus" reg="Tasmanitachoides">T.</tp:taxon-name-part></tp:taxon-name></italic> sp. “River Forth”, voucher DNA5555 <bold>G</bold><italic><tp:taxon-name><tp:taxon-name-part taxon-name-part-type="genus" reg="Tasmanitachoides">T.</tp:taxon-name-part></tp:taxon-name></italic> sp. “Angle Crossing #2”, voucher DNA5678 <bold>H</bold><italic><tp:taxon-name><tp:taxon-name-part taxon-name-part-type="genus" reg="Tasmanitachoides">T.</tp:taxon-name-part> <tp:taxon-name-part taxon-name-part-type="species" reg="flindersianus">flindersianus</tp:taxon-name-part></tp:taxon-name></italic>, paratype <bold>J</bold><italic><tp:taxon-name><tp:taxon-name-part taxon-name-part-type="genus" reg="Tasmanitachoides">T.</tp:taxon-name-part> <tp:taxon-name-part taxon-name-part-type="species" reg="bicolor">bicolor</tp:taxon-name-part></tp:taxon-name></italic>, voucher V101472 <bold>K</bold><italic><tp:taxon-name><tp:taxon-name-part taxon-name-part-type="genus" reg="Tasmanitachoides">T.</tp:taxon-name-part> <tp:taxon-name-part taxon-name-part-type="species" reg="fitzroyi">fitzroyi</tp:taxon-name-part></tp:taxon-name></italic>, voucher V101471 <bold>L</bold><italic><tp:taxon-name><tp:taxon-name-part taxon-name-part-type="genus" reg="Tasmanitachoides">T.</tp:taxon-name-part> <tp:taxon-name-part taxon-name-part-type="species" reg="maior">maior</tp:taxon-name-part></tp:taxon-name></italic>, voucher DNA5508 <bold>M</bold><italic><tp:taxon-name><tp:taxon-name-part taxon-name-part-type="genus" reg="Tasmanitachoides">T.</tp:taxon-name-part> <tp:taxon-name-part taxon-name-part-type="species" reg="arnhemensis">arnhemensis</tp:taxon-name-part></tp:taxon-name></italic>, voucher V101476. <bold>N</bold><italic><tp:taxon-name><tp:taxon-name-part taxon-name-part-type="genus" reg="Tasmanitachoides">T.</tp:taxon-name-part> <tp:taxon-name-part taxon-name-part-type="species" reg="murrumbidgensis">murrumbidgensis</tp:taxon-name-part></tp:taxon-name></italic>, voucher V101464 <bold>P</bold><italic><tp:taxon-name><tp:taxon-name-part taxon-name-part-type="genus" reg="Tasmanitachoides">T.</tp:taxon-name-part> <tp:taxon-name-part taxon-name-part-type="species" reg="minor">minor</tp:taxon-name-part></tp:taxon-name></italic>, voucher V101474 <bold>Q</bold><italic><tp:taxon-name><tp:taxon-name-part taxon-name-part-type="genus" reg="Tasmanitachoides">T.</tp:taxon-name-part></tp:taxon-name></italic> sp. “Tambo R”, voucher V101465.</p></caption><graphic xmlns:xlink="http://www.w3.org/1999/xlink" xlink:href="zookeys-1044-153-g016.jpg" position="float" orientation="portrait" xlink:type="simple" id="oo_555138.jpg"><uri content-type="original_file" xlink:type="simple">https://binary.pensoft.net/fig/555138</uri></graphic></fig><fig id="F17" position="float" orientation="portrait"><object-id xmlns:xlink="http://www.w3.org/1999/xlink" content-type="doi" xlink:type="simple">10.3897/zookeys.1044.62253.figure17</object-id><object-id xmlns:xlink="http://www.w3.org/1999/xlink" content-type="arpha" xlink:type="simple">1C2DAB3B-1951-5A3D-AA3D-0995F8FECE7E</object-id><label>Figure 17.</label><caption><p>Dorsal view of head of <italic><tp:taxon-name><tp:taxon-name-part taxon-name-part-type="genus" reg="Tasmanitachoides">Tasmanitachoides</tp:taxon-name-part></tp:taxon-name></italic> adults <bold>A</bold><italic><tp:taxon-name><tp:taxon-name-part taxon-name-part-type="genus" reg="Tasmanitachoides">T.</tp:taxon-name-part> <tp:taxon-name-part taxon-name-part-type="species" reg="wilsoni">wilsoni</tp:taxon-name-part></tp:taxon-name></italic>, voucher V101470 <bold>B</bold><italic><tp:taxon-name><tp:taxon-name-part taxon-name-part-type="genus" reg="Tasmanitachoides">T.</tp:taxon-name-part> <tp:taxon-name-part taxon-name-part-type="species" reg="baehri">baehri</tp:taxon-name-part></tp:taxon-name></italic>, voucher V101479 <bold>C</bold><italic><tp:taxon-name><tp:taxon-name-part taxon-name-part-type="genus" reg="Tasmanitachoides">T.</tp:taxon-name-part> <tp:taxon-name-part taxon-name-part-type="species" reg="lutus">lutus</tp:taxon-name-part></tp:taxon-name></italic>, voucher V101462 <bold>D</bold><tp:taxon-name><tp:taxon-name-part taxon-name-part-type="genus" reg="Tasmanitachoides">T.</tp:taxon-name-part> <tp:taxon-name-part taxon-name-part-type="uncertainty-rank">cf.</tp:taxon-name-part> <tp:taxon-name-part taxon-name-part-type="species" reg="gerdi">gerdi</tp:taxon-name-part></tp:taxon-name>, voucher DNA5676 <bold>E</bold><italic><tp:taxon-name><tp:taxon-name-part taxon-name-part-type="genus" reg="Tasmanitachoides">T.</tp:taxon-name-part></tp:taxon-name></italic> sp. “Angle Crossing #1”, voucher DNA5677 <bold>F</bold><italic><tp:taxon-name><tp:taxon-name-part taxon-name-part-type="genus" reg="Tasmanitachoides">T.</tp:taxon-name-part> <tp:taxon-name-part taxon-name-part-type="species" reg="obliquiceps">obliquiceps</tp:taxon-name-part></tp:taxon-name></italic>, voucher V101477 <bold>G</bold><italic><tp:taxon-name><tp:taxon-name-part taxon-name-part-type="genus" reg="Tasmanitachoides">T.</tp:taxon-name-part> <tp:taxon-name-part taxon-name-part-type="species" reg="erwini">erwini</tp:taxon-name-part></tp:taxon-name></italic>, voucher V101469 <bold>H</bold><italic><tp:taxon-name><tp:taxon-name-part taxon-name-part-type="genus" reg="Tasmanitachoides">T.</tp:taxon-name-part> <tp:taxon-name-part taxon-name-part-type="species" reg="hobarti">hobarti</tp:taxon-name-part></tp:taxon-name></italic>, voucher V101463 <bold>J</bold><italic><tp:taxon-name><tp:taxon-name-part taxon-name-part-type="genus" reg="Tasmanitachoides">T.</tp:taxon-name-part> <tp:taxon-name-part taxon-name-part-type="species" reg="leai">leai</tp:taxon-name-part></tp:taxon-name></italic>, voucher V101467 <bold>K</bold><italic><tp:taxon-name><tp:taxon-name-part taxon-name-part-type="genus" reg="Tasmanitachoides">T.</tp:taxon-name-part> <tp:taxon-name-part taxon-name-part-type="species" reg="rufescens">rufescens</tp:taxon-name-part></tp:taxon-name></italic>, voucher V101478 <bold>L</bold><italic><tp:taxon-name><tp:taxon-name-part taxon-name-part-type="genus" reg="Tasmanitachoides">T.</tp:taxon-name-part> <tp:taxon-name-part taxon-name-part-type="species" reg="fitzroyi">fitzroyi</tp:taxon-name-part></tp:taxon-name></italic>, voucher V101471 <bold>M</bold><italic><tp:taxon-name><tp:taxon-name-part taxon-name-part-type="genus" reg="Tasmanitachoides">T.</tp:taxon-name-part> <tp:taxon-name-part taxon-name-part-type="species" reg="murrumbidgensis">murrumbidgensis</tp:taxon-name-part></tp:taxon-name></italic>, voucher V101464.</p></caption><graphic xmlns:xlink="http://www.w3.org/1999/xlink" xlink:href="zookeys-1044-153-g017.jpg" position="float" orientation="portrait" xlink:type="simple" id="oo_555139.jpg"><uri content-type="original_file" xlink:type="simple">https://binary.pensoft.net/fig/555139</uri></graphic></fig><fig id="F18" position="float" orientation="portrait"><object-id xmlns:xlink="http://www.w3.org/1999/xlink" content-type="doi" xlink:type="simple">10.3897/zookeys.1044.62253.figure18</object-id><object-id xmlns:xlink="http://www.w3.org/1999/xlink" content-type="arpha" xlink:type="simple">9E304A8D-3770-578F-BEEA-DCCEA5F27F5C</object-id><label>Figure 18.</label><caption><p>Elytral microsculpture of <italic><tp:taxon-name><tp:taxon-name-part taxon-name-part-type="genus" reg="Tasmanitachoides">Tasmanitachoides</tp:taxon-name-part></tp:taxon-name></italic>, dorsal view <bold>A</bold><italic><tp:taxon-name><tp:taxon-name-part taxon-name-part-type="genus" reg="Tasmanitachoides">T.</tp:taxon-name-part> <tp:taxon-name-part taxon-name-part-type="species" reg="baehri">baehri</tp:taxon-name-part></tp:taxon-name></italic>, voucher V101484 <bold>B</bold><italic><tp:taxon-name><tp:taxon-name-part taxon-name-part-type="genus" reg="Tasmanitachoides">T.</tp:taxon-name-part> <tp:taxon-name-part taxon-name-part-type="species" reg="erwini">erwini</tp:taxon-name-part></tp:taxon-name></italic>, voucher V101483. Scale bar: 100 µm.</p></caption><graphic xmlns:xlink="http://www.w3.org/1999/xlink" xlink:href="zookeys-1044-153-g018.jpg" position="float" orientation="portrait" xlink:type="simple" id="oo_555140.jpg"><uri content-type="original_file" xlink:type="simple">https://binary.pensoft.net/fig/555140</uri></graphic></fig><fig id="F19" position="float" orientation="portrait"><object-id xmlns:xlink="http://www.w3.org/1999/xlink" content-type="doi" xlink:type="simple">10.3897/zookeys.1044.62253.figure19</object-id><object-id xmlns:xlink="http://www.w3.org/1999/xlink" content-type="arpha" xlink:type="simple">09885D02-0138-53C7-B7AF-D17150FF4367</object-id><label>Figure 19.</label><caption><p>Aedeagus of <italic><tp:taxon-name><tp:taxon-name-part taxon-name-part-type="genus" reg="Tasmanitachoides">Tasmanitachoides</tp:taxon-name-part></tp:taxon-name></italic>, ventral view <bold>A</bold><italic><tp:taxon-name><tp:taxon-name-part taxon-name-part-type="genus" reg="Tasmanitachoides">T.</tp:taxon-name-part> <tp:taxon-name-part taxon-name-part-type="species" reg="baehri">baehri</tp:taxon-name-part></tp:taxon-name></italic>, voucher DNA5569 (holotype) <bold>B</bold><italic><tp:taxon-name><tp:taxon-name-part taxon-name-part-type="genus" reg="Tasmanitachoides">T.</tp:taxon-name-part> <tp:taxon-name-part taxon-name-part-type="species" reg="wilsoni">wilsoni</tp:taxon-name-part></tp:taxon-name></italic>, voucher DNA5514 <bold>C</bold><italic><tp:taxon-name><tp:taxon-name-part taxon-name-part-type="genus" reg="Tasmanitachoides">T.</tp:taxon-name-part> <tp:taxon-name-part taxon-name-part-type="species" reg="erwini">erwini</tp:taxon-name-part></tp:taxon-name></italic>, voucher V101481 <bold>D</bold><italic><tp:taxon-name><tp:taxon-name-part taxon-name-part-type="genus" reg="Tasmanitachoides">T.</tp:taxon-name-part></tp:taxon-name></italic> sp. “Lerderderg R”, voucher DNA2029. Scale bars: 100 µm.</p></caption><graphic xmlns:xlink="http://www.w3.org/1999/xlink" xlink:href="zookeys-1044-153-g019.jpg" position="float" orientation="portrait" xlink:type="simple" id="oo_555141.jpg"><uri content-type="original_file" xlink:type="simple">https://binary.pensoft.net/fig/555141</uri></graphic></fig><fig id="F5" position="float" orientation="portrait"><object-id xmlns:xlink="http://www.w3.org/1999/xlink" content-type="doi" xlink:type="simple">10.3897/zookeys.1044.62253.figure5</object-id><object-id xmlns:xlink="http://www.w3.org/1999/xlink" content-type="arpha" xlink:type="simple">25292998-321B-5C90-B4A3-F9707FA61197</object-id><label>Figure 5.</label><caption><p>Maximum likelihood tree for the concatenated matrix of all gene fragments (main figure) and for the concatenated matrix of all genes except <abbrev xmlns:xlink="http://www.w3.org/1999/xlink" xlink:title="cytochrome c oxidase I" id="ABBRID0EBIBI" xlink:type="simple">COI</abbrev> (inset; this shows only part of the tree). Branch length is shown proportional to relative divergence, as estimated by IQ-TREE; scale bar indicates 0.01 units. Outgroups (<italic><tp:taxon-name><tp:taxon-name-part taxon-name-part-type="genus" reg="Bembidarenas">Bembidarenas</tp:taxon-name-part></tp:taxon-name></italic>, <italic><tp:taxon-name><tp:taxon-name-part taxon-name-part-type="genus" reg="Argentinatochoides">Argentinatochoides</tp:taxon-name-part></tp:taxon-name></italic>, and <italic><tp:taxon-name><tp:taxon-name-part taxon-name-part-type="genus" reg="Andinodontis">Andinodontis</tp:taxon-name-part></tp:taxon-name></italic>; Table <xref ref-type="table" rid="T1">1</xref>) not depicted.</p></caption><graphic xmlns:xlink="http://www.w3.org/1999/xlink" xlink:href="zookeys-1044-153-g005.jpg" position="float" orientation="portrait" xlink:type="simple" id="oo_555127.jpg"><uri content-type="original_file" xlink:type="simple">https://binary.pensoft.net/fig/555127</uri></graphic></fig><table-wrap id="T1" position="float" orientation="portrait"><label>Table 1.</label><caption><p>Specimens and genes sequenced of <tp:taxon-name><tp:taxon-name-part taxon-name-part-type="tribe">Bembidarenini</tp:taxon-name-part></tp:taxon-name>. Four-digit numbers in entries (#) are D.R. Maddison DNA voucher numbers; further information about <italic><tp:taxon-name><tp:taxon-name-part taxon-name-part-type="genus" reg="Tasmanitachoides">Tasmanitachoides</tp:taxon-name-part></tp:taxon-name></italic> specimens is given in Table <xref ref-type="table" rid="T2">2</xref>. Other entries are GenBank accession numbers. DNA5569 under <italic><tp:taxon-name><tp:taxon-name-part taxon-name-part-type="genus" reg="Tasmanitachoides">T.</tp:taxon-name-part> <tp:taxon-name-part taxon-name-part-type="species" reg="baehri">baehri</tp:taxon-name-part></tp:taxon-name></italic> sp. nov. and DNA5509 under <italic><tp:taxon-name><tp:taxon-name-part taxon-name-part-type="genus" reg="Tasmanitachoides">T.</tp:taxon-name-part> <tp:taxon-name-part taxon-name-part-type="species" reg="erwini">erwini</tp:taxon-name-part></tp:taxon-name></italic> sp. nov. are holotypes; the remaining specimens listed for those two species are paratypes.</p></caption><table id="TID0EFLAI" rules="all"><tbody><tr><th rowspan="1" colspan="1"/><th rowspan="1" colspan="1">#</th><th rowspan="1" colspan="1">
                  <abbrev xmlns:xlink="http://www.w3.org/1999/xlink" xlink:title="28S ribosomal DNA" id="ABBRID0EV1AE" xlink:type="simple">28S</abbrev>
                </th><th rowspan="1" colspan="1">
                  <abbrev xmlns:xlink="http://www.w3.org/1999/xlink" xlink:title="cytochrome c oxidase I" id="ABBRID0E41AE" xlink:type="simple">COI</abbrev>
                </th><th rowspan="1" colspan="1">
                  <abbrev xmlns:xlink="http://www.w3.org/1999/xlink" xlink:title="wingless" id="ABBRID0EF2AE" xlink:type="simple">wg</abbrev>
                </th><th rowspan="1" colspan="1">
                  <abbrev xmlns:xlink="http://www.w3.org/1999/xlink" xlink:title="carbamoyl phosphate synthetase domain of the rudimentary gene" id="ABBRID0EN2AE" xlink:type="simple">CAD4</abbrev>
                </th><th rowspan="1" colspan="1">
                  <abbrev xmlns:xlink="http://www.w3.org/1999/xlink" xlink:title="carbamoyl phosphate synthetase domain of the rudimentary gene" id="ABBRID0EV2AE" xlink:type="simple">CAD2</abbrev>
                </th><th rowspan="1" colspan="1">
                  <abbrev xmlns:xlink="http://www.w3.org/1999/xlink" xlink:title="18S ribosomal DNA" id="ABBRID0E42AE" xlink:type="simple">18S</abbrev>
                </th></tr><tr><td rowspan="1" colspan="1">
                  <bold><italic><tp:taxon-name>
                        <tp:taxon-name-part taxon-name-part-type="genus" reg="Bembidarenas">Bembidarenas</tp:taxon-name-part>
                      </tp:taxon-name></italic></bold>
                </td><td rowspan="1" colspan="1"/><td rowspan="1" colspan="1"/><td rowspan="1" colspan="1"/><td rowspan="1" colspan="1"/><td rowspan="1" colspan="1"/><td rowspan="1" colspan="1"/><td rowspan="1" colspan="1"/></tr><tr><td rowspan="1" colspan="1">
                  <italic><tp:taxon-name><tp:taxon-name-part taxon-name-part-type="genus" reg="Bembidarenas">Bembidarenas</tp:taxon-name-part> <tp:taxon-name-part taxon-name-part-type="species" reg="reicheellum">reicheellum</tp:taxon-name-part></tp:taxon-name></italic>
                </td><td rowspan="1" colspan="1">1450</td><td rowspan="1" colspan="1">
                  <ext-link xmlns:xlink="http://www.w3.org/1999/xlink" ext-link-type="gen" xlink:href="KU233745" xlink:type="simple">KU233745</ext-link>
                </td><td rowspan="1" colspan="1">
                  <ext-link xmlns:xlink="http://www.w3.org/1999/xlink" ext-link-type="gen" xlink:href="KU233799" xlink:type="simple">KU233799</ext-link>
                </td><td rowspan="1" colspan="1">
                  <ext-link xmlns:xlink="http://www.w3.org/1999/xlink" ext-link-type="gen" xlink:href="KU233874" xlink:type="simple">KU233874</ext-link>
                </td><td rowspan="1" colspan="1">
                  <ext-link xmlns:xlink="http://www.w3.org/1999/xlink" ext-link-type="gen" xlink:href="KU233912" xlink:type="simple">KU233912</ext-link>
                </td><td rowspan="1" colspan="1">
                  <ext-link xmlns:xlink="http://www.w3.org/1999/xlink" ext-link-type="gen" xlink:href="MK118232" xlink:type="simple">MK118232</ext-link>
                </td><td rowspan="1" colspan="1">
                  <ext-link xmlns:xlink="http://www.w3.org/1999/xlink" ext-link-type="gen" xlink:href="KU233699" xlink:type="simple">KU233699</ext-link>
                </td></tr><tr><td rowspan="1" colspan="1">
                  <tp:taxon-name><tp:taxon-name-part taxon-name-part-type="genus" reg="Bembidarenas">Bembidarenas</tp:taxon-name-part> <tp:taxon-name-part taxon-name-part-type="authority">sp.</tp:taxon-name-part> <tp:taxon-name-part taxon-name-part-type="uncertainty-rank">nr.</tp:taxon-name-part> <tp:taxon-name-part taxon-name-part-type="species" reg="reicheellum">reicheellum</tp:taxon-name-part></tp:taxon-name>
                </td><td rowspan="1" colspan="1">2213</td><td rowspan="1" colspan="1">
                  <ext-link xmlns:xlink="http://www.w3.org/1999/xlink" ext-link-type="gen" xlink:href="JN170274" xlink:type="simple">JN170274</ext-link>
                </td><td rowspan="1" colspan="1">
                  <ext-link xmlns:xlink="http://www.w3.org/1999/xlink" ext-link-type="gen" xlink:href="JN170980" xlink:type="simple">JN170980</ext-link>
                </td><td rowspan="1" colspan="1">
                  <ext-link xmlns:xlink="http://www.w3.org/1999/xlink" ext-link-type="gen" xlink:href="JN171345" xlink:type="simple">JN171345</ext-link>
                </td><td rowspan="1" colspan="1">
                  <ext-link xmlns:xlink="http://www.w3.org/1999/xlink" ext-link-type="gen" xlink:href="JN170740" xlink:type="simple">JN170740</ext-link>
                </td><td rowspan="1" colspan="1">
                  <ext-link xmlns:xlink="http://www.w3.org/1999/xlink" ext-link-type="gen" xlink:href="MK118277" xlink:type="simple">MK118277</ext-link>
                </td><td rowspan="1" colspan="1">
                  <ext-link xmlns:xlink="http://www.w3.org/1999/xlink" ext-link-type="gen" xlink:href="JN170140" xlink:type="simple">JN170140</ext-link>
                </td></tr><tr><td rowspan="1" colspan="1">
                  <bold><italic><tp:taxon-name>
                        <tp:taxon-name-part taxon-name-part-type="genus" reg="Argentinatachoides">Argentinatachoides</tp:taxon-name-part>
                      </tp:taxon-name></italic></bold>
                </td><td rowspan="1" colspan="7"/></tr><tr><td rowspan="1" colspan="1">
                  <italic><tp:taxon-name><tp:taxon-name-part taxon-name-part-type="genus" reg="Argentinatachoides">Argentinatachoides</tp:taxon-name-part> <tp:taxon-name-part taxon-name-part-type="species" reg="balli">balli</tp:taxon-name-part></tp:taxon-name></italic>
                </td><td rowspan="1" colspan="1">2279</td><td rowspan="1" colspan="1">
                  <ext-link xmlns:xlink="http://www.w3.org/1999/xlink" ext-link-type="gen" xlink:href="MK103971" xlink:type="simple">MK103971</ext-link>
                </td><td rowspan="1" colspan="1">
                  <ext-link xmlns:xlink="http://www.w3.org/1999/xlink" ext-link-type="gen" xlink:href="MW291247" xlink:type="simple">MW291247</ext-link>
                </td><td rowspan="1" colspan="1">
                  <ext-link xmlns:xlink="http://www.w3.org/1999/xlink" ext-link-type="gen" xlink:href="MK118571" xlink:type="simple">MK118571</ext-link>
                </td><td rowspan="1" colspan="1">
                  <ext-link xmlns:xlink="http://www.w3.org/1999/xlink" ext-link-type="gen" xlink:href="MK112132" xlink:type="simple">MK112132</ext-link>
                </td><td rowspan="1" colspan="1">
                  <ext-link xmlns:xlink="http://www.w3.org/1999/xlink" ext-link-type="gen" xlink:href="MK118280" xlink:type="simple">MK118280</ext-link>
                </td><td rowspan="1" colspan="1">
                  <ext-link xmlns:xlink="http://www.w3.org/1999/xlink" ext-link-type="gen" xlink:href="MK103912" xlink:type="simple">MK103912</ext-link>
                </td></tr><tr><td rowspan="2" colspan="1">
                  <italic><tp:taxon-name><tp:taxon-name-part taxon-name-part-type="genus" reg="Argentinatachoides">Argentinatachoides</tp:taxon-name-part> <tp:taxon-name-part taxon-name-part-type="species" reg="setiventre">setiventre</tp:taxon-name-part></tp:taxon-name></italic>
                </td><td rowspan="1" colspan="1">2214</td><td rowspan="1" colspan="1"/><td rowspan="1" colspan="1">
                  <ext-link xmlns:xlink="http://www.w3.org/1999/xlink" ext-link-type="gen" xlink:href="JN170981" xlink:type="simple">JN170981</ext-link>
                </td><td rowspan="1" colspan="1">
                  <ext-link xmlns:xlink="http://www.w3.org/1999/xlink" ext-link-type="gen" xlink:href="JN171346" xlink:type="simple">JN171346</ext-link>
                </td><td rowspan="1" colspan="1">
                  <ext-link xmlns:xlink="http://www.w3.org/1999/xlink" ext-link-type="gen" xlink:href="JN170741" xlink:type="simple">JN170741</ext-link>
                </td><td rowspan="1" colspan="1"/><td rowspan="1" colspan="1">
                  <ext-link xmlns:xlink="http://www.w3.org/1999/xlink" ext-link-type="gen" xlink:href="JN170141" xlink:type="simple">JN170141</ext-link>
                </td></tr><tr><td rowspan="1" colspan="1">2226</td><td rowspan="1" colspan="1">
                  <ext-link xmlns:xlink="http://www.w3.org/1999/xlink" ext-link-type="gen" xlink:href="JN170275" xlink:type="simple">JN170275</ext-link>
                </td><td rowspan="1" colspan="3"/><td rowspan="1" colspan="1">
                  <ext-link xmlns:xlink="http://www.w3.org/1999/xlink" ext-link-type="gen" xlink:href="MK118278" xlink:type="simple">MK118278</ext-link>
                </td><td rowspan="1" colspan="1"/></tr><tr><td rowspan="1" colspan="1"><italic><tp:taxon-name><tp:taxon-name-part taxon-name-part-type="genus" reg="Argentinatachoides">Argentinatachoides</tp:taxon-name-part></tp:taxon-name></italic> sp. “Argentina: Neuquen”</td><td rowspan="1" colspan="1">2326</td><td rowspan="1" colspan="1">
                  <ext-link xmlns:xlink="http://www.w3.org/1999/xlink" ext-link-type="gen" xlink:href="MK103973" xlink:type="simple">MK103973</ext-link>
                </td><td rowspan="1" colspan="1"/><td rowspan="1" colspan="1">
                  <ext-link xmlns:xlink="http://www.w3.org/1999/xlink" ext-link-type="gen" xlink:href="MK118573" xlink:type="simple">MK118573</ext-link>
                </td><td rowspan="1" colspan="1">
                  <ext-link xmlns:xlink="http://www.w3.org/1999/xlink" ext-link-type="gen" xlink:href="MK112135" xlink:type="simple">MK112135</ext-link>
                </td><td rowspan="1" colspan="1">
                  <ext-link xmlns:xlink="http://www.w3.org/1999/xlink" ext-link-type="gen" xlink:href="MK118286" xlink:type="simple">MK118286</ext-link>
                </td><td rowspan="1" colspan="1">
                  <ext-link xmlns:xlink="http://www.w3.org/1999/xlink" ext-link-type="gen" xlink:href="MK103913" xlink:type="simple">MK103913</ext-link>
                </td></tr><tr><td rowspan="1" colspan="1">
                  <bold><italic><tp:taxon-name>
                        <tp:taxon-name-part taxon-name-part-type="genus" reg="Andinodontis">Andinodontis</tp:taxon-name-part>
                      </tp:taxon-name></italic></bold>
                </td><td rowspan="1" colspan="7"/></tr><tr><td rowspan="1" colspan="1">
                  <italic><tp:taxon-name><tp:taxon-name-part taxon-name-part-type="genus" reg="Andinodontis">Andinodontis</tp:taxon-name-part> <tp:taxon-name-part taxon-name-part-type="species" reg="muellermotzfeldi">muellermotzfeldi</tp:taxon-name-part></tp:taxon-name></italic>
                </td><td rowspan="1" colspan="1">2654</td><td rowspan="1" colspan="1">
                  <ext-link xmlns:xlink="http://www.w3.org/1999/xlink" ext-link-type="gen" xlink:href="MK103993" xlink:type="simple">MK103993</ext-link>
                </td><td rowspan="1" colspan="1">
                  <ext-link xmlns:xlink="http://www.w3.org/1999/xlink" ext-link-type="gen" xlink:href="MW291248" xlink:type="simple">MW291248</ext-link>
                </td><td rowspan="1" colspan="1">
                  <ext-link xmlns:xlink="http://www.w3.org/1999/xlink" ext-link-type="gen" xlink:href="MK118592" xlink:type="simple">MK118592</ext-link>
                </td><td rowspan="1" colspan="1">
                  <ext-link xmlns:xlink="http://www.w3.org/1999/xlink" ext-link-type="gen" xlink:href="MK112154" xlink:type="simple">MK112154</ext-link>
                </td><td rowspan="1" colspan="1">
                  <ext-link xmlns:xlink="http://www.w3.org/1999/xlink" ext-link-type="gen" xlink:href="MK118303" xlink:type="simple">MK118303</ext-link>
                </td><td rowspan="1" colspan="1">
                  <ext-link xmlns:xlink="http://www.w3.org/1999/xlink" ext-link-type="gen" xlink:href="MK103918" xlink:type="simple">MK103918</ext-link>
                </td></tr><tr><td rowspan="1" colspan="1"><italic><tp:taxon-name><tp:taxon-name-part taxon-name-part-type="genus" reg="Andinodontis">Andinodontis</tp:taxon-name-part></tp:taxon-name></italic> sp. “Ecuador: Vinillos”</td><td rowspan="1" colspan="1">2665</td><td rowspan="1" colspan="1">
                  <ext-link xmlns:xlink="http://www.w3.org/1999/xlink" ext-link-type="gen" xlink:href="MK103992" xlink:type="simple">MK103992</ext-link>
                </td><td rowspan="1" colspan="1">
                  <ext-link xmlns:xlink="http://www.w3.org/1999/xlink" ext-link-type="gen" xlink:href="MW291249" xlink:type="simple">MW291249</ext-link>
                </td><td rowspan="1" colspan="1">
                  <ext-link xmlns:xlink="http://www.w3.org/1999/xlink" ext-link-type="gen" xlink:href="MK118593" xlink:type="simple">MK118593</ext-link>
                </td><td rowspan="1" colspan="1">
                  <ext-link xmlns:xlink="http://www.w3.org/1999/xlink" ext-link-type="gen" xlink:href="MK112153" xlink:type="simple">MK112153</ext-link>
                </td><td rowspan="1" colspan="1">
                  <ext-link xmlns:xlink="http://www.w3.org/1999/xlink" ext-link-type="gen" xlink:href="MK118306" xlink:type="simple">MK118306</ext-link>
                </td><td rowspan="1" colspan="1">
                  <ext-link xmlns:xlink="http://www.w3.org/1999/xlink" ext-link-type="gen" xlink:href="MK103917" xlink:type="simple">MK103917</ext-link>
                </td></tr><tr><td rowspan="1" colspan="1">
                  <bold><italic><tp:taxon-name>
                        <tp:taxon-name-part taxon-name-part-type="genus" reg="Tasmanitachoides">Tasmanitachoides</tp:taxon-name-part>
                      </tp:taxon-name></italic></bold>
                </td><td rowspan="1" colspan="7"/></tr><tr><td rowspan="2" colspan="1"><italic><tp:taxon-name><tp:taxon-name-part taxon-name-part-type="genus" reg="Tasmanitachoides">T.</tp:taxon-name-part> <tp:taxon-name-part taxon-name-part-type="species" reg="kingi">kingi</tp:taxon-name-part></tp:taxon-name></italic> (Darlington)</td><td rowspan="1" colspan="1">5489</td><td rowspan="1" colspan="1">
                  <ext-link xmlns:xlink="http://www.w3.org/1999/xlink" ext-link-type="gen" xlink:href="MW291161" xlink:type="simple">MW291161</ext-link>
                </td><td rowspan="1" colspan="1">
                  <ext-link xmlns:xlink="http://www.w3.org/1999/xlink" ext-link-type="gen" xlink:href="MW291255" xlink:type="simple">MW291255</ext-link>
                </td><td rowspan="1" colspan="1">
                  <ext-link xmlns:xlink="http://www.w3.org/1999/xlink" ext-link-type="gen" xlink:href="MW291210" xlink:type="simple">MW291210</ext-link>
                </td><td rowspan="1" colspan="1">
                  <ext-link xmlns:xlink="http://www.w3.org/1999/xlink" ext-link-type="gen" xlink:href="MW291230" xlink:type="simple">MW291230</ext-link>
                </td><td rowspan="1" colspan="1"/><td rowspan="1" colspan="1">
                  <ext-link xmlns:xlink="http://www.w3.org/1999/xlink" ext-link-type="gen" xlink:href="MW291301" xlink:type="simple">MW291301</ext-link>
                </td></tr><tr><td rowspan="1" colspan="1">5753</td><td rowspan="1" colspan="1">
                  <ext-link xmlns:xlink="http://www.w3.org/1999/xlink" ext-link-type="gen" xlink:href="MW291162" xlink:type="simple">MW291162</ext-link>
                </td><td rowspan="1" colspan="1">
                  <ext-link xmlns:xlink="http://www.w3.org/1999/xlink" ext-link-type="gen" xlink:href="MW291256" xlink:type="simple">MW291256</ext-link>
                </td><td rowspan="1" colspan="4"/></tr><tr><td rowspan="1" colspan="1"><italic><tp:taxon-name><tp:taxon-name-part taxon-name-part-type="genus" reg="Tasmanitachoides">T.</tp:taxon-name-part> <tp:taxon-name-part taxon-name-part-type="species" reg="angulicollis">angulicollis</tp:taxon-name-part></tp:taxon-name></italic> Baehr</td><td rowspan="1" colspan="1">5515</td><td rowspan="1" colspan="1">
                  <ext-link xmlns:xlink="http://www.w3.org/1999/xlink" ext-link-type="gen" xlink:href="MW291163" xlink:type="simple">MW291163</ext-link>
                </td><td rowspan="1" colspan="1">
                  <ext-link xmlns:xlink="http://www.w3.org/1999/xlink" ext-link-type="gen" xlink:href="MW291257" xlink:type="simple">MW291257</ext-link>
                </td><td rowspan="1" colspan="1">
                  <ext-link xmlns:xlink="http://www.w3.org/1999/xlink" ext-link-type="gen" xlink:href="MW291211" xlink:type="simple">MW291211</ext-link>
                </td><td rowspan="1" colspan="1">
                  <ext-link xmlns:xlink="http://www.w3.org/1999/xlink" ext-link-type="gen" xlink:href="MW291231" xlink:type="simple">MW291231</ext-link>
                </td><td rowspan="1" colspan="1"/><td rowspan="1" colspan="1">
                  <ext-link xmlns:xlink="http://www.w3.org/1999/xlink" ext-link-type="gen" xlink:href="MW291302" xlink:type="simple">MW291302</ext-link>
                </td></tr><tr><td rowspan="2" colspan="1"><italic><tp:taxon-name><tp:taxon-name-part taxon-name-part-type="genus" reg="Tasmanitachoides">T.</tp:taxon-name-part> <tp:taxon-name-part taxon-name-part-type="species" reg="wilsoni">wilsoni</tp:taxon-name-part></tp:taxon-name></italic> (Sloane)</td><td rowspan="1" colspan="1">5514</td><td rowspan="1" colspan="1">
                  <ext-link xmlns:xlink="http://www.w3.org/1999/xlink" ext-link-type="gen" xlink:href="MW291164" xlink:type="simple">MW291164</ext-link>
                </td><td rowspan="1" colspan="1">
                  <ext-link xmlns:xlink="http://www.w3.org/1999/xlink" ext-link-type="gen" xlink:href="MW291258" xlink:type="simple">MW291258</ext-link>
                </td><td rowspan="1" colspan="4"/></tr><tr><td rowspan="1" colspan="1">5580</td><td rowspan="1" colspan="1">
                  <ext-link xmlns:xlink="http://www.w3.org/1999/xlink" ext-link-type="gen" xlink:href="MW291165" xlink:type="simple">MW291165</ext-link>
                </td><td rowspan="1" colspan="1">
                  <ext-link xmlns:xlink="http://www.w3.org/1999/xlink" ext-link-type="gen" xlink:href="MW291259" xlink:type="simple">MW291259</ext-link>
                </td><td rowspan="1" colspan="1">
                  <ext-link xmlns:xlink="http://www.w3.org/1999/xlink" ext-link-type="gen" xlink:href="MW291212" xlink:type="simple">MW291212</ext-link>
                </td><td rowspan="1" colspan="1">
                  <ext-link xmlns:xlink="http://www.w3.org/1999/xlink" ext-link-type="gen" xlink:href="MW291232" xlink:type="simple">MW291232</ext-link>
                </td><td rowspan="1" colspan="1"/><td rowspan="1" colspan="1">
                  <ext-link xmlns:xlink="http://www.w3.org/1999/xlink" ext-link-type="gen" xlink:href="MW291303" xlink:type="simple">MW291303</ext-link>
                </td></tr><tr><td rowspan="2" colspan="1"><italic><tp:taxon-name><tp:taxon-name-part taxon-name-part-type="genus" reg="Tasmanitachoides">T.</tp:taxon-name-part> <tp:taxon-name-part taxon-name-part-type="species" reg="baehri">baehri</tp:taxon-name-part></tp:taxon-name></italic> sp. nov.</td><td rowspan="1" colspan="1">2032</td><td rowspan="1" colspan="1">
                  <ext-link xmlns:xlink="http://www.w3.org/1999/xlink" ext-link-type="gen" xlink:href="MK103966" xlink:type="simple">MK103966</ext-link>
                </td><td rowspan="1" colspan="1">
                  <ext-link xmlns:xlink="http://www.w3.org/1999/xlink" ext-link-type="gen" xlink:href="MW291250" xlink:type="simple">MW291250</ext-link>
                </td><td rowspan="1" colspan="1">
                  <ext-link xmlns:xlink="http://www.w3.org/1999/xlink" ext-link-type="gen" xlink:href="MK118567" xlink:type="simple">MK118567</ext-link>
                </td><td rowspan="1" colspan="1">
                  <ext-link xmlns:xlink="http://www.w3.org/1999/xlink" ext-link-type="gen" xlink:href="MK112126" xlink:type="simple">MK112126</ext-link>
                </td><td rowspan="1" colspan="1">
                  <ext-link xmlns:xlink="http://www.w3.org/1999/xlink" ext-link-type="gen" xlink:href="MK118265" xlink:type="simple">MK118265</ext-link>
                </td><td rowspan="1" colspan="1">
                  <ext-link xmlns:xlink="http://www.w3.org/1999/xlink" ext-link-type="gen" xlink:href="MK103911" xlink:type="simple">MK103911</ext-link>
                </td></tr><tr><td rowspan="1" colspan="1">5569</td><td rowspan="1" colspan="1">
                  <ext-link xmlns:xlink="http://www.w3.org/1999/xlink" ext-link-type="gen" xlink:href="MW291166" xlink:type="simple">MW291166</ext-link>
                </td><td rowspan="1" colspan="1">
                  <ext-link xmlns:xlink="http://www.w3.org/1999/xlink" ext-link-type="gen" xlink:href="MW291260" xlink:type="simple">MW291260</ext-link>
                </td><td rowspan="1" colspan="1">
                  <ext-link xmlns:xlink="http://www.w3.org/1999/xlink" ext-link-type="gen" xlink:href="MW291213" xlink:type="simple">MW291213</ext-link>
                </td><td rowspan="1" colspan="2"/><td rowspan="1" colspan="1">
                  <ext-link xmlns:xlink="http://www.w3.org/1999/xlink" ext-link-type="gen" xlink:href="MW291304" xlink:type="simple">MW291304</ext-link>
                </td></tr><tr><td rowspan="3" colspan="1"><italic><tp:taxon-name><tp:taxon-name-part taxon-name-part-type="genus" reg="Tasmanitachoides">T.</tp:taxon-name-part></tp:taxon-name></italic> sp. “Lerderderg R”</td><td rowspan="1" colspan="1">1772</td><td rowspan="1" colspan="1">
                  <ext-link xmlns:xlink="http://www.w3.org/1999/xlink" ext-link-type="gen" xlink:href="MK103950" xlink:type="simple">MK103950</ext-link>
                </td><td rowspan="1" colspan="1">
                  <ext-link xmlns:xlink="http://www.w3.org/1999/xlink" ext-link-type="gen" xlink:href="MW291253" xlink:type="simple">MW291253</ext-link>
                </td><td rowspan="1" colspan="1">
                  <ext-link xmlns:xlink="http://www.w3.org/1999/xlink" ext-link-type="gen" xlink:href="MK118551" xlink:type="simple">MK118551</ext-link>
                </td><td rowspan="1" colspan="1">
                  <ext-link xmlns:xlink="http://www.w3.org/1999/xlink" ext-link-type="gen" xlink:href="MK112108" xlink:type="simple">MK112108</ext-link>
                </td><td rowspan="1" colspan="1">
                  <ext-link xmlns:xlink="http://www.w3.org/1999/xlink" ext-link-type="gen" xlink:href="MK118250" xlink:type="simple">MK118250</ext-link>
                </td><td rowspan="1" colspan="1">
                  <ext-link xmlns:xlink="http://www.w3.org/1999/xlink" ext-link-type="gen" xlink:href="MW291299" xlink:type="simple">MW291299</ext-link>
                </td></tr><tr><td rowspan="1" colspan="1">2029</td><td rowspan="1" colspan="1">
                  <ext-link xmlns:xlink="http://www.w3.org/1999/xlink" ext-link-type="gen" xlink:href="MW291168" xlink:type="simple">MW291168</ext-link>
                </td><td rowspan="1" colspan="1">
                  <ext-link xmlns:xlink="http://www.w3.org/1999/xlink" ext-link-type="gen" xlink:href="MW291261" xlink:type="simple">MW291261</ext-link>
                </td><td rowspan="1" colspan="1">
                  <ext-link xmlns:xlink="http://www.w3.org/1999/xlink" ext-link-type="gen" xlink:href="MW291214" xlink:type="simple">MW291214</ext-link>
                </td><td rowspan="1" colspan="1">
                  <ext-link xmlns:xlink="http://www.w3.org/1999/xlink" ext-link-type="gen" xlink:href="MW291233" xlink:type="simple">MW291233</ext-link>
                </td><td rowspan="1" colspan="1">
                  <ext-link xmlns:xlink="http://www.w3.org/1999/xlink" ext-link-type="gen" xlink:href="MW291296" xlink:type="simple">MW291296</ext-link>
                </td><td rowspan="2" colspan="1"/></tr><tr><td rowspan="1" colspan="1">5584</td><td rowspan="1" colspan="1">
                  <ext-link xmlns:xlink="http://www.w3.org/1999/xlink" ext-link-type="gen" xlink:href="MW291169" xlink:type="simple">MW291169</ext-link>
                </td><td rowspan="1" colspan="3"/><td rowspan="4" colspan="1"/></tr><tr><td rowspan="3" colspan="1"><italic><tp:taxon-name><tp:taxon-name-part taxon-name-part-type="genus" reg="Tasmanitachoides">T.</tp:taxon-name-part> <tp:taxon-name-part taxon-name-part-type="species" reg="erwini">erwini</tp:taxon-name-part></tp:taxon-name></italic> sp. nov.</td><td rowspan="1" colspan="1">5509</td><td rowspan="1" colspan="1">
                  <ext-link xmlns:xlink="http://www.w3.org/1999/xlink" ext-link-type="gen" xlink:href="MW291170" xlink:type="simple">MW291170</ext-link>
                </td><td rowspan="1" colspan="1">
                  <ext-link xmlns:xlink="http://www.w3.org/1999/xlink" ext-link-type="gen" xlink:href="MW291262" xlink:type="simple">MW291262</ext-link>
                </td><td rowspan="1" colspan="1">
                  <ext-link xmlns:xlink="http://www.w3.org/1999/xlink" ext-link-type="gen" xlink:href="MW291215" xlink:type="simple">MW291215</ext-link>
                </td><td rowspan="1" colspan="1">
                  <ext-link xmlns:xlink="http://www.w3.org/1999/xlink" ext-link-type="gen" xlink:href="MW291234" xlink:type="simple">MW291234</ext-link>
                </td><td rowspan="1" colspan="1">
                  <ext-link xmlns:xlink="http://www.w3.org/1999/xlink" ext-link-type="gen" xlink:href="MW291305" xlink:type="simple">MW291305</ext-link>
                </td></tr><tr><td rowspan="1" colspan="1">5583</td><td rowspan="1" colspan="1">
                  <ext-link xmlns:xlink="http://www.w3.org/1999/xlink" ext-link-type="gen" xlink:href="MW291171" xlink:type="simple">MW291171</ext-link>
                </td><td rowspan="1" colspan="1">
                  <ext-link xmlns:xlink="http://www.w3.org/1999/xlink" ext-link-type="gen" xlink:href="MW291263" xlink:type="simple">MW291263</ext-link>
                </td><td rowspan="1" colspan="1">
                  <ext-link xmlns:xlink="http://www.w3.org/1999/xlink" ext-link-type="gen" xlink:href="MW291216" xlink:type="simple">MW291216</ext-link>
                </td><td rowspan="1" colspan="1">
                  <ext-link xmlns:xlink="http://www.w3.org/1999/xlink" ext-link-type="gen" xlink:href="MW291235" xlink:type="simple">MW291235</ext-link>
                </td><td rowspan="2" colspan="1"/></tr><tr><td rowspan="1" colspan="1">5679</td><td rowspan="1" colspan="1">
                  <ext-link xmlns:xlink="http://www.w3.org/1999/xlink" ext-link-type="gen" xlink:href="MW291172" xlink:type="simple">MW291172</ext-link>
                </td><td rowspan="1" colspan="1">
                  <ext-link xmlns:xlink="http://www.w3.org/1999/xlink" ext-link-type="gen" xlink:href="MW291264" xlink:type="simple">MW291264</ext-link>
                </td><td rowspan="1" colspan="1">
                  <ext-link xmlns:xlink="http://www.w3.org/1999/xlink" ext-link-type="gen" xlink:href="MW291217" xlink:type="simple">MW291217</ext-link>
                </td><td rowspan="1" colspan="1">
                  <ext-link xmlns:xlink="http://www.w3.org/1999/xlink" ext-link-type="gen" xlink:href="MW291236" xlink:type="simple">MW291236</ext-link>
                </td></tr><tr><td rowspan="2" colspan="1"><italic><tp:taxon-name><tp:taxon-name-part taxon-name-part-type="genus" reg="Tasmanitachoides">T.</tp:taxon-name-part> <tp:taxon-name-part taxon-name-part-type="species" reg="lutus">lutus</tp:taxon-name-part></tp:taxon-name></italic> (Darlington)</td><td rowspan="1" colspan="1">5582</td><td rowspan="1" colspan="1">
                  <ext-link xmlns:xlink="http://www.w3.org/1999/xlink" ext-link-type="gen" xlink:href="MW291167" xlink:type="simple">MW291167</ext-link>
                </td><td rowspan="1" colspan="5"/></tr><tr><td rowspan="1" colspan="1">1773</td><td rowspan="1" colspan="1">
                  <ext-link xmlns:xlink="http://www.w3.org/1999/xlink" ext-link-type="gen" xlink:href="MK103951" xlink:type="simple">MK103951</ext-link>
                </td><td rowspan="1" colspan="1">
                  <ext-link xmlns:xlink="http://www.w3.org/1999/xlink" ext-link-type="gen" xlink:href="MW291251" xlink:type="simple">MW291251</ext-link>
                </td><td rowspan="1" colspan="1">
                  <ext-link xmlns:xlink="http://www.w3.org/1999/xlink" ext-link-type="gen" xlink:href="MK118552" xlink:type="simple">MK118552</ext-link>
                </td><td rowspan="1" colspan="1">
                  <ext-link xmlns:xlink="http://www.w3.org/1999/xlink" ext-link-type="gen" xlink:href="MK112109" xlink:type="simple">MK112109</ext-link>
                </td><td rowspan="1" colspan="1">
                  <ext-link xmlns:xlink="http://www.w3.org/1999/xlink" ext-link-type="gen" xlink:href="MK118251" xlink:type="simple">MK118251</ext-link>
                </td><td rowspan="1" colspan="1">
                  <ext-link xmlns:xlink="http://www.w3.org/1999/xlink" ext-link-type="gen" xlink:href="MK103907" xlink:type="simple">MK103907</ext-link>
                </td></tr><tr><td rowspan="4" colspan="1"><tp:taxon-name><tp:taxon-name-part taxon-name-part-type="genus" reg="Tasmanitachoides">T.</tp:taxon-name-part> <tp:taxon-name-part taxon-name-part-type="uncertainty-rank">cf.</tp:taxon-name-part> <tp:taxon-name-part taxon-name-part-type="species" reg="gerdi">gerdi</tp:taxon-name-part></tp:taxon-name> Baehr</td><td rowspan="1" colspan="1">5575</td><td rowspan="1" colspan="1">
                  <ext-link xmlns:xlink="http://www.w3.org/1999/xlink" ext-link-type="gen" xlink:href="MW291173" xlink:type="simple">MW291173</ext-link>
                </td><td rowspan="1" colspan="1">
                  <ext-link xmlns:xlink="http://www.w3.org/1999/xlink" ext-link-type="gen" xlink:href="MW291265" xlink:type="simple">MW291265</ext-link>
                </td><td rowspan="1" colspan="4"/></tr><tr><td rowspan="1" colspan="1">2030</td><td rowspan="1" colspan="1">
                  <ext-link xmlns:xlink="http://www.w3.org/1999/xlink" ext-link-type="gen" xlink:href="MW291174" xlink:type="simple">MW291174</ext-link>
                </td><td rowspan="1" colspan="1">
                  <ext-link xmlns:xlink="http://www.w3.org/1999/xlink" ext-link-type="gen" xlink:href="MW291266" xlink:type="simple">MW291266</ext-link>
                </td><td rowspan="1" colspan="1">
                  <ext-link xmlns:xlink="http://www.w3.org/1999/xlink" ext-link-type="gen" xlink:href="MW291218" xlink:type="simple">MW291218</ext-link>
                </td><td rowspan="1" colspan="1">
                  <ext-link xmlns:xlink="http://www.w3.org/1999/xlink" ext-link-type="gen" xlink:href="MW291237" xlink:type="simple">MW291237</ext-link>
                </td><td rowspan="1" colspan="1">
                  <ext-link xmlns:xlink="http://www.w3.org/1999/xlink" ext-link-type="gen" xlink:href="MW291297" xlink:type="simple">MW291297</ext-link>
                </td><td rowspan="1" colspan="1">
                  <ext-link xmlns:xlink="http://www.w3.org/1999/xlink" ext-link-type="gen" xlink:href="MW291306" xlink:type="simple">MW291306</ext-link>
                </td></tr><tr><td rowspan="1" colspan="1">5556</td><td rowspan="1" colspan="1">
                  <ext-link xmlns:xlink="http://www.w3.org/1999/xlink" ext-link-type="gen" xlink:href="MW291175" xlink:type="simple">MW291175</ext-link>
                </td><td rowspan="1" colspan="5"/></tr><tr><td rowspan="1" colspan="1">5676</td><td rowspan="1" colspan="1">
                  <ext-link xmlns:xlink="http://www.w3.org/1999/xlink" ext-link-type="gen" xlink:href="MW291176" xlink:type="simple">MW291176</ext-link>
                </td><td rowspan="1" colspan="1">
                  <ext-link xmlns:xlink="http://www.w3.org/1999/xlink" ext-link-type="gen" xlink:href="MW291267" xlink:type="simple">MW291267</ext-link>
                </td><td rowspan="1" colspan="4"/></tr><tr><td rowspan="3" colspan="1"><italic><tp:taxon-name><tp:taxon-name-part taxon-name-part-type="genus" reg="Tasmanitachoides">T.</tp:taxon-name-part></tp:taxon-name></italic> sp. “Angle Crossing #1”</td><td rowspan="1" colspan="1">5497</td><td rowspan="1" colspan="1">
                  <ext-link xmlns:xlink="http://www.w3.org/1999/xlink" ext-link-type="gen" xlink:href="MW291177" xlink:type="simple">MW291177</ext-link>
                </td><td rowspan="1" colspan="5"/></tr><tr><td rowspan="1" colspan="1">5578</td><td rowspan="1" colspan="1">
                  <ext-link xmlns:xlink="http://www.w3.org/1999/xlink" ext-link-type="gen" xlink:href="MW291178" xlink:type="simple">MW291178</ext-link>
                </td><td rowspan="1" colspan="1">
                  <ext-link xmlns:xlink="http://www.w3.org/1999/xlink" ext-link-type="gen" xlink:href="MW291268" xlink:type="simple">MW291268</ext-link>
                </td><td rowspan="1" colspan="1">
                  <ext-link xmlns:xlink="http://www.w3.org/1999/xlink" ext-link-type="gen" xlink:href="MW291219" xlink:type="simple">MW291219</ext-link>
                </td><td rowspan="1" colspan="1">
                  <ext-link xmlns:xlink="http://www.w3.org/1999/xlink" ext-link-type="gen" xlink:href="MW291238" xlink:type="simple">MW291238</ext-link>
                </td><td rowspan="1" colspan="1"/><td rowspan="1" colspan="1">
                  <ext-link xmlns:xlink="http://www.w3.org/1999/xlink" ext-link-type="gen" xlink:href="MW291307" xlink:type="simple">MW291307</ext-link>
                </td></tr><tr><td rowspan="1" colspan="1">5677</td><td rowspan="1" colspan="1">
                  <ext-link xmlns:xlink="http://www.w3.org/1999/xlink" ext-link-type="gen" xlink:href="MW291179" xlink:type="simple">MW291179</ext-link>
                </td><td rowspan="1" colspan="1">
                  <ext-link xmlns:xlink="http://www.w3.org/1999/xlink" ext-link-type="gen" xlink:href="MW291269" xlink:type="simple">MW291269</ext-link>
                </td><td rowspan="1" colspan="4"/></tr><tr><td rowspan="5" colspan="1"><italic><tp:taxon-name><tp:taxon-name-part taxon-name-part-type="genus" reg="Tasmanitachoides">T.</tp:taxon-name-part> <tp:taxon-name-part taxon-name-part-type="species" reg="hobarti">hobarti</tp:taxon-name-part></tp:taxon-name></italic> (Blackburn)</td><td rowspan="1" colspan="1">5551</td><td rowspan="1" colspan="1">
                  <ext-link xmlns:xlink="http://www.w3.org/1999/xlink" ext-link-type="gen" xlink:href="MW291180" xlink:type="simple">MW291180</ext-link>
                </td><td rowspan="3" colspan="5"/></tr><tr><td rowspan="1" colspan="1">5554</td><td rowspan="1" colspan="1">
                  <ext-link xmlns:xlink="http://www.w3.org/1999/xlink" ext-link-type="gen" xlink:href="MW291181" xlink:type="simple">MW291181</ext-link>
                </td></tr><tr><td rowspan="1" colspan="1">5579</td><td rowspan="1" colspan="1">
                  <ext-link xmlns:xlink="http://www.w3.org/1999/xlink" ext-link-type="gen" xlink:href="MW291182" xlink:type="simple">MW291182</ext-link>
                </td></tr><tr><td rowspan="1" colspan="1">5488</td><td rowspan="1" colspan="1">
                  <ext-link xmlns:xlink="http://www.w3.org/1999/xlink" ext-link-type="gen" xlink:href="MW291183" xlink:type="simple">MW291183</ext-link>
                </td><td rowspan="1" colspan="1">
                  <ext-link xmlns:xlink="http://www.w3.org/1999/xlink" ext-link-type="gen" xlink:href="MW291270" xlink:type="simple">MW291270</ext-link>
                </td><td rowspan="1" colspan="1">
                  <ext-link xmlns:xlink="http://www.w3.org/1999/xlink" ext-link-type="gen" xlink:href="MW291220" xlink:type="simple">MW291220</ext-link>
                </td><td rowspan="1" colspan="1">
                  <ext-link xmlns:xlink="http://www.w3.org/1999/xlink" ext-link-type="gen" xlink:href="MW291239" xlink:type="simple">MW291239</ext-link>
                </td><td rowspan="7" colspan="1"/><td rowspan="6" colspan="1"/></tr><tr><td rowspan="1" colspan="1">5552</td><td rowspan="1" colspan="1">
                  <ext-link xmlns:xlink="http://www.w3.org/1999/xlink" ext-link-type="gen" xlink:href="MW291184" xlink:type="simple">MW291184</ext-link>
                </td><td rowspan="1" colspan="1"/><td rowspan="4" colspan="1"/><td rowspan="4" colspan="1"/></tr><tr><td rowspan="5" colspan="1"><italic><tp:taxon-name><tp:taxon-name-part taxon-name-part-type="genus" reg="Tasmanitachoides">T.</tp:taxon-name-part> <tp:taxon-name-part taxon-name-part-type="species" reg="leai">leai</tp:taxon-name-part></tp:taxon-name></italic> (Sloane)</td><td rowspan="1" colspan="1">5507</td><td rowspan="1" colspan="1">
                  <ext-link xmlns:xlink="http://www.w3.org/1999/xlink" ext-link-type="gen" xlink:href="MW291185" xlink:type="simple">MW291185</ext-link>
                </td><td rowspan="1" colspan="1">
                  <ext-link xmlns:xlink="http://www.w3.org/1999/xlink" ext-link-type="gen" xlink:href="MW291271" xlink:type="simple">MW291271</ext-link>
                </td></tr><tr><td rowspan="1" colspan="1">5525</td><td rowspan="1" colspan="1">
                  <ext-link xmlns:xlink="http://www.w3.org/1999/xlink" ext-link-type="gen" xlink:href="MW291186" xlink:type="simple">MW291186</ext-link>
                </td><td rowspan="1" colspan="1">
                  <ext-link xmlns:xlink="http://www.w3.org/1999/xlink" ext-link-type="gen" xlink:href="MW291272" xlink:type="simple">MW291272</ext-link>
                </td></tr><tr><td rowspan="1" colspan="1">5549</td><td rowspan="1" colspan="1">
                  <ext-link xmlns:xlink="http://www.w3.org/1999/xlink" ext-link-type="gen" xlink:href="MW291187" xlink:type="simple">MW291187</ext-link>
                </td><td rowspan="1" colspan="1">
                  <ext-link xmlns:xlink="http://www.w3.org/1999/xlink" ext-link-type="gen" xlink:href="MW291273" xlink:type="simple">MW291273</ext-link>
                </td></tr><tr><td rowspan="1" colspan="1">5557</td><td rowspan="1" colspan="1">
                  <ext-link xmlns:xlink="http://www.w3.org/1999/xlink" ext-link-type="gen" xlink:href="MW291188" xlink:type="simple">MW291188</ext-link>
                </td><td rowspan="1" colspan="1">
                  <ext-link xmlns:xlink="http://www.w3.org/1999/xlink" ext-link-type="gen" xlink:href="MW291274" xlink:type="simple">MW291274</ext-link>
                </td><td rowspan="1" colspan="1">
                  <ext-link xmlns:xlink="http://www.w3.org/1999/xlink" ext-link-type="gen" xlink:href="MW291221" xlink:type="simple">MW291221</ext-link>
                </td><td rowspan="1" colspan="1">
                  <ext-link xmlns:xlink="http://www.w3.org/1999/xlink" ext-link-type="gen" xlink:href="MW291240" xlink:type="simple">MW291240</ext-link>
                </td></tr><tr><td rowspan="1" colspan="1">5581</td><td rowspan="1" colspan="1">
                  <ext-link xmlns:xlink="http://www.w3.org/1999/xlink" ext-link-type="gen" xlink:href="MW291189" xlink:type="simple">MW291189</ext-link>
                </td><td rowspan="1" colspan="1">
                  <ext-link xmlns:xlink="http://www.w3.org/1999/xlink" ext-link-type="gen" xlink:href="MW291275" xlink:type="simple">MW291275</ext-link>
                </td><td rowspan="1" colspan="1">
                  <ext-link xmlns:xlink="http://www.w3.org/1999/xlink" ext-link-type="gen" xlink:href="MW291222" xlink:type="simple">MW291222</ext-link>
                </td><td rowspan="1" colspan="1">
                  <ext-link xmlns:xlink="http://www.w3.org/1999/xlink" ext-link-type="gen" xlink:href="MW291241" xlink:type="simple">MW291241</ext-link>
                </td><td rowspan="1" colspan="1">
                  <ext-link xmlns:xlink="http://www.w3.org/1999/xlink" ext-link-type="gen" xlink:href="MW291308" xlink:type="simple">MW291308</ext-link>
                </td></tr><tr><td rowspan="2" colspan="1"><italic><tp:taxon-name><tp:taxon-name-part taxon-name-part-type="genus" reg="Tasmanitachoides">T.</tp:taxon-name-part> <tp:taxon-name-part taxon-name-part-type="species" reg="rufescens">rufescens</tp:taxon-name-part></tp:taxon-name></italic> Baehr</td><td rowspan="1" colspan="1">1993</td><td rowspan="1" colspan="1">
                  <ext-link xmlns:xlink="http://www.w3.org/1999/xlink" ext-link-type="gen" xlink:href="MW291190" xlink:type="simple">MW291190</ext-link>
                </td><td rowspan="1" colspan="1">
                  <ext-link xmlns:xlink="http://www.w3.org/1999/xlink" ext-link-type="gen" xlink:href="MW291276" xlink:type="simple">MW291276</ext-link>
                </td><td rowspan="1" colspan="1">
                  <ext-link xmlns:xlink="http://www.w3.org/1999/xlink" ext-link-type="gen" xlink:href="MW291223" xlink:type="simple">MW291223</ext-link>
                </td><td rowspan="1" colspan="1">
                  <ext-link xmlns:xlink="http://www.w3.org/1999/xlink" ext-link-type="gen" xlink:href="MW291242" xlink:type="simple">MW291242</ext-link>
                </td><td rowspan="1" colspan="1">
                  <ext-link xmlns:xlink="http://www.w3.org/1999/xlink" ext-link-type="gen" xlink:href="MW291298" xlink:type="simple">MW291298</ext-link>
                </td><td rowspan="1" colspan="1">
                  <ext-link xmlns:xlink="http://www.w3.org/1999/xlink" ext-link-type="gen" xlink:href="MW291309" xlink:type="simple">MW291309</ext-link>
                </td></tr><tr><td rowspan="1" colspan="1">5577</td><td rowspan="1" colspan="1">
                  <ext-link xmlns:xlink="http://www.w3.org/1999/xlink" ext-link-type="gen" xlink:href="MW291191" xlink:type="simple">MW291191</ext-link>
                </td><td rowspan="1" colspan="1">
                  <ext-link xmlns:xlink="http://www.w3.org/1999/xlink" ext-link-type="gen" xlink:href="MW291277" xlink:type="simple">MW291277</ext-link>
                </td><td rowspan="1" colspan="4"/></tr><tr><td rowspan="1" colspan="1"><italic><tp:taxon-name><tp:taxon-name-part taxon-name-part-type="genus" reg="Tasmanitachoides">T.</tp:taxon-name-part></tp:taxon-name></italic> sp. “River Forth”</td><td rowspan="1" colspan="1">5555</td><td rowspan="1" colspan="1">
                  <ext-link xmlns:xlink="http://www.w3.org/1999/xlink" ext-link-type="gen" xlink:href="MW291192" xlink:type="simple">MW291192</ext-link>
                </td><td rowspan="1" colspan="1">
                  <ext-link xmlns:xlink="http://www.w3.org/1999/xlink" ext-link-type="gen" xlink:href="MW291278" xlink:type="simple">MW291278</ext-link>
                </td><td rowspan="1" colspan="1">
                  <ext-link xmlns:xlink="http://www.w3.org/1999/xlink" ext-link-type="gen" xlink:href="MW291224" xlink:type="simple">MW291224</ext-link>
                </td><td rowspan="1" colspan="1">
                  <ext-link xmlns:xlink="http://www.w3.org/1999/xlink" ext-link-type="gen" xlink:href="MW291243" xlink:type="simple">MW291243</ext-link>
                </td><td rowspan="5" colspan="1"/><td rowspan="1" colspan="1">
                  <ext-link xmlns:xlink="http://www.w3.org/1999/xlink" ext-link-type="gen" xlink:href="MW291310" xlink:type="simple">MW291310</ext-link>
                </td></tr><tr><td rowspan="2" colspan="1"><italic><tp:taxon-name><tp:taxon-name-part taxon-name-part-type="genus" reg="Tasmanitachoides">T.</tp:taxon-name-part></tp:taxon-name></italic> sp. “Angle Crossing #2”</td><td rowspan="1" colspan="1">5550</td><td rowspan="1" colspan="1">
                  <ext-link xmlns:xlink="http://www.w3.org/1999/xlink" ext-link-type="gen" xlink:href="MW291193" xlink:type="simple">MW291193</ext-link>
                </td><td rowspan="1" colspan="1">
                  <ext-link xmlns:xlink="http://www.w3.org/1999/xlink" ext-link-type="gen" xlink:href="MW291279" xlink:type="simple">MW291279</ext-link>
                </td><td rowspan="1" colspan="1">
                  <ext-link xmlns:xlink="http://www.w3.org/1999/xlink" ext-link-type="gen" xlink:href="MW291225" xlink:type="simple">MW291225</ext-link>
                </td><td rowspan="1" colspan="1">
                  <ext-link xmlns:xlink="http://www.w3.org/1999/xlink" ext-link-type="gen" xlink:href="MW291244" xlink:type="simple">MW291244</ext-link>
                </td><td rowspan="1" colspan="1">
                  <ext-link xmlns:xlink="http://www.w3.org/1999/xlink" ext-link-type="gen" xlink:href="MW291311" xlink:type="simple">MW291311</ext-link>
                </td></tr><tr><td rowspan="1" colspan="1">5678</td><td rowspan="1" colspan="1">
                  <ext-link xmlns:xlink="http://www.w3.org/1999/xlink" ext-link-type="gen" xlink:href="MW291194" xlink:type="simple">MW291194</ext-link>
                </td><td rowspan="1" colspan="1">
                  <ext-link xmlns:xlink="http://www.w3.org/1999/xlink" ext-link-type="gen" xlink:href="MW291280" xlink:type="simple">MW291280</ext-link>
                </td><td rowspan="3" colspan="1"/><td rowspan="3" colspan="1"/><td rowspan="3" colspan="1"/></tr><tr><td rowspan="1" colspan="1"><italic><tp:taxon-name><tp:taxon-name-part taxon-name-part-type="genus" reg="Tasmanitachoides">T.</tp:taxon-name-part> <tp:taxon-name-part taxon-name-part-type="species" reg="bicolor">bicolor</tp:taxon-name-part></tp:taxon-name></italic> Baehr</td><td rowspan="1" colspan="1">5568</td><td rowspan="1" colspan="1">
                  <ext-link xmlns:xlink="http://www.w3.org/1999/xlink" ext-link-type="gen" xlink:href="MW291195" xlink:type="simple">MW291195</ext-link>
                </td><td rowspan="1" colspan="1">
                  <ext-link xmlns:xlink="http://www.w3.org/1999/xlink" ext-link-type="gen" xlink:href="MW291281" xlink:type="simple">MW291281</ext-link>
                </td></tr><tr><td rowspan="2" colspan="1"><italic><tp:taxon-name><tp:taxon-name-part taxon-name-part-type="genus" reg="Tasmanitachoides">T.</tp:taxon-name-part> <tp:taxon-name-part taxon-name-part-type="species" reg="fitzroyi">fitzroyi</tp:taxon-name-part></tp:taxon-name></italic> (Darlington)</td><td rowspan="1" colspan="1">0762</td><td rowspan="1" colspan="1">
                  <ext-link xmlns:xlink="http://www.w3.org/1999/xlink" ext-link-type="gen" xlink:href="GU556122" xlink:type="simple">GU556122</ext-link>
                </td><td rowspan="1" colspan="1"/></tr><tr><td rowspan="1" colspan="1">1575</td><td rowspan="1" colspan="1"/><td rowspan="1" colspan="1">
                  <ext-link xmlns:xlink="http://www.w3.org/1999/xlink" ext-link-type="gen" xlink:href="MW291252" xlink:type="simple">MW291252</ext-link>
                </td><td rowspan="1" colspan="1">
                  <ext-link xmlns:xlink="http://www.w3.org/1999/xlink" ext-link-type="gen" xlink:href="MK118542" xlink:type="simple">MK118542</ext-link>
                </td><td rowspan="1" colspan="1">
                  <ext-link xmlns:xlink="http://www.w3.org/1999/xlink" ext-link-type="gen" xlink:href="MK112097" xlink:type="simple">MK112097</ext-link>
                </td><td rowspan="1" colspan="1">
                  <ext-link xmlns:xlink="http://www.w3.org/1999/xlink" ext-link-type="gen" xlink:href="MK118237" xlink:type="simple">MK118237</ext-link>
                </td><td rowspan="1" colspan="1">
                  <ext-link xmlns:xlink="http://www.w3.org/1999/xlink" ext-link-type="gen" xlink:href="GU556148" xlink:type="simple">GU556148</ext-link>
                </td></tr><tr><td rowspan="2" colspan="1"><italic><tp:taxon-name><tp:taxon-name-part taxon-name-part-type="genus" reg="Tasmanitachoides">T.</tp:taxon-name-part> <tp:taxon-name-part taxon-name-part-type="species" reg="maior">maior</tp:taxon-name-part></tp:taxon-name></italic> Baehr</td><td rowspan="1" colspan="1">5508</td><td rowspan="1" colspan="1">
                  <ext-link xmlns:xlink="http://www.w3.org/1999/xlink" ext-link-type="gen" xlink:href="MW291196" xlink:type="simple">MW291196</ext-link>
                </td><td rowspan="1" colspan="1">
                  <ext-link xmlns:xlink="http://www.w3.org/1999/xlink" ext-link-type="gen" xlink:href="MW291282" xlink:type="simple">MW291282</ext-link>
                </td><td rowspan="1" colspan="1">
                  <ext-link xmlns:xlink="http://www.w3.org/1999/xlink" ext-link-type="gen" xlink:href="MW291226" xlink:type="simple">MW291226</ext-link>
                </td><td rowspan="1" colspan="1">
                  <ext-link xmlns:xlink="http://www.w3.org/1999/xlink" ext-link-type="gen" xlink:href="MW291245" xlink:type="simple">MW291245</ext-link>
                </td><td rowspan="1" colspan="2"/></tr><tr><td rowspan="1" colspan="1">5567</td><td rowspan="1" colspan="1">
                  <ext-link xmlns:xlink="http://www.w3.org/1999/xlink" ext-link-type="gen" xlink:href="MW291197" xlink:type="simple">MW291197</ext-link>
                </td><td rowspan="1" colspan="1">
                  <ext-link xmlns:xlink="http://www.w3.org/1999/xlink" ext-link-type="gen" xlink:href="MW291283" xlink:type="simple">MW291283</ext-link>
                </td><td rowspan="1" colspan="1">
                  <ext-link xmlns:xlink="http://www.w3.org/1999/xlink" ext-link-type="gen" xlink:href="MW291227" xlink:type="simple">MW291227</ext-link>
                </td><td rowspan="1" colspan="2"/><td rowspan="1" colspan="1">
                  <ext-link xmlns:xlink="http://www.w3.org/1999/xlink" ext-link-type="gen" xlink:href="MW291312" xlink:type="simple">MW291312</ext-link>
                </td></tr><tr><td rowspan="8" colspan="1"><italic><tp:taxon-name><tp:taxon-name-part taxon-name-part-type="genus" reg="Tasmanitachoides">T.</tp:taxon-name-part> <tp:taxon-name-part taxon-name-part-type="species" reg="murrumbidgensis">murrumbidgensis</tp:taxon-name-part></tp:taxon-name></italic> (Sloane)</td><td rowspan="1" colspan="1">2031</td><td rowspan="1" colspan="1">
                  <ext-link xmlns:xlink="http://www.w3.org/1999/xlink" ext-link-type="gen" xlink:href="MK103965" xlink:type="simple">MK103965</ext-link>
                </td><td rowspan="1" colspan="1">
                  <ext-link xmlns:xlink="http://www.w3.org/1999/xlink" ext-link-type="gen" xlink:href="MW291254" xlink:type="simple">MW291254</ext-link>
                </td><td rowspan="1" colspan="1">
                  <ext-link xmlns:xlink="http://www.w3.org/1999/xlink" ext-link-type="gen" xlink:href="MK118566" xlink:type="simple">MK118566</ext-link>
                </td><td rowspan="1" colspan="1">
                  <ext-link xmlns:xlink="http://www.w3.org/1999/xlink" ext-link-type="gen" xlink:href="MK112125" xlink:type="simple">MK112125</ext-link>
                </td><td rowspan="1" colspan="1">
                  <ext-link xmlns:xlink="http://www.w3.org/1999/xlink" ext-link-type="gen" xlink:href="MK118264" xlink:type="simple">MK118264</ext-link>
                </td><td rowspan="1" colspan="1">
                  <ext-link xmlns:xlink="http://www.w3.org/1999/xlink" ext-link-type="gen" xlink:href="MW291300" xlink:type="simple">MW291300</ext-link>
                </td></tr><tr><td rowspan="1" colspan="1">5553</td><td rowspan="1" colspan="1">
                  <ext-link xmlns:xlink="http://www.w3.org/1999/xlink" ext-link-type="gen" xlink:href="MW291198" xlink:type="simple">MW291198</ext-link>
                </td><td rowspan="1" colspan="1">
                  <ext-link xmlns:xlink="http://www.w3.org/1999/xlink" ext-link-type="gen" xlink:href="MW291284" xlink:type="simple">MW291284</ext-link>
                </td><td rowspan="2" colspan="4"/></tr><tr><td rowspan="1" colspan="1">5564</td><td rowspan="1" colspan="1">
                  <ext-link xmlns:xlink="http://www.w3.org/1999/xlink" ext-link-type="gen" xlink:href="MW291199" xlink:type="simple">MW291199</ext-link>
                </td><td rowspan="1" colspan="1">
                  <ext-link xmlns:xlink="http://www.w3.org/1999/xlink" ext-link-type="gen" xlink:href="MW291285" xlink:type="simple">MW291285</ext-link>
                </td></tr><tr><td rowspan="1" colspan="1">5565</td><td rowspan="1" colspan="1">
                  <ext-link xmlns:xlink="http://www.w3.org/1999/xlink" ext-link-type="gen" xlink:href="MW291200" xlink:type="simple">MW291200</ext-link>
                </td><td rowspan="1" colspan="1">
                  <ext-link xmlns:xlink="http://www.w3.org/1999/xlink" ext-link-type="gen" xlink:href="MW291286" xlink:type="simple">MW291286</ext-link>
                </td><td rowspan="1" colspan="1">
                  <ext-link xmlns:xlink="http://www.w3.org/1999/xlink" ext-link-type="gen" xlink:href="MW291228" xlink:type="simple">MW291228</ext-link>
                </td><td rowspan="1" colspan="3"/></tr><tr><td rowspan="1" colspan="1">5566</td><td rowspan="1" colspan="1">
                  <ext-link xmlns:xlink="http://www.w3.org/1999/xlink" ext-link-type="gen" xlink:href="MW291201" xlink:type="simple">MW291201</ext-link>
                </td><td rowspan="1" colspan="1">
                  <ext-link xmlns:xlink="http://www.w3.org/1999/xlink" ext-link-type="gen" xlink:href="MW291287" xlink:type="simple">MW291287</ext-link>
                </td><td rowspan="4" colspan="4"/></tr><tr><td rowspan="1" colspan="1">5571</td><td rowspan="1" colspan="1">
                  <ext-link xmlns:xlink="http://www.w3.org/1999/xlink" ext-link-type="gen" xlink:href="MW291202" xlink:type="simple">MW291202</ext-link>
                </td><td rowspan="1" colspan="1">
                  <ext-link xmlns:xlink="http://www.w3.org/1999/xlink" ext-link-type="gen" xlink:href="MW291288" xlink:type="simple">MW291288</ext-link>
                </td></tr><tr><td rowspan="1" colspan="1">5572</td><td rowspan="1" colspan="1">
                  <ext-link xmlns:xlink="http://www.w3.org/1999/xlink" ext-link-type="gen" xlink:href="MW291203" xlink:type="simple">MW291203</ext-link>
                </td><td rowspan="1" colspan="1">
                  <ext-link xmlns:xlink="http://www.w3.org/1999/xlink" ext-link-type="gen" xlink:href="MW291289" xlink:type="simple">MW291289</ext-link>
                </td></tr><tr><td rowspan="1" colspan="1">5754</td><td rowspan="1" colspan="1">
                  <ext-link xmlns:xlink="http://www.w3.org/1999/xlink" ext-link-type="gen" xlink:href="MW291204" xlink:type="simple">MW291204</ext-link>
                </td><td rowspan="1" colspan="1">
                  <ext-link xmlns:xlink="http://www.w3.org/1999/xlink" ext-link-type="gen" xlink:href="MW291290" xlink:type="simple">MW291290</ext-link>
                </td></tr><tr><td rowspan="5" colspan="1"><italic><tp:taxon-name><tp:taxon-name-part taxon-name-part-type="genus" reg="Tasmanitachoides">T.</tp:taxon-name-part></tp:taxon-name></italic> sp. “Tambo R”</td><td rowspan="1" colspan="1">5548</td><td rowspan="1" colspan="1">
                  <ext-link xmlns:xlink="http://www.w3.org/1999/xlink" ext-link-type="gen" xlink:href="MW291205" xlink:type="simple">MW291205</ext-link>
                </td><td rowspan="1" colspan="1">
                  <ext-link xmlns:xlink="http://www.w3.org/1999/xlink" ext-link-type="gen" xlink:href="MW291291" xlink:type="simple">MW291291</ext-link>
                </td><td rowspan="1" colspan="1">
                  <ext-link xmlns:xlink="http://www.w3.org/1999/xlink" ext-link-type="gen" xlink:href="MW291229" xlink:type="simple">MW291229</ext-link>
                </td><td rowspan="1" colspan="1">
                  <ext-link xmlns:xlink="http://www.w3.org/1999/xlink" ext-link-type="gen" xlink:href="MW291246" xlink:type="simple">MW291246</ext-link>
                </td><td rowspan="1" colspan="1"/><td rowspan="1" colspan="1">
                  <ext-link xmlns:xlink="http://www.w3.org/1999/xlink" ext-link-type="gen" xlink:href="MW291313" xlink:type="simple">MW291313</ext-link>
                </td></tr><tr><td rowspan="1" colspan="1">5570</td><td rowspan="1" colspan="1">
                  <ext-link xmlns:xlink="http://www.w3.org/1999/xlink" ext-link-type="gen" xlink:href="MW291206" xlink:type="simple">MW291206</ext-link>
                </td><td rowspan="1" colspan="1">
                  <ext-link xmlns:xlink="http://www.w3.org/1999/xlink" ext-link-type="gen" xlink:href="MW291292" xlink:type="simple">MW291292</ext-link>
                </td><td rowspan="4" colspan="4"/></tr><tr><td rowspan="1" colspan="1">5573</td><td rowspan="1" colspan="1">
                  <ext-link xmlns:xlink="http://www.w3.org/1999/xlink" ext-link-type="gen" xlink:href="MW291207" xlink:type="simple">MW291207</ext-link>
                </td><td rowspan="1" colspan="1">
                  <ext-link xmlns:xlink="http://www.w3.org/1999/xlink" ext-link-type="gen" xlink:href="MW291293" xlink:type="simple">MW291293</ext-link>
                </td></tr><tr><td rowspan="1" colspan="1">5574</td><td rowspan="1" colspan="1">
                  <ext-link xmlns:xlink="http://www.w3.org/1999/xlink" ext-link-type="gen" xlink:href="MW291208" xlink:type="simple">MW291208</ext-link>
                </td><td rowspan="1" colspan="1">
                  <ext-link xmlns:xlink="http://www.w3.org/1999/xlink" ext-link-type="gen" xlink:href="MW291294" xlink:type="simple">MW291294</ext-link>
                </td></tr><tr><td rowspan="1" colspan="1">5576</td><td rowspan="1" colspan="1">
                  <ext-link xmlns:xlink="http://www.w3.org/1999/xlink" ext-link-type="gen" xlink:href="MW291209" xlink:type="simple">MW291209</ext-link>
                </td><td rowspan="1" colspan="1">
                  <ext-link xmlns:xlink="http://www.w3.org/1999/xlink" ext-link-type="gen" xlink:href="MW291295" xlink:type="simple">MW291295</ext-link>
                </td></tr></tbody></table></table-wrap><fig id="F9" position="float" orientation="portrait"><object-id xmlns:xlink="http://www.w3.org/1999/xlink" content-type="doi" xlink:type="simple">10.3897/zookeys.1044.62253.figure9</object-id><object-id xmlns:xlink="http://www.w3.org/1999/xlink" content-type="arpha" xlink:type="simple">C368DCBC-DC6F-53F9-AF7B-C157DC1C32FA</object-id><label>Figure 9.</label><caption><p>Maximum likelihood trees for <abbrev xmlns:xlink="http://www.w3.org/1999/xlink" xlink:title="wingless" id="ABBRID0ETSBI" xlink:type="simple">wg</abbrev>, <abbrev xmlns:xlink="http://www.w3.org/1999/xlink" xlink:title="carbamoyl phosphate synthetase domain of the rudimentary gene" id="ABBRID0EXSBI" xlink:type="simple">CAD4</abbrev>, and <abbrev xmlns:xlink="http://www.w3.org/1999/xlink" xlink:title="carbamoyl phosphate synthetase domain of the rudimentary gene" id="ABBRID0E2SBI" xlink:type="simple">CAD2</abbrev>. Branch length is shown proportional to relative divergence, as estimated by IQ-TREE; scale bars indicate 0.01 units. Outgroups not depicted.</p></caption><graphic xmlns:xlink="http://www.w3.org/1999/xlink" xlink:href="zookeys-1044-153-g009.jpg" position="float" orientation="portrait" xlink:type="simple" id="oo_555131.jpg"><uri content-type="original_file" xlink:type="simple">https://binary.pensoft.net/fig/555131</uri></graphic></fig></tp:treatment-sec><ref-list><ref id="B11"><mixed-citation xmlns:xlink="http://www.w3.org/1999/xlink" xlink:type="simple"><person-group><name name-style="western"><surname>Darlington</surname><given-names>Jr PJ</given-names></name></person-group> (<year>1962</year>) <article-title>Australian carabid beetles XI. some <italic><tp:taxon-name><tp:taxon-name-part taxon-name-part-type="genus">Tachys</tp:taxon-name-part></tp:taxon-name></italic>.</article-title><source>Psyche</source><volume>69</volume>: <fpage>117</fpage>–<lpage>128</lpage>. <ext-link xlink:type="simple" ext-link-type="doi" xlink:href="10.1155/1962/71454">https://doi.org/10.1155/1962/71454</ext-link></mixed-citation></ref><ref id="B10"><mixed-citation xmlns:xlink="http://www.w3.org/1999/xlink" xlink:type="simple"><person-group><name name-style="western"><surname>Darlington</surname><given-names>Jr PJ</given-names></name></person-group> (<year>1960</year>) <article-title>Australian carabid beetles IV. List of localities, 1956–1958.</article-title><source>Psyche</source><volume>67</volume>: <fpage>111</fpage>–<lpage>126</lpage>. <ext-link xlink:type="simple" ext-link-type="doi" xlink:href="10.1155/1960/81583">https://doi.org/10.1155/1960/81583</ext-link></mixed-citation></ref><ref id="B12"><mixed-citation xmlns:xlink="http://www.w3.org/1999/xlink" xlink:type="simple"><person-group><name name-style="western"><surname>Erwin</surname><given-names>TL</given-names></name></person-group> (<year>1972</year>) <article-title>Two new genera of bembidiine carabid beetles from Australia and South America with notes on their phylogenetic and zoogeographic significance (<tp:taxon-name><tp:taxon-name-part taxon-name-part-type="order">Coleoptera</tp:taxon-name-part></tp:taxon-name>).</article-title><source>Breviora</source><volume>383</volume>: <fpage>1</fpage>–<lpage>19</lpage>. <ext-link xlink:type="simple" ext-link-type="uri" xlink:href="https://www.biodiversitylibrary.org/page/3664881#page/87/mode/1up">https://www.biodiversitylibrary.org/page/3664881#page/87/mode/1up</ext-link></mixed-citation></ref><ref id="B1"><mixed-citation xmlns:xlink="http://www.w3.org/1999/xlink" xlink:type="simple"><person-group><name name-style="western"><surname>Baehr</surname><given-names>M</given-names></name></person-group> (<year>1990</year>) <article-title>Revision of the Australian ground-beetle genus <italic><tp:taxon-name><tp:taxon-name-part taxon-name-part-type="genus">Tasmanitachoides</tp:taxon-name-part></tp:taxon-name></italic> Erwin (<tp:taxon-name><tp:taxon-name-part taxon-name-part-type="class">Insecta</tp:taxon-name-part></tp:taxon-name>: <tp:taxon-name><tp:taxon-name-part taxon-name-part-type="order">Coleoptera</tp:taxon-name-part></tp:taxon-name>: <tp:taxon-name><tp:taxon-name-part taxon-name-part-type="family">Carabidae</tp:taxon-name-part></tp:taxon-name>: <tp:taxon-name><tp:taxon-name-part taxon-name-part-type="subfamily">Bembidiinae</tp:taxon-name-part></tp:taxon-name>), with special regard to the tropical species.</article-title><source>Invertebrate Taxonomy</source><volume>4</volume>: <fpage>867</fpage>–<lpage>894</lpage>. <ext-link xlink:type="simple" ext-link-type="doi" xlink:href="10.1071/IT9900867">https://doi.org/10.1071/IT9900867</ext-link></mixed-citation></ref></ref-list></tp:taxon-treatment>
