# Supplementary material for: A preliminary phylogeny and review of the genus Tasmanitachoides, with descriptions of two new species (Coleoptera, Carabidae, Bembidarenini)
Source: Zookeys. 2021 Jun 16;1044:153–96. doi: 10.3897/zookeys.1044.62253 (PMC8222342; doi:10.3897/zookeys.1044.62253)
Supplement: Supplementary material 1 — Mesquite NEXUS file containing the DNA sequence data and resulting phylogenetic trees from maximum likelihood analyses for Tasmanitachoides and other Bembidarenini [file zookeys-1044-153-s001.nex]

#NEXUS
[written Sat Dec 19 16:41:50 PST 2020 by Mesquite  version 3.61+ (build 934) at Davids-Computer.local/192.168.0.16]

BEGIN TAXA;
	TITLE Taxa;
	DIMENSIONS NTAX=61;
	TAXLABELS
		Bembidarenas_reicheellum Bembidarenas_sp._nr._reicheellum Argentinatachoides_balli Argentinatachoides_setiventre 'Argentinatachoides sp. "Argentina: Neuquen"' Andinodontis_muellermotzfeldi 'Andinodontis sp. "Ecuador: Vinillos"' 'T kingi    TAS: River Forth 5489' 'T kingi    TAS: Weldborough 5753' 'T angulicollis     VIC: Flat Rock Creek 5515' 'T wilsoni    ACT: Uriarra Crossing 5514' 'T wilsoni    ACT: Angle Crossing 5580' 'T baehri    ACT: Uriarra Crossing 2032' 'T baehri    ACT: Uriarra Crossing 5569' 'T sp "Lerderderg R"     VIC: Lerderderg River 1772' 'T sp "Lerderderg R"     VIC: Lerderderg River 2029' 'T sp "Lerderderg R"     VIC: Lerderderg River 5584' 'T erwini    TAS: River Forth 5509' 'T erwini    TAS: River Forth 5583' 'T erwini    TAS: River Forth 5679' 'T lutus     VIC: Flat Rock Creek 5582' 'T lutus     VIC: Jingalalla River 1773' 'T cf gerdi    ACT: Angle Crossing 5575' 'T cf gerdi    ACT: Uriarra Crossing 2030' 'T cf gerdi    ACT: Uriarra Crossing 5556' 'T cf gerdi    ACT: Uriarra Crossing 5676' 'T sp "Angle Crossing #1"    ACT: Angle Crossing 5497' 'T sp "Angle Crossing #1"    ACT: Angle Crossing 5578' 'T sp "Angle Crossing #1"    ACT: Angle Crossing 5677' 'T hobarti    TAS: Avoca 5551' 'T hobarti    TAS: Derby 5554' 'T hobarti    TAS: Derby 5579' 'T hobarti    TAS: Lake St. Clair 5488' 'T hobarti    TAS: Weldborough 5552' 'T leai     VIC: Flat Rock Creek 5507' 'T leai    TAS: River Forth 5525' 'T leai    TAS: Derby 5549' 'T leai    TAS: Avoca 5557' 'T leai     VIC: Flat Rock Creek 5581' 'T rufescens    ACT: Uriarra Crossing 1993' 'T rufescens    ACT: Angle Crossing 5577' 'T sp "River Forth"    TAS: River Forth 5555' 'T sp "Angle Crossing #2"    ACT: Angle Crossing 5550' 'T sp "Angle Crossing #2"    ACT: Angle Crossing 5678' 'T bicolor    QLD: Gayndah 5568' 'T fitzroyi    QLD: Gayndah' 'T maior    ACT: Angle Crossing 5508' 'T maior     VIC: Tambo River 5567' 'T murrumbidgensis    ACT: Uriarra Crossing 2031' 'T murrumbidgensis     VIC: Tambo River 5553' 'T murrumbidgensis    ACT: Angle Crossing 5564' 'T murrumbidgensis    ACT: Angle Crossing 5565' 'T murrumbidgensis     VIC: Tambo River 5566' 'T murrumbidgensis     VIC: Tambo River 5571' 'T murrumbidgensis     VIC: Tambo River 5572' 'T murrumbidgensis    ACT: Angle Crossing 5754' 'T sp "Tambo R"     VIC: Tambo River 5548' 'T sp "Tambo R"     VIC: Tambo River 5570' 'T sp "Tambo R"     VIC: Tambo River 5573' 'T sp "Tambo R"    ACT: Angle Crossing 5574' 'T sp "Tambo R"    ACT: Angle Crossing 5576' 
	;

END;


BEGIN CHARACTERS;
	TITLE  28S;
	DIMENSIONS  NCHAR=1171;
	FORMAT DATATYPE = DNA GAP = - MISSING = ?;
	MATRIX
	Bembidarenas_reicheellum                              -------------------------------------CTGAAGCCCGTAATCGGAAACGGTTACCGGGCAATGTAKTGTTTAGGAGAGCCCATTTAACTCGAGCGTG---ATTAGCGCGTCCAAGTCCTTCTTGAAGGGGGCCACACGCCCATAGAGGGTGCCAGGCCTGTAGTGACCGTTGATTTGTTCGGGTGGGTTTCTCCTTAGAGTCGAGTTGCTTGAGAGTGCAGCTCTAAGTGGGTGGTAAACTCCATCTAAGGCTAAATATAACCACGAGACCGATAGCGAACAAGTACCGTGAGGGAAAGTTGAAAAGAACTTTGAAGAGAGAGTTCAAGAGTACGTGAAACCGTTCAGGGGTAAACCTGAGAAACCCGAAAATTCGAAAAGGGAGATTCAATTACCT---CCCCGATAGTGGA----CAATT-GTTGGTGT----TTAGGGACGAATAT---AATTTATAGTTT----AGTCTATAGTT-----------ATGTTCGCTCCACTTTTA-ATTG--AGAGTTTCATTATC-GGAGGTATGCACTTCTCCCTTAGTAGGACGTCGTGACCCGTTGGGCAATATTTTGCG---TGCCATCTACGGCTTTTT--GTATATAGACCGTGT-TAATAT-----GTGTAA-AAATATA----TTAGCCGGAACAGAA-ATGACCCGATGGCTGCCCGACGGTTAAGTGCA----CTGGTAATGGGTGGCTT---------TT----------GCGAGCGTTAT-GGTC-TATTAGCAAGTAT---TTGATACT-ATTGTAAATAT-CGGACCT-AG---TTGCCGGTTT---TATATA--TATTTTATTGTTGGCTATTATGATCCTCTAACCGTCTCCCG----TTACCTGTCGACGACGCTTCAGTTTTGGGTAATTTCAGGACCCGTCTTGAAACACGGACCAAGGAGTCTAGCATGTGCGCGAGTCATTGGGCTCATAT-------TTAACCCTAAAGGCATAATGAAAGTGT-----ATG-TTTACCTT-------GCG----TAAACGAAGGGAAGATGGGTGACATT-----TTCTTGTTGCCCCGCATTCCCGGGGCGTCGC----------------------------------------------------------
	Bembidarenas_sp._nr._reicheellum                      ----------------------------AGCCCAGCACTGAAGCCCGTAGTCGGAAACGGCTACCGGGCAATGTAGTGTTTAGGAGAGCCCATTTAACTCGAGCGTT---ATTAGCGCGTCCAAGTCCTTCTTGAAGGGGGCCACACGCCCATAGAGGGTGCCAGGCCTGTAGTGACCGTTGATTTGTTCGGGTGGGTTTCTCCTTAGAGTCGAGTTGCTTGAGAGTGCAGCTCTAAGTGGGTGGTAAACTCCATCTAAGGCTAAATATAACCACGAGACCGATAGCGAACAAGTACCGTGAGGGAAAGTTGAAAAGAACTTTGAAGAGAGAGTTCAAGAGTACGTGAAACCGTTCAGGGGTAAACCTGAGAAACCCGAAAATTCGAAAAGGGAGATTCAATTACCT---CCCCGATAGTGGA----CAATT-GTTGGTGC----CTAGGGACGAATAT---AATTTATAGTTT----AGTCTATAGTT-----------ATGTTCGCTCCACTTTTA-ATTG--AGAGTTTCATTGTC-GGAGGTATGCACTTCTCCCTTAGTAGGACGTCGTGACCCGTTGGGCATA--TTTGCG---TGCCATCTACGGCTTTTT--GTA-ATAGACCGTGT-TAATAT-----GTGTAA-AAATATA----TTAGCCGGAACAAAA-ATGACCCGATGGCTGCCCGACGGTTAAGTGCA----CTGGTAATGGGTGGCTT---------TT----------GCGAGCGTTAT-GGTC-TTTTAGCAAGTAT---TGGATACT-ATTGTAAATAT-CGGACCT-AG----TGCCGGTTT---TATATA--TATTTTATTGTTGGCTATTATGATCCTCTAACCGTCTCCCG----TTACCTGTCGACGACGCTTCAGTTTTGGGTAATTTCAGGACCCGTCTTGAAACACGGACCAAGGAGTCTAGCATGTGCGCGAGTCATTGGGCTCATAT-------TTAACCCTAAAGGCATAATGAAAGTAT-----ATG-TTTACCTT-------GCG----TAAACGAAGGGAAGATGGGTGACATT-----TTCTTGTTGCCCCGCATTCCCGGGGCGTCGCGTA-CTCAT-------------------------------------------------
	Argentinatachoides_balli                              ----------------------------agcccagcactgaagcccgtaatcgtaaatggttaccgggcaatgtagtgtttaggagagtccgtttaacccGaatctat--attaatgcgtccaagtccttcttgaaGGGGGccattcaCCCAAAGAGGGTGCCAGGCCcgtagtgaccattgatttattCGggtggatttctctttAgagtcgtgttgctTGAGAGTGCAGCactaagTGGGTGGTAAACTCCAtctaaggctaaATATTACCacgAGACCGATAGCGAACAAGTACcgtgagGGAAAGTTGAAAAGAACTTTGAAGAGAGAGTTCAAGAGTACGTGAAACCGTTTAGGGGTAAACctgagacacTCGAAAGTTCGAATGGGgagattcAATTACTTA--AACCGTTTTTTAG----TAATTTTGTTAGTA-----GTGtgacgagtgT---ATTTTATAATTTTAATCGATTATATTA---------ATATATTTGCCCTATTAA---------TAAATTCTAGAAAC-ggaggTATGCACTTCTCCTCTAGTaggacgTCGtgacccGttgagtAAAACTGTGTGTGTTGCTATCTACGGCCTATT--GTTTTTAGACCGTGTAATATATAAATTTTTTTA-AAATTTA--TTATTACCGGAGCAATA-GTGACCTGATGGCTattYgaCGGTATAAGTGAGAATAAGGTAATGggtcgCTAA----TAATTTATTATTGGTGGTGCGTTTTAT-GTTC--TATAGCAAGTA----TATATATG-TTAGTATAATT-TCGGGGG-AGGATTTACCGGTTA---TACGCA--TATATTACTgTtagcTA-TATGTTCCTAtaaccgTC-CCAAT--TttaccAgtcaacGACGCTTAAGTTTTGGGTaatCTCAGGACCCGTCTTGaaacacggaccaagGAGtctagcaTGTGCGcgagtcattgGGTTcctatttattGactaaacctaaaGgcgtaatgaaagtaa-----atg-tttaccgTGtgagtagtg----taaacatagggaagatgggttataatta-taatatacaaacctcgcattcccggggcgtcgc----------------------------------------------------------
	Argentinatachoides_setiventre                         ----------------------------AGCCCAGCACTGAAGCCCGTAGTCGGAAACGGCTACCGGRCAATGTAGTGTTTAGGAGAGTCCGTTTAACCCGAGTATT--ATTAAAAGCGTSCAAGTCCTTCTTGAAGGGGGCCAATCACCCATAGAGGGTGCCAGGCCCGTAGTGATCATTAATATATTCGGGTGGATTTCTCYTTAGAGTCGAGTTGCTTGAGAGTGCAGCTCTAAGTGGGTGGTAAACTCCATCTAAGGCTAAATATAACCACGAGACCGATAGCGAACAAGTACCGTGAGGGAAAGTTGAAAAGAACTTTGAAGAGAGAGTTCAAGAGTACGTGAAACCGTTCAGGGGTAAACCTGAGACACCCGAAAGTTCGAATGGGGAGATTCAATTACTT---AACCGTTAATAAA----CAATT-GCTAGTGTGCATTTTGGGACGAGTGT---GTTATATAATTTT---TAATTATATTT---------ACATGTTTGCTCCGCTATTT-ATTG--TATATTTTATTAAC-GGAGGTATGCACTTCTCCTCTAGTAGGACGTCGTGACCCGTTGAGCATTTTGTTACG-ATAGCTATCTACGGCCTATT--GTA-TTAGACCGTGG-TAATAT-----GTATAA-AAACTTA---TTATTACGGAGCAATA-GTGACCTGATGGCTGCTCGACGGTACGATATA----CAGGTAATGGGTCGCTA---------TTTT----AGCGGAGCGTTTTATGGGTC--TATAGCAAGTA----TATATATG-TTAGTATAATA-CGGAGTT-AA----TACCGTTTA---TACGCA--TATATTACTGTTCGCTA-TATGATTCTCTAACCGTC-CCAG---TTTACCAGTCGACGACGCTTAAGTTTTGGGTAATTTCAGGACCCGTCTTGAAACACGGACCAAGGAGTCTAGCATGTACGCGAGTCATTGGGTTCAAAT-----------------------------------------------------------------------------------------------------------------------------------------------------------------------------------------
	'Argentinatachoides sp. "Argentina: Neuquen"'         ----------------------------agcccagcactgaagcccgtagtcggaaacggctaccgggcaatgtagtgtttaggagagtccgtttaacccgagtatt---attaatacgtccaagtccttcttgaagggGGCcactCACCCATAGAGGGTGCCAGGCCCGTAGTGACTATTGATTTATTCGGGTGGATTTCTCCTTAGAGTCGAGTTGCTTGAGAGTGCAGCTCTAAGTGGGTGGTAAACTCCATCTAAGGCTAAATATAACCACGAGACCGATAGCGAACAAGTACCGTGAGGGAAAGTTGAAAAGAACTTTGAAGAGAGAGTTCAAGAGTACGTGAAACCGTTCAGGGGTAAACCTGAGACACCCGAAAGTTCGAAAGAGGAGATTCAATTACTT---AACCGGTAGTAAA----CAATT-GATAG-------TTTGGGACGAATGT---GTTATATAGTTT----CGGCTTTATAT---------ACATGTTTGCTTCACTATTT-ATTG--TATATTTTATTATC-GGAGGTATGCACTTCTCCTCTAGTAGGACGTCGTGACCCGTTGAGCATAACTGTGTGTGTTGCTATCTACGGCCTATT--GTA-TTAGACCGTGG-TAATATT----GTGTAA-AAACTTA---TTAGCCCGGAGCAATA-GTGACCTGATGGCTGTTCGACGGTATAAAGTA----CAGGTAATGGGTCGCTT---------TTGC------GAGCGTTTTATGT-GGTC--TATAGCAAGTA----TATATATG-TTAGTATAATT-CGGAGGT-TA----TGCCGGTTG---TGCGCA--TATATTACTGTTCGCTA-TATGATCCTCTAACCGTC-CCAG----TTACCAGTCGACGACGCTTGAGTTTTGGGTAATCTCAGGACCCGTCTTGAAACACGGACcaagGAGtctagcaTGTGCGcgagtcattgGGTTCAAat-------taaaacctaaaGgcgtaatgaaagtga-----aTG-Tttactag------tgTG----Tgaacatagggaagatgggcaactga------taaagaagcctcgcattcccggggcgtcgcgta-ctcat-------------------------------------------------
	Andinodontis_muellermotzfeldi                         --ttagtagcggcgagcgaacagggagaaGccCagcactgaagCccgtaaTCgGTAACGGTTACCGGGCAATGTAGTGTTTAGGAGAGTCCGTTTAACCCGagTATT---ATTAATGCGTCCAagtccTTCTTGAAGGGGGCCACTCACCCATAGAGGGTGCCAGGcCCGTAGTGACCATTGATTTATTCGGGTGGATTTCTCCTTAGAGTCGAGTTGCTTGAGAGTGCAGCTCTAAGTGGGTGGTAAACTCCATCTAAGGCTAAATATTACCACGAGACCGATAGCGAACAAGTACCGTGAGGGAAAGTTGAAAAGAACTTTGAAGAGAGAGTTCAAGAGTACGTGAAACCGTTCAGGGGTAAACCTGAGACACCCGAAAGTTCGAATGGGGAGATTCAATTACTTA--AACCGATAATAAA----CAATT-GCTAGTGTGCATTTTGGGACGAGTGT---ATTATATAGTTT----CGGCTATATTT---------ATATGTTTGCCCCACTAATT-ATTG--TAT-TATTATTAGC-GGAGGTATGCACTTCTCCTCTAGTAGGACGTCGTGACCCGTTGAGCAAAACTGTGTGTGTTGCTATCTACGGCCTATT--GTA-TTAGACCGTGGTTAATATTAA--GTGTAA-AAACTTA--TTTAACCCGGAGCAATA-GTGACCTGATGGCTGTTCGACGGTATGAAATA----CAGGTAATGGGTCGCTA---------ATGC-------GGTGCGTTTTAT-GGTC--TATAGCAAGTA----TATATATG-TTAGTACAATT-TCGGAGT-TA---TTGCCGGTTG---TGCGCA--TATATTACTGTTCGCTA-TATGATCCTCTAACCGTC-CCAG----TTACCAGTCGACGACGCTTAAGTTTTGGGTAATCTCAGGACCCGTCTTGAAACACGGACCAAGGAGTCTAGCATGTGCGCGAGTCATTGGGTTCAAAT-------AAAAACCTAAaGGCGTAATGAAAGTAA-----ATG-TTTactag------tGTG----TGAACatagggaagATGgGTAtTCata--tatataagaaaCCTCGCATTCCCGGGGCGTCGCtta-ctcatTGCGAGTTGCGGCgcaccaagAgcgtacacgctgggacccgaaagatg-
	'Andinodontis sp. "Ecuador: Vinillos"'                CCTTAGTAGCGGCGAGCGAACAGGGAGAAGCCCAGCACTGAAGCCCGTAATCGTAAACGGTTACCGGGCAATGTAGTGTTTAGGAGAGTCCGTTTAACCCGAGTATT--ATTAAAAGCGTCCAAGTCCTTCTTGAAGGGGGCCATACACCCAAAGAGGGTGCCAGGCCCGTAGTGATCATTAATTTATTCGGGTGGATTTCTCTTTAGAGTCGAGTTGCTTGAGAGTGCAGCTCTAAGTGGGTGGTAAACTCCATCTAAGGCTAAATATTACCACGAGACCGATAGCGAACAAGTACCGTGAGGGAAAGTTGAAAAGAACTTTGAAGAGAGAGTTCAAGAGTACGTGAAACCGTTCAGGGGTAAACCTGAGAAACCCGAAAGTTCGAATGGGGAGATTCAATTACTTTTTCCCCGATAATAGA----CAATT-GTTAA--------TTGTAGATAGTGT---ATTATATAGTTTT--CGGACTATATTT---------ATATGTTTGACCTATTAATA-ATTT--GTTTTTATATTATTGGGAGGTATGCACTTCTCCTCTAGTAGAACGTCGTGACCCGTTAAGCAAAACTGTGTGTGTTGCTATCGATGGCCCATT--GTT-ATAGACCGTGGATTAATT--AT-GTGTAA-AAACTTAATTTTTACCCGGAGCAATGTGTGACCTGATGGCTGTTTGACGGTATAATATA----CAGGTAATGGGTCGCTTTATATATTTATATATATAGTGGTGCGTTTTAT-GGTC--TATAGCAAGTAT---TATATATG-TTAGTACAAAA-TGAAAGG-GG---TTTTCAATTG---TGCGCA--TATATTACTGTTAGCTA-TATGTATCTCTAACCGTC-CCAG----TTACCAGTCGACGACGCTTGTGTTTTGGGTAATTTCAGGACCCGTCTTGAAACACGGACCAAGGAGTCTAGCATGTACGCGAGTCATTGGGTCTAAAT-------AAAAACCTAAAGGYGAAATGAAAGTGA-----ATG-TTTACTTG------GGTG----TGAACATAGGGAAGATGGGTATTCAATATTATATAGGAAACCTCGCATTCCCGGGGCGTCGTTTAGCTCATTGCGAGT------------------------------------------
	'T kingi    TAS: River Forth 5489'                    ----------------------------agcccaGCActgaagcCCGTAGtcTATAATGGTTACTGGGCAATGTAGTGTATAGGAGAGCCCGTTTAACCCAAATATTT-AATTAGCGCGTCCAAGTCCTTCTTGAAGGGGGCCAATTACCCATAGAGGGTGCCAGGCCCGTTGTGACCGTTAATTTGTTTGGGTGGGTTTCTCCTTAGAGTCGAGTTGCTTGAGAGTGCAGCTCTAAGTGGGTGGTAAACTCCATCTAAGGCTAAATATAACCACGAGACCGATAGCGAACAAGTACCGTGAGGGAAAGTTGAAAAGAACTTTGAAGAGAGAGTTCAATAGTACGTGAAACCGTTTAGGGGTAAACCTGAGAAACCCGAATATTCGAAAAGGGAGATTCAATTACTT---TTCTAGTATTAAA----CAATA-TATTGTTC-----GGACAATGAT-----GTACTTATAGTTT----AGGCTATATTA---TA----CATTCAAAGCTTCACTTTAT-ATTG--AACATTTTAATATT-GGAGGTATGCACTTCTCCCTTAGTAGATCGTTGTGACCCGTTAAG--------------TTGTTATTTACGGCCTAATTGGTATTTAGACCGTTA-TAATTT-----TTTTAT-AAAATTA---TTAACGGACCGATATA-GTGTCCCAATAACAGCATGACGGTAATAATTTTTATTGGTAAATGGGTCGCTT---------ATTT--------GCGAGCGTTAT-AATT-TTATGGCAAGTATTTTTATGTTTA-AATGTAGAATG-GTCGGAC-TTTATTGTCCGGTTC---TGCACA--TAATATACTGTTGGTTA-TAAAATTCTTTAACCGAGCCCAA----ATATCAGTCAACAACGTTT-AGTTTTGGGTACTTTCAGGACCCGTCTTGAAACACGGACCAAGGAGTCTAGCATGTACGCGAGTCATTGGGATTAT---------AAAAACCTAAAGGCGTAATGAAAGTAA-----ATG-TTTACATT-----TATTG----TATTCAGAGGGAAGAtGTGCCTCtatc---AAGATATTGgCTCCGcactcCCGGGGtGTCGTAAa-ctcattgt----------------------------------------------
	'T kingi    TAS: Weldborough 5753'                    -----------------------------------------------tagtctataatggttaCTGGGCaatgTAgtgTATAggagagcCCGTTTAACCCAAATATTT-AATTAGCGCGTCCAAGtccttcTTGAAGGGGGCCAATTACCCATAGAGGGTGCCAGGCCCGTTGTGACCGTTAATTTGTTTGGGtGGGTTTCTCCTTAGAGTCGAGTTGCTTGAGAGTGCAGCTCTAAGTGGGTGGtAAACTCCATCTaAGGCTAAATATAACCACGAGACCGATAGCGAACAAGTACCGTGAGGGAAAGTTGAAAAGAACTTTGAAGAGAGAGTTCAATAGTACGTGAAACCGTTTAGGGGtAAACCtGAGAAACCCGAATATTCGAAAAGGGAGATTCAATTACTT---TTCTAGTATTAAA----CAATA-TATTGTTC-----GGACAATGAT-----GTACTTATAGTTT----AGGCTATATTA---TA----CATTCAAAGCTTCACTTTAT-ATTG--AACATTTTAATATT-GGAGGTATGCACTTCTCCCTTAGTAGATcgtTGTGACCCGTTAAG--------------TTGTTATTTACGGCCTAATTGGTATTTAGACCGTTA-TAATTT-----TTTTAT-AAAATTA---TTAACGGACCGATATA-gtgtcccAATAACAGCAtgaCGGTAAtaatttTTATTGGTAAATgggtcgcTT---------ATTT--------GCGAGCGTTAT-AATT-TTATGGCAAGTATTTTTATGTTTA-AATGTAGAATg-gtcgGAC-TTTATtgtccggttc---tgcaca--tAATatactgTTGGTTA-TAAAATTCTTTAACCGAGCCCAA----AtatcagtcaacaacGTTT-AGTTTTGGgtactttcaggacccgtcttGaaacacggaccaagGagtctagcatgtacgcGagtcattgGGattat---------aaaAacctaaaggcgtaatgaaagtaa-----aTG-TttacatT-----TAttg----Tattcagagggaagatgtgcctctatc---aagATATtggctccgcactcccggggtgtcgta---------------------------------------------------------
	'T angulicollis     VIC: Flat Rock Creek 5515'        ------------------------gataagCCcAGcactgaagcccgtagtcTATAATGGTTActgggCaatgtAGTGTATAGGAgagccCGtttAACCCAAATATTT-AATTAGCGCGTCCAAGTCCTTCTTGAAGGGGGCCAATTACCCATAGAGGGTGCCAGGCCCGTTGTGACCGTTAATTTGTTTGGGTGGGTTTCTCCTTAGAGTCGAGTTGCTTGAGAGTGCAGCTCTAAGTGGGTGGTAAACTCCATCTAAGGCTAAATATAACCACGAGACCGATAGCGAACAAGTACCGTGAGGGAAAGTTGAAAAGAACTTTGAAGAGAGAGTTCAATAGTACGTGAAACCGTTTAGGGGTAAACCTGAGAAACCCGAATATTCGAATAGGGAGATTCAATTACTT---ATCTAATATTAAA----CAATA-TATTGTTT-----GGACAATGAT-----GTACTTATAGTTT----AGGCTATATTA---TA----CATTCAAAGCTTCACTTTAT-ATTG--AACATTTTAATATT-GGAGGTATGCACTTCTCCCTTAGTAGATCGTTGTGACCCGTTAAA--------------TTGTTATTTACGGCCTAATTGGTATTTAGACCGTTA-TAATTT-----TTTTTA-AAAATTA---TTAACGGACCAATATA-GTGTCCCAATAACAGTATGACGGTAATAATTTTTATTGATAAATGGGTCGCTT---------TTTT--------GCGAGCGTTAT-ATTT-TTATAGCAAGTATTTTTATGTTTA-AATGTAGAATG-GTCGGAC-TTTATTGCCCGGTTC---TGCACA--TAATATACTGTTGGTTA-TAAAATTCTTTAACCGAGCCCAA----ATATCAGTCAACAACGTTT-AGTTTTGGGTACTTTCAGGACCCGTCTTGAAACACGGACCAAGGAGTCTAGCATGTACGCGAGTCATTGGGATTAT---------AAAAACCTAAAGGCGTAATGAAAGTAA-----ATG-TTTACATT-----TATTG----TATTCAGAGGGAAGATGGGCCTCTATC---AAGATATTggctCCGcactcCCGGGGTGTcgtaaa-ctcattgcg---------------------------------------------
	'T wilsoni    ACT: Uriarra Crossing 5514'             ----------------------------agcccagcactgaagCCCGtagtctATAatGgTTACTGGGCAATGTAGTGTATaGGAGAGCCCGTTTAACCCAAATATTt-AATTAGCGCGTCCAagtccTTCTTGAAGGGGGCCAATTACCCATAGAGGGTGCCAGGCCCGTTGTGACCGTTAAtTTATTTGGGTGGGTTTCTCCTTAGAGTCGAGTTGCTTGAGAGTGCAGCTCTAAGTGGGTGGTAAACTCCATCTAAGGCTAAATATAACCACGAGACCGATAGCGAACAAGTACCGTGAGGGAAAGTTGAAAAGAACTTTGAAGAGAGAGTTCAATAGTACGTGAAACCGTTTAGGGGTAAACCTGAGAAACCCGAATATTCGAAAAGGGAGATTCAATTACTT---TTCTAATATTAAA----CAATA-TATTGTAC-----GGACAATGAT-----GTACTTATAGTTT----AGGCTATATTA---TA----CATTCAAAGCTTCACTTTAT-ATTG--AACATTTTAATATT-GGAGGTATGCACTTCTCCCTTAGTAGATCGTTGTGACCCGTTAAA--------------TTGTTATTTACGGCCTAATTGGTATTTAGACCGATA-TAATTT-----TTTTTTAAAGATTA---TCATCGGACCAATATA-GTGTCCCAATAACAGTATGACGGTATTAATATA-ATTGATAAATGGGTCGCTA---------TTTT--------GCGAGCGTTAT-AATT-TTATAGCAAGTATTTTTATGTTTA-AATGTAGAATG-GTCGGAC-TTTATTGTCCGGTTC---TGCACA--TAATATACTGTTGGTTA-TAAAATTCTTTAACCGTGCCCAAA--TATATCAGTCAACAACGTTT-AGTTTTGGGTACTTTCAGGACCCGTCTTGAAACACGGACCAAGGAGTCTAGCATGTGCGCGAGTCATTGGGATTAT---------AAaAACCTAAAGGCGTAATGAAAGTAA-----ATG-TTTACATT-----TATTG----TatTCAGAGGGAAGATGAGCCTCtATC---AAGATATTGGCtCCGcactccCGGGGTGTcGtaAa-ctcattgtgagt------------------------------------------
	'T wilsoni    ACT: Angle Crossing 5580'               ----------------------------------------aagcccgtagtctataatggttactgggcaatgtagtgtaTAGGAGAGCCCGttTAACCCAAATATTT-AATTAGCGCGTCCAAGTCCTTCTTGAAGGGGGCCAATTACCCATAGAGGGTGCCAGGCCCGTTGTGACCGTTAATTTATTTGGGTGGGTTTCtccttaGAGTCGAGTTGCTTGAGAGTGCAGCTCTAAGTGGGTGGTAAACTCCATCTAAGGCTAAATATAACCACGAGACCGATAGCGAACAAGTACCGTGAGGGAAAGTTGAAAAGAACTTTGAAGAGAGAGTTCAATAGTACGTGAAACCGTTTAGGGGTAAACCTGAGAAACCCGAATATTCGAAAAGGGAGATTCAATTACTT---TTCTAATATTAAA----CAATA-TATTGTAC-----GGACAATGAT-----GTACTTATAGTTT----AGGCTATATTA---TA----CATTCAAAGCTTCACTTTAT-ATTG--AACATTTTAATATT-GGAGGTATGCACTTCTCCCTTAGTAGATCGTTGTGACCCGTTAAA--------------TTGTTATTTACGGCCTAATTGGTATTTAGACCGATA-TAATTT-----TTTTTTAAAGATTA---TCATCGGACCAATATA-GTGTCCCAATAACAGTATGACGGTATTAATATA-ATTGATAAATGGGTCGCTA---------TTTT--------GCGAGCGTTAT-AATT-TTATAGCAAGTATTTTTATGTTTA-AATGTAGAATG-GTCGGAC-TTTATTGTCCGGTTC---TGCACA--TAATATACTGTTGGTTA-TAAAATTCTTTAACCGTGCCCAAA--TATATCAGTCAACAACGTTT-AGTTTTGGGTACTTTCAGGACCCGTCTTGAAACACGGACCAAGGAGtCTAGCATGTGCGCGAGTCATTGGGATTAT---------aaaaacctaaaGgcgtaatgaaagtaa-----atg-tttacatT-----TATtg----Tattcagagggaagatgagcctctatc---aaGAtattggctccgcactcccggggtgtcgtaaa-ctcatt------------------------------------------------
	'T baehri    ACT: Uriarra Crossing 2032'              ----------------------------agcccagcactgaagcccgtagtctataatggttactgGGCAATGtagtgtaTAGGAGAGCCCGTTTAACCCAAATattt-aatTAGCGCGTCCAAGtccttcTTGAAGGGGGCCAATTACCCATAGAGGGTGCCAGGCCCGTTGTGACCGTTAATTTGTTTGGGTGGGTTTCTCCTTAGAGTCGAGTTGCTTGAGAGTGCAGCTCTAAGTGGGTGGTAAACTCCATCTAAGGCTAAATATAACCACGAGACCGATAGCGAACAAGTACCGTGAGGGAAAGTTGAAAAGAACTTTGAAGAGAGAGTTCAATAGTACGTGAAACCGTTTAGGGGTAAACCTGAGAAACCCGAATATTCGAAAAGGGAGATTCAATTACTT---TTCTAATATTAAA----CAATA-TATTGTTC-----GGACAATGAT-----GTACTTATAGTTT----AGGCTATATTA---TA----CATTCAAAGCTTCACTTTAT-ATTG--AACATTTTAATATT-GGAGGTATGCACTTCTCCCTTAGTAGATCGTTGTGACCCGTTAAA------------TTTTGTTATTTACGGCCTAATTGGTATTTAGACCGATA-TAATTT-----TTTTAATAAAATTA---TCATCGGACCAATATA-GTGTCCCAATAACAGTATGACGGTATAAATTTTATTGATAAATTGGGTCGCTA---------ATTT--------GCGAGCGTTAT-AATT-TTATAGCAAGTATTTTTATGTTTA-AATGTAGAATG-GTCGGAC-TTTATTGCCCGGTTC---TGCACA--TAATATACTGTTGGTTA-TAAAATTCTTTAACCGTACCCCAA-AAATATCAGTCAACAACGTTT-AGTTTTGGGTACTTTCAGGACCCGTCTTGAAACACGGACCAAGGAGTCTAGCATGTGCGCGAGTCATTGGGATTAT---------AAAAACCTAAAGGCGTAATGAAAGTAA-----ATG-TTTACATT-----TATTG----TATTCagagggaagatgagcctctatc---aagatattggctccgcactcccggggtgtcgtaaa-ctcattgtgagt------------------------------------------
	'T baehri    ACT: Uriarra Crossing 5569'              -------------------------ataaGCCCAGCactgAAGCCCGTAGtCTATAATGGTTACTGGGCAATGTAGTGTATAGGAGAGCCCGTTTAACCCAAATATTT-AATTAGCGCGTCCAAGTCCTTCTTGAAGGGGGCCAATTACCCATAGAGGGTGCCAGGCCCGTTGTGACCGTTAATTTGTTTGGGTGGGTTTCTCCTTAGAGTCGAGTTGCTTGAGAGTGCAGCTCTAAGTGGGTGGTAAACTCCATCTAAGGCTAAATATAACCACGAGACCGATAGCGAACAAGTACCGTGAGGGAAAGTTGAAAAGAACTTTGAAGAGAGAGTTCAATAGTACGTGAAACCGTTTAGGGGTAAACCTGAGAAACCCGAATATTCGAAAAGGGAGATTCAATTACTT---TTCTAATATTAAA----CAATA-TATTGTTC-----GGACAATGAT-----GTACTTATAGTTT----AGGCTATATTA---TA----CATTCAAAGCTTCACTTTAT-ATTG--AACATTTTAATATT-GGAGGTATGCACTTCTCCCTTAGTAGATCGTTGTGACCCGTTAAA------------TTTTGTTATTTACGGCCTAATTGGTATTTAGACCGATA-TAATTT-----TTTTAATAAAATTA---TCATCGGACCAATATA-GTGTCCCAATAACAGTATGACGGTATAAATTTTATTGATAAATTGGGTCGCTA---------ATTT--------GCGAGCGTTAT-AATT-TTATAGCAAGTATTTTTATGTTTA-AATGTAGAATG-GTCGGAC-TTTATTGCCCGGTTC---TGCACA--TAATATACTGTTGGTTA-TAAAATTCTTTAACCGTACCCCAA-AAATATCAGTCAACAACGTTT-AGTTTTGGGTACTTTCAGGACCCGTCTTGAAACACGGACCAAGGAGTCTAGCATGTGCGCGAGTCATTGGGATTAT---------AAAAACCTAAAGGCGTAATGAAAGTAA-----ATG-TTTACATT-----TATTG----TATTCAGAGGGAAGATGAGCCTCTATC---AAGATATTggctccgcacTCCCGGGGTGTcGtaAa-ctcattgtga--------------------------------------------
	'T sp "Lerderderg R"     VIC: Lerderderg River 1772'  ---------------------------aagcccagcactgaagcccgtagtctataatggttactgggcaatgtagtgtataggAGAGCCcgcttaacCCaaatattt-aattagcgcgtccaagtccttcttgAAGGGGGCcaataaCccatagaGGGTGCCAGGCccgttgtgaccgttagtTTGTTTGGGTGGGTttctccttagagtcgaGTTGcttgAGAGTGCAGCtctaagTGGGTGGTAaaCTCcatctaaggctAAATATAACCACGAGACCGATAGCGAACAAGTACCGTGAGGGAAAGTTGAAAAGAACTTTGAAGAGAGAGTTCAATAGTACGTGAAACCGTTTAGGGGTAAACCTGAGAAACCCGAAAATTCGAAAAGGGAGATTCAATTACTT---TTCTAGTGTTGGA----CAGTA-TATTGTTC-----GGACATCGATTGT--ACTTTTATAGTTT----CGGCTATATTA-TGTG----CATTCTTTGCTTCTCTTTAT-ATTG--TATATTCCAATATT-GGAGGTATGCACTTCTCCCTTAGTAGATCGTCGTGACCCGTTAAG------------TTTTGTTATTTACGGCCTAATTGGTATTTAGACTAAGA-GTAATT-----TTTAAT--AAATTA---TTTTTAGACCAATATA-GTGTCCCAATAACAACTTGACGGTATAAATGT--ACAGGTAAATGGGTCGCTT---------TTTT--------GCGAGCGTTAT-GGTT-TTATAGCAAGTA----TATATATG-CAAAGTGGATATTACGGACATTTAgTGTcCCGGTtCtgCaCATAACACATATACTGTTCgCTA-TATAATcctctaACCGAtTcCAAt-TTTTACCagTcaacGaCGTTT-AgTTTTGGGTaCTTTCAGGaCCCGtctTGAAAcacggaccaAGGagtctagcAtGTGcgcgagtCAtTGGGAcattattG-----AtacMcctAaaggcgtaatgaaagtga-----atg-tttTTTttt----aatga----aaaacaaagggaagatgagcatctatc---acgatatttgctccgcattcccggggcgtcgtgaa-ctcattgcgagt------------------------------------------
	'T sp "Lerderderg R"     VIC: Lerderderg River 2029'  ----------------------------agcccagcactgaagcccgtagtctataatggttactgggcaatgtagtgtataggAGAGCCcgcttaacCCaaatattt-aattagcgcgtccaagtccttcttgAAGGGGGCCAATAACCCATAGAGGGTGCCAGGCCCGTTGTGACCGTTAGTTTGTTTGGGTGGGTTTCTCCTTAGAGTCGAGTTGCTTGAGAGTGCAGCTCTAAGTGGGTGGTAAACTCCATCTAAGGCTAAATATAACCACGAGACCGATAGCGAACAAGTACCGTGAGGGAAAGTTGAAAAGAACTTTGAAGAGAGAGTTCAATAGTACGTGAAACCGTTTAGGGGTAAACCTGAGAAACCCGAAAATTCGAAAAGGGAGATTCAATTACTT---TTCTAGTGTTGGA----CAGTA-TATTGTTC-----GGACATCGATTGT--ACTTTTATAGTTT----CGGCTATATTA-TGTG----CATTCTTTGCTTCTCTTTAT-ATTG--TATATTCCAATATT-GGAGGTATGCACTTCTCCCTTAGTAGatcGTCGTGACCCGTTAAG------------TTTTGTTATTTACGGCCTAATTGGTATTTAGACTAAGA-GTAATT-----TTTAAT--AAATTA---TTTTTAGACCAATATA-GTGTCCCAATAACAACTTGACGGTATAAATGT--ACAGGTAAATGGGTCGCTT---------TTTT--------GCGAGCGTTAT-GGTT-TTATAGCAAGTA----TATATATG-CAAAGTGGATATTACGGACATTTAGTGTCCCGGTTCTGCACATAACACATATACTGTTCGCTA-TATAATcCTCtAACCGATTcCAAT-TTTTaCCaGTCaAcGAcGtTT-AGTTTTGGGTAcTTTCaGGACCCGTCtTGAAACACGGACCAAGGagtctAGCATGTGCGcgagTCatTGGGACaTTATTG-----ATACAccTAAAGgcgtAATGAAAgtGA-----AtG-TTTTTTTtt----aatga----aaaacaaagggaagatgagcatctatc---acgaTATttgctccgcattcccggggcgtcgtgaa-ctcatt------------------------------------------------
	'T sp "Lerderderg R"     VIC: Lerderderg River 5584'  ----------------------------agcccagcactgaagcccgtagtctataatggttactgggcaatgtagtgtataggagagcccgcttaACCCAaatattt-aattagcgcgtccaagtccttcttgaagGGGGCCaataaCCcatagaGggtgcCaggCccgttgtgaccgttagtttgtttgggtggGTttctccttagagtcgaGTTGCTtgagagTGCAGCtctaagTGgGtggtaaactccatctaaggctAAATATAACCacgAGACCGATAGCGAACAAGTACCGTGAGGGAAAGTTGAAAAGAACTTTGAAGAGAGAGTTCAATAGTACGTGAAACCGTTTAGGGGTAAACCTGAGAAACCCGAAAATTCGAAAAGGGAGATTCAATTACTT---TTCTAGTGTTGGA----CAGTA-TATTGTTC-----GGACATCGATTGT--ACTTTTATAGTTT----CGGCTATATTA-TGTG----CATTCTTTGCTTCTCTTTAT-ATTG--TATATTCCAATATT-GGAGGTATGcACTTCTCCCTTAGTAGatcGTCGTGACCCGTTAAG------------TTTTGTTATTTACGGCCTAATTGGTATTTAGACTAAGA-GTAATT-----TTTAAT--AAATTA---TTTTTAGACCAATATA-GTGTCCCAATAACAACTTGACGGTATAAATGT--ACAGGTAAATGGGTCGCTT---------TTTT--------GCGAGCGTTAT-GGTT-TTATAGCAAGTA----TATATATG-CAAAGtgGATATTACGGACATTTaGTGTCCCGgttctgCACATAACACaTATAcTgTTCGCTA-tATaATcCtctAAcCGattccAAT-TtTTaCCagtcaacgaCGTTT-aGTTTtGGgTactTtcaggAcCcGtCttgaaacacggaccAAGgagtctagCATgTGcgcgagtcattgggacattattg-----atacacctaaaggcgtaatgaaagtga-----atg-ttt-------------------------------------------------------------------------------------------------------------------------------------------
	'T erwini    TAS: River Forth 5509'                   ---------------------------aagcccagCactgaagccCGTagtCTGTAATGGTTACTGGGCAATGTAGTGTATAGGAGAGCCCGcttaACCCAAATATTT-AATTAGCGCGTCCAAGTCCTTCTTGAAGGGGGCCAATAACCCATAGAGGGTGCCAGGCCCGTTGTGACCGTTAGTTTGTTTGGGTGGGTTTCTCCTTAGAGTCGAGTTGCTTGAGAGTGCAGCTCTAAGTGGGTGGTAAACTCCATCTAAGGCTAAATATAACCACGAGACCGATAGCGAACAAGTACCGTGAGGGAAAGTTGAAAAGAACTTTGAAGAGAGAGTTCAATAGTACGTGAAACCGTTTAGGGGTAAACCTGAGAAACCCGAAAATTCGAAAAGGGAGATTCAATTACTT---TTCTAGTGTTGGA----CAGTA-TATTGTTC-----GGACATTGATTGT--ACTTTTATAGTTT----CGGCTATATTA-TGTG----CATTCTTTGCTTCTCTTTAT-ATTG--TATATTCCAATATT-GGAGGTATGCACTTCTCCCTTAGTAGATCGTCGTGACCCGTTAAG------------TTTTGTTATTTACGGCCTAATTGGTATTTAGACTAAGA-GTAATT-----TTTTAT-AAAATTA---TTTTTAGACCAATATA-GTGTCCCAATAACAATTTGACGGTATAAATGT--ACAGGTAAATGGGTCGCTT---------TTTT--------GCGAGCGTTAT-GGTT--TATAGCAAGTA----TATATATG-CAAAGTGGATATTACGGACATTTAGTGTCCCGGTTCTGCACATAACACATATACTGTTCGCTA-TATAATCCTCTAACCGATTCCAAT-TTTTACCAGTCAACGACGTTT-AGTTTTGGGTACTTTCAGGACCCGTCTTGAAACACGGACCAAGGAGTCTAGCATGTGCGCGAGTCATTGGGACATTATTG-----ATACACCTAAAGGCGTAATGAAAGTGA-----ATG-TTTTTTT-------ATGT----AAAACAAAGGGAAGATGAGCTTCTATC---ACGATATTagctccgCATTCCCGGGGCGTcgtgaa-ctcattgagagt------------------------------------------
	'T erwini    TAS: River Forth 5583'                   ----------------------------------------aagcccgtagtctgtaatggttactgggcaatgtagtgtataggagagcccgcttaacccAAATAttt-aattagcGcgtccaagtccttcttgaagggGGCCaataaCCcatagagggtgcCaggCccgttgtgaccgttagtttgtttgggtgggtttctccttagAGTCGAGTTGCTTGAGAGTGCAGCTCTaAGTGGGTGGTAAACTCCATCTAAGGCTAAATATAACCACGAGACCGATAGCGAACAAGTACCGTGAGGGAAAGTTGAAAAGAACTTTGAAGAGAGAGTTCAATAGTACGTGAAACCGTTTAGGGGTAAacctgAGAAACCCGAAAATTCGAAAAGGGAGATTCAATTACTT---TTCTAGTGTTGGA----CAGTA-TATTGTTC-----GGACATTGATTGT--ACTTTTATAGTTT----CGGCTATATTA-TGTG----CATTCTTTGCTTCTCTTTAT-ATTG--TATATTCCAATATT-GGAGGTATGCACTTCTCCCTTAGTAGATCGTCgTGACCCGTTAAG------------TTTTGTTATTTAcGGcCTAATTGGTATTTAGACTAAGA-GTAATT-----TTTTAT-AAAATTA---TTTTTAGACCAATATA-GTGTCCCAATAACAATTTGACGGTATAAATGT--ACAGGTAAATGGGTCGCTT---------TTTT--------GCGAGCGTTAT-GGTT--TATAGCAAGTA----tATATATG-CAAAGTGGATATTACGGACATTTAGTGTCCCGGTTCTGCACATAACACATATACTGTTCGCTA-TATAATCCTCTAACCGATTCCAAT-TTTTACCAGTCAACGACGTTT-AGTTTTGGGTACTTTCAGGACCCGTCTTGAAACACGGaccaagGAGtcTAGCATGTGCGCGAGTCATTGGGACATTATTG-----ATACACCtaaaggcgtaatgaaagtga-----atg-tTTTTTT-------atgt----aaaacaaagggaagatgagcttctatc---acgatattagctccgcattcccggggcgtcgtgaa-ctcattgagagt------------------------------------------
	'T erwini    TAS: River Forth 5679'                   ---------------------------aagcccagcactgaagccCGTAGtctGTAATGGTTACTGGGCAATGTAGTGTaTAGGAGAGCCCGCTTAACCCAAATATTT-AATTAGCGCGTCCAagtcctTCTTGAAGGGGGCCAATAACCCATAGAGGGTGCCAGGCCCGTTGTGACCGTTAGTTTGTTTGGGTGGGTTTCTCCTTAGAGTCGAGTTGCTTGAGAGTGCAGCTCTAAGTGGGTGGTAAACTCCATCTAAGGCTAAATATAACCACGAGACCGATAGCGAACAAGTACCGTGAGGGAAAGTTGAAAAGAACTTTGAAGAGAGAGTTCAATAGTACGTGAAACCGTTTAGGGGTAAACCTGAGAAACCCGAAAATTCGAAAAGGGAGATTCAATTACTT---TTCTAGTGTTGGA----CAGTA-TATTGTTC-----GGACATTGATTGT--ACTTTTATAGTTT----CGGCTATATTA-TGTG----CATTCTTTGCTTCTCTTTAT-ATTG--TATATTCCAATATT-GGAGGTATGCACTTCTCCCTTAGTAGATCGTCGTGACCCGTTAAG------------TTTTGTTATTTACGGCCTAATTGGTATTTAGACTAAGA-GTAATT-----TTTTAT-AAAATTA---TTTTTAGACCAATATA-GTGTCCCAATAACAATTTGACGGTATAAATGT--ACAGGTAAATGGGTCGCTT---------TTTT--------GCGAGCGTTAT-GGTT--TATAGCAAGTA----TATATATG-CAAAGTGGATATTACGGACATTTAGTGTCCCGGTTCTGCACATAACACATATACTGTTCGCTA-TATAATCCTCTAACCGATTCCAAT-TTTTACCAGTCAACGACGTTT-AGTTTTGGGTACTTTCAGGACCCGTCTTGAAACACGGACCAAGGAGTCTAGCATGTGCgCGAGTCATTGGGACATTATTG-----ATACaCCTAAAGGCGTAATGaaaGTGA-----ATG-TTTTTTT-------atg-----taaacaaagggaagatGAGCTTCTatc---acgATATtagctccgcattCCCGgGgCgtcgtgaa-ctcat-------------------------------------------------
	'T lutus     VIC: Flat Rock Creek 5582'               ---------------------------aagcccagcactgaagcccgtagtctacaatggttacagggcaatgtagtgtataggagagcccgcttaacccAAATAttt-aattagcgcgtccaagtccttcttgaagGGGGCCAATAACCCATAGAGGGTGCCAGGCCCGTTGTGACCGTTAGTTTGTTTGGGTGGGTTTCTCCTTAGAGTCGAGTTGCTTGAGAGTGCAGCTCTAAGTGGGTGGTAAACTCCATCTAAGGCTAAATATAACCACGAGACCGATAGCGAACAAGTACCGTGAGGGAAAGTTGAAAAGAACTTTGAAGAGAGAGTTCAATAGTACGTGAAACCGTTTAGGGGTAAACCTGAGAAACCCGAAAATTCGAAAAAGGAGATTCAATTACTT---TTCCAGTGTTGGA----CAATA-TATTGTTC-----GGACATTGATTGT--ACTTTTATAGTTT----CGGCTATATTA---TA----CTTTCTTTGCTTCTCTTTAT-ATTG--CTAATTCTAATATT-GGAGGTATGCACTTCTCCTTTAGTAGATCGTCGTGATCCGTTATAT-----------TTTTGTTATTTACGGCCTAATTGGTATTTAGACCAAAT-AATAAT-----TTTCAA---TTATT---TTTTTGGACCAATATA-GTGTCCCAATAACAATATGACGGTATAAATGT--ATATGTAAATGGGTCGCTT---------TTTT--------GCGAGCGTTAT-GGTTAATGTAGCAAGTA----AATATATGATAAAGTGGATG-TCCGGAC-TTTAATGTCCCGTTCCCACACATA--TATTTTACTGTTCGCTA-TTTAATCCTCTAACCGATTCCAAATTTTTACAAATCAACGACGTTT-AGTTTTGGGTACTTTcaggacccgtcttgaaacacggaccaagGagtctagcatgtgCGCAagtcattgGgatcttg--------ataaacctaaaggcgtaatgaaagtgA-----ATG-tttatagt------aTtt----taaataaagggaagatgGGcctctatc---acgagattggcctcgcattcccggggcgtcgtgaa-ctcattgtgagt------------------------------------------
	'T lutus     VIC: Jingalalla River 1773'              ---------------------------aagcccagcactgaagcccgtagtctacaatggttacagggcaatgtagtgtataggAGAGCCcgcttaacCCaaatattt-aattagcGcgtccaagtccttcttgAAGGGGGCcaataacccatagAGGGTGCCAGGCccgttgtgaccgttagtttgttTGggtggGTttctccttagagtcGAGTTGCTTGAGAGTGCAGCTCTAAGTGGGTGGTAAACTCCATCTAAGGCTAAATATAACCACGAGACCGATAGCGAACAAGTACCGTGAGGGAAAGTTGAAAAGAACTTTGAAGAGAGAGTTCAATAGTACGTGAAACCGTTTAGGGGTAAACCTGAGAAACCCGAAAATTCGAAAAAGGAGATTCAATTACTT---TTCCAGTGTTGGA----CAATA-TATTGTTC-----GGACATTGATTGT--ACTTTTATAGTTT----CGGCTATATTA---TA----CTTTCTTTGCTTCTCTTTAT-ATTG--CTAATTCTAATATT-GGAGGTATGCACTTCTCCTTTAGTAGATCGTCGTGATCCGTTATAT-----------TTTTGTTATTTACGGCCTAATTGGTATTTAGACCAAAT-AATAAT-----TTTCAA---TTATT---TTTTTGGACCAATATA-GTGTCCCAATAACAATATGACGGTATAAATGT--ATATGTAAATGGGTCGCTT---------TTTT--------GCGAGCGTTAT-GGTTAATGTAGCAAGTA----AATATATGATAAAGTGGATG-TCCGGAC-TTTAATGTCCCGTTCCCACACATA--TATTTTACTGTTCGCTA-TTTAATCCTCTAACCGATTCCAAATTTTTACAAATCAACGACGTTT-AGTTTTGGGTACTTTCAGgacccgtCttgaaacacggaccaaggagtctagcatgtGCGCAAGtcattggGATCttg--------ataaacctaaaGGcgtaatgaaagtga-----atg-Tttatagt------attt----taaataaagggaagatgggcctctatc---acgagattggcCTCgcattcccggggcgtcgtgaa-ctc---------------------------------------------------
	'T cf gerdi    ACT: Angle Crossing 5575'              ---------------------------aagcccagcactgaagcccgtagtctataatggttacagggcaatgtagtgtataggagagctcgcttaacccAAATAtttgaattaacgcgtccaagtccttcttgaaGGGGGCCAATAACccatagagggtgccAGGCccgtagtgaccgttagtttgtttgggTGGGtttctccttagagtcgaGTTGcttgagAGTGCAGCtctaagTGGGTGGTAaactccatctaaggctaaATATAACCacgagaCCGATAGCGAACAAGTAccgtgagggAAAGTTGAAAAgaactTTgaagAGAGAgttcaatagtacgtGaaaccgTttagggGTaaacctgagaaacccgaaaAAtCGAAAAGGGAGATTCAATTACTT---TTCTAATATTGGA----CAATATTATTGTAT-----AGACATTGATTGT-TATAATTATAGTTT----CGGCTATACAT-TATA----CATTTTTTGCTTTACTTTAT-ATTGT-TTCAATCCAATATT-GGAGGTATGCACTTCTCTTTTAGTAGATCGTCGTGACCCATTAAG--------------TTGTTATTTACGGCCTAATTGGTATTTAGACCAAAA-ATATAA-----TTTAAT-TATTATT---TTTTTGGACCAATACA-GTGTCCCAATAACAACATGATGGTAGAAATGA--TCAAGTAAATGGATCGCT----------TTAT--------GCGAGCGTTAT-GGTT--TTCAGCAAGTA----TATATATG-AAAAGCGGATG-TGCGGAC-TTTATTGTCCCGTTCCCGCACATA--TATTATACTGTTAGTTG-AATGATCCTCTGACCGATtCCAAATATttactagtcaacgacgTTT-TGTTTTGGgtactttcaggaccCGtcttgaaacacggaccaaggagtctagcatgtGCGCAagtcatTGGGATTTt---------gtacacctaaaggcgaaatgaaagtga-----atg-tatattGT------GTAT---ATATAttaagggaagatggGCCtctatc---acgagattggctccgcattcccggggcgtcgttaa-cttattg-----------------------------------------------
	'T cf gerdi    ACT: Uriarra Crossing 2030'            ----------------------------agcccagcactgaagcccgtagtctataatggttacagggcaatgtagtgtataggAGagctcgcttaacCCAaatattTGAattaacgcgtccaagtccttcttgAAGGGGGCCAATAACCCATAGAGGGTGCCAGGCCCGTAGTGACCGTTAGTTTGTTTGGGTGGGTTTCtccttaGAGTCGAGTTGCTTGAGAGTGCAGCTCTAAGTGGGTGGTAAACTCCATCTAAGGCTAAATATAACCACGAGACCGATAGCGAACAAGTACCGTGAGGGAAAGTTGAAAAGAACTTTGAAGAGAGAGTTCAATAGTACGTGAAACCGTTTAGGGGTAAACCTGAGAAACCCGAAAAATCGAAAAGGGAGATTCAATTACTT---TTCTAATATTGGA----CAATATTATTGTAT-----AGACATTGATTGT-TATAATTATAGTTT----CGGCTATACAT-TATA----CATTTTTTGCTTTACTTTAT-ATTGT-TTCAATCCAATATT-GGAGGTATGCACTTCTCTTTTAGTAGATCGTCGTGACCCATTAAG--------------TTGTTATTTACGGCCTAATTGGTATTTAGACCAAAA-ATATAA-----TTTAAT-TATTATT---TTTTTGGACCAATACA-GTGTCCCAATAACAACATGATGGTAGAAATGA--TCAAGTAAATGGATCGCT----------TTAT--------GCGAGCGTTAT-GGTT--TTCAGCAAGTA----TATATATG-AAAAGCGGATG-TGCGGAC-TTTATTGTCCCGTTCCCGCACATA--TATTATACTGTTAGTTG-AATGATCCTCTGACCGATTCCAAATATTTACTAGTCAACGACGTTT-TGTTTTGGGTACTTTCAGGACCCGTCTTGAAACACGGACCAAGGAGTCTAGCATGTGCGCAAGTCATTGGGATTTT---------GTACACCTAAAGGCGAAATGAAAGTGA-----ATG-TATATTGT------GTAT---ATATATtaagggaagatgggCCtctatc---acgaGattggctccgcattcccggggcgtcgttaa-cttat-------------------------------------------------
	'T cf gerdi    ACT: Uriarra Crossing 5556'            ---------------------------aagcccAgcactgaagCCCGTagtctATAatGgTTACAGGGCAAtGTAGTGtATaGGAGAGcTcgcttaACCCAAATATTTGAATTAACGCGTCCAagtccTTCTTGAAGGGGGCCAATAACCCaTAGAGGGTGCCaGGCCCGTAGTGACCgTTAGTTTGTTTGGGTGGGTTTCTCCTTAGAGTCGAGTTGCTTGAGAGTGCAGCTCTAAGTGGGTGGTAAACTCCATCTAAGGCTAAATATAACCACGAGACCGATAGCGAACAAGTACCGTGAGGGAAAGTTGAAAAGAACTTTGAAGAGAGAGTTCAATAGTACGTGAAACCGTTTAGGGGTAAACCTGAGAAACCCGAAAAATCGAAAAGGGAGATTCAATTACTT---TTCTAATATTGGA----CAATATTATTGTAT-----AGACATTGATTGT-TATAATTATAGTTT----CGGCTATACAT-TATA----CATTTTTTGCTTTACTTTAT-ATTGT-TTCAATCCAATATT-GGAGGTATGCACTTCTCTTTTAGTAGATCGTCGTGACCCATTAAG--------------TTGTTATTTACGGCCTAATTGGTATTTAGACCAAAA-ATATAA-----TTTAAT-TATTATT---TTTTTGGACCAATACA-GTGTCCCAATAACAACATGATGGTAGAAATGA--TCAAGTAAATGGATCGCT----------TTAT--------GCGAGCGTTAT-GGTT--TTCAGCAAGTA----TATATATG-AAAAGCGGATG-TGCGGAC-TTTATTGTCCCGTTCCCGCACATA--TATTATACTGTTAGTTG-AATGATCCTCTGACCGATTCCAAATATTTACTAGTCAACGACGTTT-TGTTTTGGGTACTTTCAGGACCCGTCTTGAAACACGGACCAAGGAGTCTAGCATGTGCGCAAGTCATTGGGATTTT---------GTACACCTAAAGGCGAAATGAAAGTGA-----ATG-TATATTGT------GTAT---ATATATtAAgggAAGATGGGCCTCTATC---ACGAgATTggctccgcattcccggggcgtcGTTaa-cttat-------------------------------------------------
	'T cf gerdi    ACT: Uriarra Crossing 5676'            ----------------------------AGCCCAGCACTGAAGCCCGTAGTCTATAATGGTTACAGGGCAATGTAGTGTATAGGAGAGCTCGCTTAACCCAAATATTTGAATTAACGCGTCCAAGTCCTTCTTGAAGGGGGCCAATAACCCATAGAGGGTGCCAGGCCCGTAGTGACCGTTAGTTTGTTTGGGTGGGTTTCTCCTTAGAGTCGAGTTGCTTGAGAGTGCAGCTCTAAGTGGGTGGTAAACTCCATCTAAGGCTAAATATAACCACGAGACCGATAGCGAACAAGTACCGTGAGGGAAAGTTGAAAAGAACTTTGAAGAGAGAGTTCAATAGTACGTGAAACCGTTTAGGGGTAAACCTGAGAAACCCGAAAAATCGAAAAGGGAGATTCAATTACTT---TTCTAATATTGGA----CAATATTATTGTAT-----AGACATTGATTGT-TATAATTATAGTTT----CGGCTATACAT-TATA----CATTTTTTGCTTTACTTTAT-ATTGT-TTCAATCCAATATT-GGAGGTATGCACTTCTCTTTTAGTAGATCGTCGTGACCCATTAAG--------------TTGTTATTTACGGCCTAATTGGTATTTAGACCAAAA-ATATAA-----TTTAAT-TATTATT---TTTTTGGACCAATACA-GTGTCCCAATAACAACATGATGGTAGAAATGA--TCAAGTAAATGGATCGCT----------TTAT--------GCGAGCGTTAT-GGTT--TTCAGCAAGTA----TATATATG-AAAAGCGGATG-TGCGGAC-TTTATTGTCCCGTTCCCGCACATA--TATTATACTGTTAGTTG-AATGATCCTCTGACCGATTCCAAATATTTACTAGTCAACGACGTTT-TGTTTTGGGTACTTTCAGGACCCGTCTTGAAACACGGACCAAGGAGTCTAGCATGTGCGCAAGTCATTGGGATTTT---------GTACACCTAAAGGCGAAATGAAAGTGA-----ATG-TATATTGT------GTAT---ATATATTAAGGGAAGATGGGCCTCTATC---ACGAGATTGGCTCCGCATTCCCGGGGCGTCGTTAA-CTTATTGCAAGTTGCGGCGCACTATGAGCGTACATGCTG-------------G-
	'T sp "Angle Crossing #1"    ACT: Angle Crossing 5497' -----------------------------gcccaGcactgaaGCCCGTAgtCTATAATGGTTACAGGGCAATGTAGTGTATAGGAGAGCCCGcttaACCCAAATATTT-AATTAGCGCGTCCAAGTCCTTCTTGAAGGGGGCCAATAACCCATAGAGGGTGCCAGGCCCGTTGTGACCGTTAGTTTGTTTGGGTGGGTTTCTCCTTAGAGTCGAGTTGCTTGAGAGTGCAGCTCTAAGTGGGTGGTAAACTCCATCTAAGGCTAAATATAACCACGAGACCGATAGCGAACAAGTACCGTGAGGGAAAGTTGAAAAGAACTTTGAAGAGAGAGTTCAATAGTACGTGAAACCGTTTAGGGGTAAACCTGAGAAACCCGAAATTTCGAAAAGGGAGATTCAATTACTT---TTCTAGTGTTGGA----CAATATTATTGTAT-----AGACATTGATTGT--TATATTATAGTTT----CGGCTATATTA---TA----CATTTTTTGCTTTACTTTAT-ATTG--TTAAATCCAATATT-GGAGGTATGCACTTCTCCTTTAGTAGATCGTCGTGACCCATTAAG--------------TTGTTATTTACGGCCTAATTGG---GTAGACCAAAA-ATATAA-----TTTTAT---ATTAT---TTTTTGGACCAATACA-GTGTCCCAATAACAACATGATGGTAGAAATGA--TAAAGTAAATGGATCGCT----------TTAT--------GCGAGCGTTAT-GGTT--TTCAGCAAGTA----TATATATGAAAAAGCGGATG-TCCGGAC-TTTATTGTCCCGTTCCCGCACATA--TATTATACTGTTAGCTG-AATGATCCTCTGACCGATTCCAAATATTTACTAGTCAACGACGTTT-TGTTTTGGGTACTTTCAGGACCCGTCTTGAAACACGGACCAAGGAGTCTAGCATGTGCGCAAGTCATTGGGATTTT---------GTACACCTAAAGGCgAAATGAAAGTGA-----AtG-TATTTTGT------GTTT----TATATtaagggaagATGGGCcTCtATC---ACGAgATTggctcCGcATTCCCGGGGcgtcgtata-cttat-------------------------------------------------
	'T sp "Angle Crossing #1"    ACT: Angle Crossing 5578' --------------------------aaagcccagcactgaagcccgtagtctataatggttacagggcaatgtagtgtataggagagcccgcttaACCCAaatattt-aattagcGcgtccaagtccttcTTGAAGGGGGCCAATAACCCATAGAGGGTGCCAGGCCCGTTGTGACCGTTAGTTTGTTTGGGTGGGTTTCTCCTTAGAGTCGAGTTGCTTGAGAGTGCAGCTCTAAGTGGGTGGTAAACTCCATCTAAGGCTAAATATAACCACGAGACCGATAGCGAACAAGTACCGTGAGGGAAAGTTGAAAAGAACTTTGAAGAGAGAGTTCAATAGTACGTGAAACCGTTTAGGGGTAAACCTGAGAAACCCGAAATTTCGAAAAGGGAGATTCAATTACTT---TTCTAGTGTTGGA----CAATATTATTGTAT-----AGACATTGATTGT--TATATTATAGTTT----CGGCTATATTA---TA----CATTTTTTGCTTTACTTTAT-ATTG--TTAAATCCAATATT-GGAGGTATGCACTTCTCCTTTAGTAGATCGTCGTGACCCATTAAG--------------TTGTTATTTACGGCCTAATTGG---GTAGACCAAAA-ATATAA-----TTTTAT---ATTAT---TTTTTGGACCAATACA-GTGTCCCAATAACAACATGATGGTAGAAATGA--TAAAGTAAATGGATCGCT----------TTAT--------GCGAGCGTTAT-GGTT--TTCAGCAAGTA----TATATATGAAAAAGCGGATG-TCCGGAC-TTTATTGTCCCGTTCCCGCACATA--TATTATACTGTTAGCTG-AATGATCCTCTGACCGATTCCAAATATTTACTAGTCAACGACGTTT-TGTTTTGGGTACTTTCAGGACCCGTCTTGAAACACGGACCAAGGAGTCTAGCATGTGCGCAAGTCATTGGGATTTT---------GTACACCTAAAGGCGAAATGAAAGTGA-----ATG-TATTTTGT------GTTT----TATATtaagggaagatGGGcctctatc---acgagattggctccgcattcccggggcgtcgtata-cttattg-----------------------------------------------
	'T sp "Angle Crossing #1"    ACT: Angle Crossing 5677' ----------------------------agcccAGcactgaAgccCGTagtCtATAATGGTTACAGGGCAATGTAGTGTATAGGAGAGCCCGCTTAACCCAAATATTT-AATTAGCGCGTCCAAGTCCTTCTTGAAGGGGGCCAATAACCCATAGAGGGTGCCAGGCCCGTTGTGACCGTTAGTTTGTTTGGGTGGGTTTCTCCTTAGAGTCGAGTTGCTTGAGAGTGCAGCTCTAAGTGGGTGGTAAACTCCATCTAAGGCTAAATATAACCACGAGACCGATAGCGAACAAGTACCGTGAGGGAAAGTTGAAAAGAACTTTGAAGAGAGAGTTCAATAGTACGTGAAACCGTTTAGGGGTAAACCTGAGAAACCCGAAATTTCGAAAAGGGAGATTCAATTACTT---TTCTAGTGTTGGA----CAATATTATTGTAT-----AGACATTGATTGT--TATATTATAGTTT----CGGCTATATTA---TA----CATTTTTTGCTTTACTTTAT-ATTG--TTAAATCCAATATT-GGAGGTATGCACTTCTCCTTTAGTAGATCGTCGTGACCCATTAAG--------------TTGTTATTTACGGCCTAATTGG---GTAGACCAAAA-ATATAA-----TTTTAT---ATTAT---TTTTTGGACCAATACA-GTGTCCCAATAACAACATGATGGTAGAAATGA--TAAAGTAAATGGATCGCT----------TTAT--------GCGAGCGTTAT-GGTT--TTCAGCAAGTA----TATATATGAAAAAGCGGATG-TCCGGAC-TTTATTGTCCCGTTCCCGCACATA--TATTATACTGTTAGCTG-AATGATCCTCTGACCGATTCCAAATATTTACTAGTCAACGACGTTT-TGTTTTGGGTACTTTCAGGACCCGTCTTGAAACACGGACCAAGGAGTCTAgCATGTGCGCAAGTCATTGGGATTTT---------GTACAcctaaaGGCGAAATGaaAGTGA-----ATG-TATTTTGT------GTTT----TAtATtaagggaagatGGGCCTCTATc---acgAGATTggctccgcattcccggggcgtcgtata-cttat-------------------------------------------------
	'T hobarti    TAS: Avoca 5551'                        ---------------------------aagcccagCactgaagcCCGTAGtCTATAAtGGTTACAGGGCAATGTAGTGTATAGGAGAGCCCGcttaACCCAAATATTT-AATTAGCGCGTCCAAGTCCTTCTTGAAGGGGGCCTATAACCCATAGAGGGTGCCAGGCCCGTAGTGACCGTTAATTTGTTTGGGTGGGTTTCTCCTTAGAGTCGAGTTGCTTGAGAGTGCAGCTCTAAGTGGGTGGTAAACTCCATCTAAGGCTAAATATTACCACGAGACCGATAGCGAACAAGTACCGTGAGGGAAAGTTGAAAAGAACTTTGAAGAGAGAGTTCAATAGTACGTGAAACCGTTTAGGGGTAAACCTGAGAAACCCGAAATTTCGAAAAAGGAGATTCAATTACTT---TTCTAGTGTTGGA----CAATATTATTGTAC-----GAACATTGATTGT--TATTTTATAGTTTT--GCGACTATATTAATACA----CTTTCTTTGCTTCTCTTTAT-ATTG--TTAATTCCAATATT-GGAGGTATGCACTTCTTCTTTAGTAGATCGTCGTGACCCGTTAAG--------------TTGTTATTTACGGCCTAATTGGTATTTAGACCAAAA-ATATAA-----TTTTAT---ATTAT---TTTTTGGACCAATATA-GTGTCCCAATAACAACCTGACGGTAGAAATGT--ACAAGTAAATGGGTCGCTT---------TTTT--------GCGAGCGTTAT-GGTT-TTATAGCAAGTA----TTTATATG-AAAAGTGGATG-TGCGGAC-TTTATTGTCCCGTTCCCACACATA--TATTATACTGTTCGCTA-TATAATCCTCTAACCGATTCCAAA----TACTAGTCAACGATGTTT-AGTTTTGGGTACTTTCAGGACCCGTCTTGAAACACGGACCAAGGAGTCtAGCATGTGCGCAAGTCATTGGGATCTT---------ATATaCCTAAAGGCGTAATGAAagTGA-----AtG-TTTATTGT------GTAC----TAAATtaagggaagATGGGCCTCTatc---acgAGATTGgCtCCgcattcccggggcgtcgtgaa-ctcattgagagt------------------------------------------
	'T hobarti    TAS: Derby 5554'                        ---------------------------aagcCcAGCactgaagCCCGTagtctATAATGGttaCAGGGCAATGTaGTGTATAGGAGAGCCCGcttaACCCAAATATTT-AATTAGCGCGTCCAagtcctTCTTGAAGGGGGCCTATAACCCATAGAGGGTGCCAGGCCCGTAGTGACCGTTAATTTGTTTGGGTGGGTTTCTCCTTAGAGTCGAGTTGCTTGAGAGTGCAGCTCTAAGTGGGTGGTAAACTCCATCTAAGGCTAAATATTACCACGAGACCGATAGCGAACAAGTACCGTGAGGGAAAGTTGAAAAGAACTTTGAAGAGAGAGTTCAATAGTACGTGAAACCGTTTAGGGGTAAACCTGAGAAACCCGAAATTTCGAAAAAGGAGATTCAATTACTT---TTCTAGTGTTGGA----CAATATTATTGTAC-----GAACATTGATTGT--TATTTTATAGTTTT--GCGACTATATTAATACA----CTTTCTTTGCTTCTCTTTAT-ATTG--TTAATTCCAATATT-GGAGGTATGCACTTCTTCTTTAGTAGATCGTCGTGACCCGTTAAG--------------TTGTTATTTACGGCCTAATTGGTATTTAGACCAAAA-ATATAA-----TTTTAT---ATTAT---TTTTTGGACCAATATA-GTGTCCCAATAACAACCTGACGGTAGAAATGT--ACAAGTAAATGGGTCGCTT---------TTTT--------GCGAGCGTTAT-GGTT-TTATAGCAAGTA----TTTATATG-AAAAGTGGATG-TGCGGAC-TTTATTGTCCCGTTCCCACACATA--TATTATACTGTTCGCTA-TATAATCCTCTAACCGATTCCAAA----TACTAGTCAACGATGTTT-AGTTTTGGGTACTTTCAGGACCCGTCTTGAAACACGGACCAAGGAGTCTAGCATGTGCGCAAGTCATTGGgATCTT---------ATATaCCTAAAGGCGTAATGAAAGTGA-----ATG-TTTATTGT------GTAC----TAAATTAAGGgaagATGGGCCTCTATC---ACGAGATTgGCtccgcattcccggGGCgtcgtgaa-ctcattgagagt------------------------------------------
	'T hobarti    TAS: Derby 5579'                        ---------------------------aagcccagcactgaagcccgtagtctATAAtGgttacagggcaATGTAGtgTATaggagagCCCGCTTAACCCAAATATTT-AATTAGCGCGTCCAAGTCCTTcttgaagggGGcCTATAACCCATAGAGGGTGCCAGGCCCGTAGTGACCGTTAATTTGTTTGGGTGGGTTTCtccttaGAGTCGAGTTGCTTGAGAGTGCAGCTCTAAGTGGGTGGTAAACTCCATCTAAGGCTAAATATTACCACGAGACCGATAGCGAACAAGTACCGTGAGGGAAAGTTGAAAAGAACTTTGAAGAGAGAGTTCAATAGTACGTGAAACCGTTTAGGGGTAAACCTGAGAAACCCGAAATTTCGAAAAAGGAGATTCAATTACTT---TTCTAGTGTTGGA----CAATATTATTGTAC-----GAACATTGATTGT--TATTTTATAGTTTT--GCGACTATATTAATACA----CTTTCTTTGCTTCTCTTTAT-ATTG--TTAATTCCAATATT-GGAGGTATGCACTTCTTCTTTAGTAGATCGTCGTGACCCGTTAAG--------------TTGTTATTTACGGCCTAATTGGTATTTAGACCAAAA-ATATAA-----TTTTAT---ATTAT---TTTTTGGACCAATATA-GTGTCCCAATAACAACCTGACGGTAGAAATGT--ACAAGTAAATGGGTCGCTT---------TTTT--------GCGAGCGTTAT-GGTT-TTATAGCAAGTA----TTTATATG-AAAAGTGGATG-TGCGGAC-TTTATTGTCCCGTTCCCACACATA--TATTATACTGTTCGCTA-TATAATCCTCTAACCGATTCCAAA----TACTAGTCAACGATGTTT-AGTTTTGGGTACTTTCAGGACCCGTCTTGAAACACGGACCAAGGAGTCTAGCATGTGCGCAAGTCATTGGGATCTT---------ATATACCTAAAGGCGTAATGAAAGTGA-----ATG-TTTATTGT------GTAC----TAAAttaagggaagatgGgcctctatc---acgagattggctccgcattcccggggcgtcgtgaa-ctca--------------------------------------------------
	'T hobarti    TAS: Lake St. Clair 5488'               ---------------------------aagcCCAGCACTgAAGCCCGTAGtctATAATGGTTACAGGGCAATGTAGTGTATAGGAGAGCCCGCTTAACCCAAATATTT-AATTAGCGCGTCCAAGTCCTTCTTGAAGGGGGCCTATAACCCATAGAGGGTGCCAGGCCCGTAGTGACCGTTAATTTGTTTGGGTGGGTTTCTCCTTAGAGTCGAGTTGCTTGAGAGTGCAGCTCTAAGTGGGTGGTAAACTCCATCTAAGGCTAAATATTACCACGAGACCGATAGCGAACAAGTACCGTGAGGGAAAGTTGAAAAGAACTTTGAAGAGAGAGTTCAATAGTACGTGAAACCGTTTAGGGGTAAACCTGAGAAACCCGAAATTTCGAAAAAGGAGATTCAATTACTT---TTCTAGTGTTGGA----CAATATTATTGTAC-----GAACATTGATTGT--TATTTTATAGTTTT--GCGACTATATTAATACA----CTTTCTTTGCTTCTCTTTAT-ATTG--TTAATTCCAATATT-GGAGGTATGCACTTCTTCTTTAGTAGATCGTCGTGACCCGTTAAG--------------TTGTTATTTACGGCCTAATTGGTATTTAGACCAAAA-ATATAA-----TTTTAT---ATTAT---TTTTTGGACCAATATA-GTGTCCCAATAACAACCTGACGGTAGAAATGT--ACAAGTAAATGGGTCGCTT---------TTTT--------GCGAGCGTTAT-GGTT-TTATAGCAAGTA----TTTATATG-AAAAGTGGATG-TGCGGAC-TTTATTGTCCCGTTCCCACACATA--TATTATACTGTTCGCTA-TATAATCCTCTAACCGATTCCAAA----TACTAGTCAACGATGTTT-AGTTTTGGGTACTTTCAGGACCCGTCTTGAAACACGGACCAAGGAGTCTAGCATGTGCGCAAGTCATTGGGATCTT---------ATATACCTAAAGGCGTAATGAAAGTGA-----ATG-TTTATTGT------GTAC----TAAATTAAGGGAaGATGGGCCTCTATC---ACGAGATTGGCTCCGCATTCCCGGGGCGtcgtgaa-ctcattgagagt------------------------------------------
	'T hobarti    TAS: Weldborough 5552'                  ---------------------------aagcccagCactgaagCCCGTagtctATAatGgTTACAGGGCAATGTAGTGTATAGGAGAGCCCGcttaACCCAAATATTT-AATTAGCGCGTCCAagtcctTCTTGAAGGGGGcCTAtAACCCATAGAGGGTGCCAGGCCCGTAGTGACCGTTAATTTGTTTGGGTGGGTTTCTCCTTAGAGTCGAGTTGCtTgAGAgTGCAGCTCTAAGTGGGTGGTAAACTCCATCTAAGGCTAAATATTACCACGAGACCGATAGCGAACAAGTACCGTGAGGGAAAGTTGAAAAGAACTTTGAAGAGAGAGTTCAATAGTACGTGAAACCGTTTAGGGGTAAACCTGAGAAACCCGAAATTTCGAAAAAGGAGATTCAATTACTT---TTCTAGTGTTGGA----CAATATTATTGTAC-----GAACATTGATTGT--TATTTTATAGTTTT--GCGACTATATTAATACA----CTTTCTTTGCTTCTCTTTAT-ATTG--TTAATTCCAATATT-GGAGGTATGCACTTCTTCTTTAGTAGATCGTCGTGACCCGTTAAG--------------TTGTTATTTACGGCCTAATTGGTATTTAGACCAAAA-ATATAA-----TTTTAT---ATTAT---TTTTTGGACCAATATA-GTGTCCCAATAACAACCTGACGGTAGAAATGT--ACAAGTAAATGGGTCGCTT---------TTTT--------GCGAGCGTTAT-GGTT-TTATAGCAAGTA----TTTATATG-AAAAGTGGATG-TGCGGAC-TTTATTGTCCCGTTCCCACACATA--TATTATACTGTTCGCTA-TATAATCCTCTAACCGATTCCAAA----TACTAGTCAACGATGTTT-AGTTTTGGGTACTTTCAGGACCCGTCTTGAAACACGGACCAAGGAGTCTAGCATGTGCGCAAGTCATTGGGATCTT---------ATATACCTAAAGGCGTAATGAAAGTGA-----ATG-tTTATTGT------GTAC----TAAATTAAgggaagatGGGCcTCTATC---aCgAGATTGgctccGCATTCCCGGGgcgtcgtgaa-ctcattgagagt------------------------------------------
	'T leai     VIC: Flat Rock Creek 5507'                ----------------------------agcccagcactgaagcccGtaaTCTATAATGgttACAggGCAATGTAGTGTATAGGAGAGCCCGcttaACCCAAATATTT-AATTGGCGcgtccaagtccTTCTTGAAGGGGGCCAATAACCCATAGAGGGTGCCAGGCCCGTTGTGAACGTTAATTTATTTGGGTGGGTTTCTCTTTAGAGTCGAGTTGCTTGAGAGTGCAGCTCTAAGTGGGTGGTAAACTCCATCTAAGGCTAAATATAACCACGAGACCGATAGCGAACAAGTACCGTGAGGGAAAGTTGAAAAGAACTTTGAAGAGAGAGTTCAATAGTACGTGAAACCGTTTAGGGGTAAACCTGAGAAACCCGAAAATTCGAAAAAGGAGATTCAATTACTT---ATCTAATGTTGGA----CAATATTATTGTAC-----GAAAATTGATTGTGTTATTTTATAGTTT----CGGCTATATTA---Ta-----------------------------------------------------------------------------------------------------------------------------------------------------------------------------------------------------------------------------------------------------------------------------------------------------------------------------------------------------------------------------------------------------------------------------------------------------------------------------------------------------------------------------------------------------------------------------------------------------------------------------------------------------------------------------------------------------
	'T leai    TAS: River Forth 5525'                     ---------------------------aagcccagcactgaagcccgtaaTCTATAATGgttAcagGGCaatgtagtgtataggagagcCCGcttaACCCAAATATTT-AATTGGCGcgtccaagtccTTCTTGAAGGGGGCCAATAACCCATAGAGGGTGCCAGGCCCgttgTGAACGTTAATTTATTTGGGTGGGTTTCTCTTTAGAGTCGAGTTGCTTGAGAGTGCAGCTCTAAGTGGGTGGTAAACTCCATCTAAGGCTAAATATAACCACGAGACCGATAGCGAACAAGTACCGTGAGGGAAAGTTGAAAAGAACTTTGAAGAGAGAGTTCAATAGTACGTGAAACCGTTTAGGGGTAAACCTGAGAAACCCGAAAATTCGAAAAAGGAGATTCAATTACTT---ATCTAATGTTGGA----CAATATTATTGTAC-----GAAAATTGATTGTGTTATTTTATAGTTT----CGGCTATATTA---ta-----------------------------------------------------------------------------------------------------------------------------------------------------------------------------------------------------------------------------------------------------------------------------------------------------------------------------------------------------------------------------------------------------------------------------------------------------------------------------------------------------------------------------------------------------------------------------------------------------------------------------------------------------------------------------------------------------
	'T leai    TAS: Derby 5549'                           ---------------------------aagcCcagcactgaagcccgtaaTCTATAATGGttacaGgGCAATgTaGtgtATaggagagcCCGCTtaACCCAAATATTT-AATTGGCGCGTCCAAgTCctTCTTGAAGGGGGCCAATAaCCCatAGAGGGtgcCAGgCCCgTTGTGaACGTTAATTTATTTGGGTGGGTTTCTcTTTAGAGtCGAGttGcTTGAGAGTGCAGCTCTAAGTGGGTGGTAAACTCCATCTAAGGCTAAATATAACCACGAGACCGATAGCGAACAAGTACCGTGAGGGAAAGTTGAAAAGAACTTTGAAGAGAGAGTTCAATAGTACGTGAAACCGTTTAGGGGTAAACCTGAGAAACCCGAAAATTCGAAAAAGGAGATTCAATTACTT---ATCTAATGTTGGA----CAATATTATTGTAC-----GAAAATTGATTGTGTTATTTTATAGTTT----CGGCTATATTA---TATACACTtTCTTTGCtTCTCTTTATTATTGT-TtAAATCCAAtATT-GGAGGTATGCaCTTCTTCTTTAGTAGATCGtCGTGACcCGTTGAG--------------TTGTTATTTACGGCcTAATTGG--ATTAGACCAAAA-ATTAAT----------------------TTTTTGGAcCAatACA-GTGTccCAATAACAACATGACGGTAGAAATgT--GCAAGTAAATGGGTCgcTT---------CTTt--------GCGAGCgTTAT-GGTT-TTATAGCAAGTA----TATATATG-AAAAGTGgATG-TCCGGAC-TTTATTGTCCCGTTCCCACACATA--TATTGTACTGTTCGCTA-TATAATCCTCTAACCGATTCCAAG--TTTACTAGTcAaCGATGTTT-AGTTTTGGGTACTTTCAGGacccgTCTTGAAACACGGACCAAGGAGTcTAGCATGTGCGCAAGTcAttgGGATtTT---------ATACaCCTAAaGGCGTAatgaaagtgA-----tAA-ATgTTTTT------GTGTAAAAcacttAATgGgaagATGGGCCTCTATC---ACgAgATTGGCctcgcattcccggGGCGTcgtGaa-ctcattgt----------------------------------------------
	'T leai    TAS: Avoca 5557'                           ---------------------------aagcccagcactgaagCCcgtaaTCTATAATGGTTACAGgGCAATGtagtgtATaggAGAGCCCGCTtaACCCAAATATTT-AATTGGCGcgtccaagtccTTCTTGAAGGGGGCCAATAACCCATaGAGGGTGCCAGgCCCgTTGTGAACGTTAATTTATTTGGGTGGGTTTCTCTTTAGAGTCGAGTTGCTTGAGAGTGCAGCTCTAAGTGGGTGGTAAACTCCATCTAAGGCTAAATATAACCACGAGACCGATAGCGAACAAGTACCGTGAGGGAAAGTTGAAAAGAACTTTGAAGAGAGAGTTCAATAGTACGTGAAACCGTTTAGGGGTAAACCTGAGAAACCCGAAAATTCGAAAAAGGAGATTCAATTACTT---ATCTAATGTTGGA----CAATATTATTGTAC-----GAAAATTGATTGTGTTATTTTATAGTTT----CGGCTATATTA---TATACACTTTCTTTGCTTCTCTTTATTATTGT-TTAAATCCAATATT-GGAGGTATGCACTTCTTCTTTAGTAGATCGTCGTGACCCGtTGAG--------------TTGTTATTTACGGCCTAATTGG--ATTAGACCAAAA-ATTAAT----------------------TTTTTGGACCAATACA-GTGTCCCAATAACAACATGACGGTAGAAATGT--GCAAGTAAATGGGTCGCTT---------CTTT--------GCGAGCGTTAT-GGTT-TTATAGCAAGTA----TATATATG-AAAAGTGGATG-TCCGGAC-TTTATTGTCCCGTTCCCACACATA--TATTGTACTGTTCGCTA-TATAATCCTCTAACCGATTCCAAG--TtTACTAGTCAACGATGTTT-AGTTTTGGGTACTTTCAGGACCCGTCTTGAAACACGGACCAAGGAGTCTAGCATGTGCGCAAGTCaTTGGGATTTT---------ATACACCTAAAgGCGTAATGAAAGTGA-----TAA-ATGTTTTT------GtGTAAAACACTTAATGGgaagatGGGCCTCtatC---acgAGATTGGCCTcgcAttcccggggcgtcgtgaa-ctcattgtgagt------------------------------------------
	'T leai     VIC: Flat Rock Creek 5581'                --------------------------aaagcccagcactgaagcccgtaatctataatggttacagggcaatgtagtgtataggagagcccgcttaacCCAaatattt-aattggcgcgtccaagtccttcttgaaGGGGGCCAATAACccatagagggtgCcAGGCccgttgtgaaCgttaAtttattTGGGTGGGtttctctttagagtcgaGTTGCTTGAGAGTGCAGCtctaagTGGGTGGTAaactccatctaaggcTAAATATAACCacgagaCCGATAGCGAACAAGTACcgtgagggaaaGTTGAAAAGAACTTTGAAGAgagagttCAATAGTACgtGaaaccgTttagggGTaaacctgagaaacccgaaaattcGAAAAaggagattcAATTACTT---ATCTAATGTTgga----caaTATTATTGTAC-----GAAAAttgattGTGTTATTTTATAGTTT----CGGCTATATTA---TA-----------------------------------------------------------------------------------------------------------------------------------------------------------------------------------------------------------------------------------------------------------------------------------------------------------------------------------------------------------------------------------------------------------------------------------------------------------------------------------------------------------------------------------------------------------------------------------------------------------------------------------------------------------------------------------------------------
	'T rufescens    ACT: Uriarra Crossing 1993'           ----------------------------agcccagcacTgaAGccCgTagtct-TAAtGGTTACAGGGCAATGTAGTGTATAGGAGAGCCCGCTTAACCCAAATATTT-AATTAGCGCGTCCAAGTCCTTCTTGAAGGGGGCCAATAACCCATAGAGGGTGCCAGGCCCGTTGTGACCGTTAGTTTGTTTGGGTGGGTTTCTCCTTAGAGTCGAGTTGCTTGAGAGTGCAGCTCTAAGTGGGTGGTAAACTCCATCTAAGGCTAAATATTACCACGAGACCGATAGCGAACAAGTACCGTGAGGGAAAGTTGAAAAGAACTTTGAAGAGAGAGTTCAATAGTACGTGAAACCGTTTAGGGGTAAACCTGAGAAACCCGAAAATTCGAAAAAGGAGATTCAATTACTT---TTCTAATGTTGGA----CAATG-TATTGTAC-----GAACATTGATTAT--ATTTTTATAGTTT----CGGCTATATTA-ATAT----ATTTCTTTGCTTCTCTTTAT-GTTGT------TCCAATATT-GGAGGTATGCACTTCTCCTTTAGTAGATCGTCGTGACCCGTTAAG--------------TTGTTATTTACGGCCTAATTGG---GCAGACCAAAA-ATCTA-------------------A---TTTTTGAACCAATATA-GTGTCCCAATAACAACATGACGGTAGAAATGT--ACAAGTAAATGGGTCGC-----------TTTT--------GCGAGCGTTAT-GGTT--TATAGCAAGTA----TATATATG-AAAAGTGGATG-TCCGGAC-TTTTTAGTCCCGTTCCCACACATA--TATTATACTGTTCGCTA-TATAATCCTCTAACCGATTCCAAT-TTTTACTAGTCAACGACGTTT-AGTTTTGGGTACTTTCAGGACCCGTCTTGAAACACGGACCAAGGAGTCTAGCATGTGCGCAAGTCATTGGGATTTT---------ATACACCTAAAGGCGTAATGAAAGTGA-----ATG-TGTATTAT------ACA-----TATATTAAGGGaagatgggCCtctatc---acgagattggctccgcattcccggggcgtcgtgaa-ctcat-------------------------------------------------
	'T rufescens    ACT: Angle Crossing 5577'             ---------------------------aagcccagcactgaagcccgtagtct-taatggttacagggcaatgtagtgtataggagagcccgcttaacCCAAATAttt-aattagcGcgtccaagtccttcttgaagGGGGCCaataaCCCAtagaGgGTGCCAGGCccgttgtgaccgttagtttgtttgggtggGTttctcctTAGagtcgagttgcttgagAGTGCAGCtctaagTGGGTGGTAaactccatctaaggctaaATATTACCacgagaccgatagcgaacaagtaccgtgAGGGAAAGTTGAAAAGAACTTTGAAGAGAGAGTTCAATAGTACGTGAAACCGTTTAGGGGTAAACCTGAGAAACCCgaaaattcGAAAAAGGAGATTCAATTACTT---TTCTAATGTTGGA----CAATG-TATTGTAC-----GAACATTGATTAT--atTTTTATAGTTT----CGGCTATATTA-ATAT----ATTTCTTTGCTTCTCTTTAT-GTTGT------TCCAATATt-ggaGGTATGCACTTCTCCTTTAGTAGAtcgTCGTGACCCGTTAAG--------------TTGTTATTTACgGCCTAATTGG---gCAGACCAAAA-ATCTA-------------------A---TTTTTGAACCAATATA-GTGTCcCAATAACAACATGACGGTAGAAATGT--ACAAGTAAATGGGTCGC-----------TTTT--------GCGAGCGTTAT-GGTT--TATAGCAAGTA----TATATATG-AAAAGTGGATG-TCCGGAC-TTTTTAGTCCCGTTCCCACACATA--TATTAtACTGTTCGCTA-TAtAATCcTCtaAccGATtCCAat-tTTTActAGTCAAcgacgTtt-agttTTGgGTActttCAggacccgTCttGAAaCACGGACcaaggagtctAGCATGTGCgCAAGTCATtGGGATTTt---------atAcacctaaAGgcGTAATGaaagtgA-----ATg-TGTATTAT------ACA-----TATattaaggg-------------------------------------------------------------------------------------------------------------
	'T sp "River Forth"    TAS: River Forth 5555'         ---------------------------aagcccagcactgaagcccgtagtct-TAatGGTTaCAgGGCAATGTAGTGTATaGgagagcCCGCTtaACCCAAATATTT-AATTAGCGCGTcCAAGTCCTTCTTGAAGGGGGCCAATAACCCATAGAGgGTGCCAGGCCCgttGTGACCGTTAGtTTGTTTGGGTGgGTTTCTCCTTAGAGTCGAGTTGCTTGAGAGTGCAGCTCTAAGTGGGTGGTAAACTCCATCTAAGGCTAAATATTACCACGAGACCGATAGCGAACAAGTACCGTGAGGGAAAGTTGAAAAGAACTTTGAAGAGAGAGTTCAATAGTACGTGAAACCGTTTAGGGGTAAACCTGAGAAACCCGAAAATTCGAAAAAGGTGATTCAATTACTT---TTCTAATGTTGGA----CAATG-TATTGTAC-----GAACATTGATTAT--ATTTTTATAGTTT----CGGCTATATTA-ATAT----ATTTCTTTGCTTCTCTTTAT-GTTGT-TTAAATCCAATGTT-GGAGGTATGCACTTCTCCTTTAGTAGATCGTCGTGAcCCGTTAAG--------------TTGTTATTTACGGCCTAATTGG---GCAGAcCAAAA-ATTCA-------------------A---TTTTTGAACCAATATA-GTGTCCCAATAACAACATGACGGTAGAAATGT---CAAGTAAATGGGTCGC-----------TTTT--------GCGAGcGTTAT-GGTT--TATAGCAAGTA----TATATATG-AAAAGTGGATG-TGCGGAC-TTTTAAGTCCCGTTCCCACACATA--TATTATACTGTTcGCTA-TATAATCcTCTAaCCGAtTcCAat-tTTTACTAGTCaAcGAcGTtT-AGTtTTGGGTACtTTCAgGAcCCGTCTgGAAACACGGACCAaGGAGtcTAGCAtGTGCGCAaGTCaTTGGGATtTT---------ATACACCtaaaGgcGTAATGAAAGtGAaATATATA-TATATGGT------TTA-----TATTTTAAGGGAAGATGGGcCTCTATC---AcGAGATTggctCCGCATTCCcGGGGCgtcgtgaa-ctcat-------------------------------------------------
	'T sp "Angle Crossing #2"    ACT: Angle Crossing 5550' --------------------------aaagcccagcactgaagCCCGTaGTCTATAATGGTTACAGGGCAATGTAGTGTATAGGAGAGCCCGCTTAACCCAAATATTT-AATTAGCGCGTCCAagtccTTCTTGAAGGGGGCCAATAACCCATAGAGGGTGCCAGGCCCgTTGTGACCGTTAGTTTGTTTGGGTGGGTTTCTCCTTAGAGTCGAGTTGCTTGAGAGTGCAGCTCTAAGTGGGTGGTAAACTCCATCTAAGGCTAAATATAACCACGAGACCGATAGCGAACAAGTACCGTGAGGGAAAGTTGAAAAGAACTTTGAAGAGAGAGTTCAATAGTACGTGAAACCGTTTAGGGGTAAACCTGAGAAACCCGAAAATTCGAATAAGGAGATTCAATTACTT---TTCTAATGTTGGACCGACAGTA-TAATGTAC-----GAACATTGATTGTGAATTTATATAGCTT----AGGCTATAATT---TA----TTTTCTTTGCTTCTCTTTAT-ATTGTTATTCATCCAATATT-GGAGGTATGCACTTCTCCTTTAGTAGATCGTCGTGACCCGTTATA--------------TTGTTATTTACGGCCTAATTGG----AAGACCAAAA-ATTTA-----------------------TTTTTGATCCAATATA-GTGTCCCAATAACAACGTGACGGTAGAAATGT--ACAAGTAAATGGATCGCTT---------CTTT--------GCGAGCGTTAT-GGTT-TTATAGCAAGTA----TATATATG-AAAAGTGGATG-TGCGGAC-TTTATTGTCCCGTTCCCACACATA--TATTTTACTGTTCGCTA-TATAATCCTCTAACAGATTCCAAATTTTTACTAGTCAACGACGTTT-AGTTTTGGGTACTTTCAGGACCCGTCTTGAAACACGGACCAAGGAGTCTAGCATGTGCGCAAGTCATTGGGATTTT---------ATACACCTAAAGGCGAAATGAAAGTGA-----ATGAGATaTTGT------GTTA----TAttcaaagggaagATGGGCCTCTATC---ACGAGATTGGCCTCGCATTCCCGGGGCGTcgtgaa-ctcatTGTgagt------------------------------------------
	'T sp "Angle Crossing #2"    ACT: Angle Crossing 5678' ----------------------------agcccagcactgaagCcCGTAGtCtATAATGGTTACAGGGCAATGTAGTGTATAGGAGAGCCCGCTTAACCCAAATATTT-AATTAGCGCGTCCAagtcctTCTTGAAGGGGGCCAATAACCCATAGAGGGTGCCAGGCCCGTTGTGACCGTTAGTTTGTTTGGGTGGGTTTCTCCTTAGAGTCGAGTTGCTTGAGAGTGCAGCTCTAAGTGGGTGGTAAACTCCATCTAAGGCTAAATATAACCACGAGACCGATAGCGAACAAGTACCGTGAGGGAAAGTTGAAAAGAACTTTGAAGAGAGAGTTCAATAGTACGTGAAACCGTTTAGGGGTAAACCTGAGAAACCCGAAAATTCGAATAAGGAGATTCAATTACTT---TTCTAATGTTGGACCGACAGTA-TAATGTAC-----GAACATTGATTGTGAATTTATATAGCTT----AGGCTATAATT---TA----TTTTCTTTGCTTCTCTTTAT-ATTGTTATTCATCCAATATT-GGAGGTATGCACTTCTCCTTTAGTAGATCGTCGTGACCCGTTATA--------------TTGTTATTTACGGCCTAATTGG----AAGACCAAAA-ATTTA-----------------------TTTTTGATCCAATATA-GTGTCCCAATAACAACGTGACGGTAGAAATGT--ACAAGTAAATGGATCGCTT---------CTTT--------GCGAGCGTTAT-GGTT-TTATAGCAAGTA----TATATATG-AAAAGTGGATG-TGCGGAC-TTTATTGTCCCGTTCCCACACATA--TATTTTACTGTTCGCTA-TATAATCCTCTAACAGATTCCAAATTTTTACTAGTCAACGACGTTT-AGTTTTGGGTACTTTCAGGACCCGTCTTGAAACACGGACCAAGGAGTCTAgCATGTGCGCAAGTCATTGGGATTTT---------ATACaCCTAAAGGCGAAATGaaaGTGA-----ATgAgATATTGT------GTTA----TATTCAAAGGGAAgATGGGCCTCTatc---acgAGATTGgcctcgcattcccggggcgtcgtgaa-ctcattg-----------------------------------------------
	'T bicolor    QLD: Gayndah 5568'                      -------------------------------ccagcactgaagccCGTagtctATaaTGGTTACAgGGCaATGTAGTGTATAGGAgAGCTCGCTTAACCCAAATATTT-AATTAgCGCGTCCAAGTCCTTCTTGAAGGGGGCCAATaACCCATAGAGGGTGACAGGCCCGTAGTGACCGTTAGTTTGTTTGGgTGGGTTTCaCCTTAGAGTCgAGTTGCTTGAGAGTGCAGCTCTAAGTGGGTGGTAAACTCCatCTAAGGCTAAaTATTACCACGAGACCGATAGCGAACAAGTACCGTGAGGGAAAGTTGAAAAGAACTTTGAAGAGAGAGTTCAATAGTACGTGAAACCGTTTAGGGGTAAACCTGAGAAACCCGAAATATCGAAAAAGGAGATTCAATTACTT---TTCTGGTGTTGGA----CAGTA-TATTGTAC-----GGATACTGATTGT--ATTTTTATAGTTT----CGGCTATATTA---TA----CTTTCTTTGTTTCTCTTTAT-ACTG--TTAATTCCAATATT-GGAGGTATGCACTTCTCCTTTAGTAGATCGTCGTGACCCGTTAAG--------------TTGTTATTTACGGCCTAATTGGTATTTAGACCAAAA-ATTTA------------------TA---TTTTTGGACCAATATA-GTGTCCCAATAACAACATGACGGTAGAAATGT---CAAGTAAATGGGTCGCTTA--------TTTT--------GCGAGCGTTAT-GGTT--TATAGCAAGTA----TATATATG-AAAAGTGGATG-TCCGGAC-TTTAATGTCCCGTTCCCACACATA--TATATTACTGTTCGCTA-TATAATCCTCTAACCGATTCCATG--TTTACTAGTCAACGACGTTT-TGTTTTGGGTACTTTCAGGACCCGTCTTGAAACACGGACCAAggaGtCTAGCATGTGCGCAAGTCATTGGGATTTT---------A-AcAcctaaaGGcGTAATGAAAGTGA-----AAA---------------------CACTTAAATGGGGAAGATGGGCCTCTATC---AcGAGaTTggctccgcattcccggggcgtcgtGaa-ctcattgcgagt------------------------------------------
	'T fitzroyi    QLD: Gayndah'                          ---------------------AGGGAGAAGCCCAGCACTGAAGCCCGTAGTCTATAATGGTTACAGGGCAATGTAGTGTATAGGAGAGCTCGCTTAACCCAAATATTT-AATTAGCGCGTCCAAGTCCTTCTTGAAGGGGGCCAATAACCCATAGAGGGTGCCAGGCCCGTTGTGACCGTTAGTTTATTTGGGTGAGTTTCTCCTTAGAGTCGAGTTGCTTGAGAGTGCAGCTCTAAGTGGGTGGTAAACTCCATCTAAGGCTAAATATAACCACGAGACCGATAGCGAACAAGTACCGGGAGGGAAAGTTGAAAAGAACTTTGAAGAGAGAGTTCAATAGTACGTGAAACCGTTTAGGGGTAAACCTGAGAAACCCGAATATTCGAAAAAGGAGATTCAATTACTT---TGCTAATGTTGGA----CAATA-TATTGTAC-----GAAAATCGATGGT--ATATTTATAGTTT----CGGCTATATTA-TATA----CTATCTTTGCTTCTCTTTAT-ATTGT-TTAAATCCAATATT-GGAAGTATGCACTTCTCCTTTAGTAGATCGTCGTGACCCGTTAAG--------------TTGTTATTTACGGCCTAATTGGTATTTAGACCAAAA-AATTA------------------AT---TTTTTGGACCAATATA-GTGTCCCAATAACAACATGACGGTAGAAATGT--AAAAGTAAATGGGTCGC-----------TTTA--------GCGAGCGTTAT-GGTT-TTATAGCAAGTA----TATATATG-AAAAGTGGATG-TCCGGAC-TTTATTGTCCCGTTCCCACACATA--TATTGTACTGTTAGCTA-TTTAATCCTCTAACCGATTCCAAG--TTTACTAGTCAACGACGTTT-AGTTTTGGGTACTTTCAGGACCCGTCTTGAAACACGGACCAAGGAGTCTAGCATGTGCGCGAGTCATTGGGATTTT---------ATAAACCTAAAGGCGTAATGAAAGTGA-----ATG-TTTGTTGT------GTTA----TAAATTAAGGGAAGATGGGCTTCTATC---ACGATATTGGCCCCGCATTCCCGGGGCGTCGTGAA-CTCATTGCGAGTTGCGGCGCGCTA------------------------------
	'T maior    ACT: Angle Crossing 5508'                 ---------------------------aagcCCAGCActgaaGCCCGTAGTCTATAATGGTTACAGGGCAATGTAGTGTATAGGAGAGCTCGCTTAACCCAAATATTT-AATTAGCGCGTCCAAGTCCTTCTTGAAGGGGGCCAATAACCCATAGAGGGTGCCAGGCCCGTTGTGACCGTTAGTTTATTTGGGTGAGTTTCTCCTTAGAGTCGAGTTGCTTGAGAGTGCAGCTCTAAGTGGGTGGTAAACTCCATCTAAGGCTAAATATAACCACGAGACCGATAGCGAACAAGTACCGTGAGGGAAAGTTGAAAAGAACTTTGAAGAGAGAGTTCAATAGTACGTGAAACCGTTTAGGGGTAAACCTGAGAAACCCGAATATTCGAAAAAGGAGATTCAATTACTT---TGCTAATGTTGGA----CAATA-TATTGTAC-----GAAAATTGATGGT--ATATTTATAGTTT----CGGCTATATTA-TATA----CTATCTTTGCTTCTCTTTAT-ATTGT-TTAAATCCAATATT-GGAGGTATGCACTTCTCCTTTAGTAGATCGTCGTGACCCGTTAAG--------------TTGTTATTTACGGCCTAATTGGTATTTAGACCAAAA-AATTA------------------AT---TTTTTGGACCAATATA-GTGTCCCAATAACAACATGACGGTAGAAATKT--AAAAGTAAATGGGTCGC-----------TTTA--------GCGAGCGTTAT-GGTT-TTATAGCAAGTA----TATATATG-AAAAGTGGATG-TCCGGAC-TTTATTGTCCCGTTCCCACACATA--TATTGTACTGTTAGCTA-TTTAATCCTCTAACCGATTCCAAG--TTTACTAGTCAACGACGTTT-AGTTTTGGGTACTTTCAGGACCCGTCTTGAAACACGGACCAAGGAGTCTAGCATGTGCGCGAGTCATTGGGATTTT---------ATAAACCTAAAGGCGTAATGAAAGTGA-----ATG-TTTGTTGT------GTTA----TAAATTAAGGGAAGATGGGCTTCTATC---ACGATATTGGCCCCGCATTCCCGGGGCGTcgtgaa-ctcattgcgagt------------------------------------------
	'T maior     VIC: Tambo River 5567'                   ------------------------------ccCAGCacTGAAGCCCGTAGTCTATAATGGTTACAGGGCAATGTAGTGTATAGGAGAGCTCGcTTAACCCAAATATTT-AATTAGCGCGTCCAAGTCCTTCTTGAAGGGGGCCAATAACCCATAGAGGGTGCCAGGCCCGTTGTGACCGTTAGTTTATTTGGGTGAGTTTCTCCTTAGAGTCGAGTTGCTTGAGAGTGCAGCTCTAAGTGGGTGGTAAACTCCATCTAAGGCTAAATATAACCACGAGACCGATAGCGAACAAGTACCGTGAGGGAAAGTTGAAAAGAACTTTGAAGAGAGAGTTCAATAGTACGTGAAACCGTTTAGGGGTAAACCTGAGAAACCCGAATATTCGAAAAAGGAGATTCAATTACTT---TGCTAATGTTGGA----CAATA-TATTGTAC-----GAAAATTGATGGT--ATATTTATAGTTT----CGGCTATATTA-TATA----CTATCTTTGCTTCTCTTTAT-ATTGT-TTAAATCCAATATT-GGAGGTATGCACTTCTCCTTTAGTAGATCGTCGTGACCCGTTAAG--------------TTGTTATTTACGGCCTAATTGGTATTTAGACCAAAA-AATTA------------------AT---TTTTTGGACCAATATA-GTGTCCCAATAACAACATGACGGTAGAAATTT--AAAAGTAAATGGGTCGC-----------TTTA--------GCGAGCGTTAT-GGTT-TTATAGCAAGTA----TATATATG-AAAAGTGGATG-TCCGGAC-TTTATTGTCCCGTTCCCACACATA--TATTGTACTGTTAGCTA-TTTAATCCTCTAACCGATTCCAAG--TTTACTAGTCAACGACGTTT-AGTTTTGGGTACTTTCAGGACCCGTCTTGAAACACGGACCAAGGAGTCTAGCATGTGCGCGAGTCATTGGGATTTT---------ATAAACCTAAAGGCgTAATGAAAGTGA-----ATG-TTTGTTGT------GTTA----TAAATTAAGGgaagATGGGCTTCTATC---ACGATATTGGCCCCgcattcCCgGGGCgtcgtgaa-ctcat-------------------------------------------------
	'T murrumbidgensis    ACT: Uriarra Crossing 2031'     ----------------------------agcccagcactgaagcccgtagtctATAATGGTTACAGGGCAATGTAGtGTATAGGAGAGCTCGCTTAACCCAAATATTT-AATTAGCGCGTCCAAGtccttcTTGAAGGGGGCCAATAACCCATAGAGGGTGACAGGCCCGTAGTGACCGTTAGTTTGTTTGGGTGGGTTTCTCCTTAGAGTCGAGTTGCTTGAGAGTGCAGCTCTAAGTGGGTGGTAAACTCCATCTAAGGCTAAATATTACCACGAGACCGATAGCGAACAAGTACCGTGAGGGAAAGTTGAAAAGAACTTTGAAGAGAGAGTTCAATAGTACGTGAAACCGTTTAGGGGTAAACCTGAGAAACCCGAAATTTCGAAAAAGGAGATTCAATTACTT---TTCTGGTGTTGGAC---CAGTA-TATTGTAC-----GGATACTGATTGT--ATTTTTATAGTTT----CGGCTATATTA-TATA----CTTTCTTTGTTTCTCTTTAT-ACTG--TTAATTCCAATATT-GGAGGTATGCACTTCTCCTTTAGTAGATCGTCGTGACCCGTTAAG--------------TTGTTATTTACGGCCTAATTGGTATTTAGACCAAAA-ATCTA------------------TA---TTTTTGGACCAATATA-GTGTCCCAATAACAACATGACGGTAGAAATGT---CAAGTAAATGGGTCGCTTA-------TTTTT--------GCGAGCGTTAT-GGTT--TATAGCAAGTA----TATATATG-AAAAGTGGATG-TCCGGAC-TTTATTGTCCCGTTCCCACACATA--TATTTTACTGTTCGCTA-TATAATCCTCTAACCGATTCCATG--TTTACTAGTCAACGACGTTT-TGTTTTGGGTACTTTcaggacccGTcttGaaacacggaccaaggagtctagcaTGTGCGcaagtcattgGGATttt---------a-acacctaaaGgcgtaatgaaagtga-----aac----------------------acttaaatggGgaagatgggcctctatc---acgagattggctccgcattcccggggcgtcgtgaa-ctcat-------------------------------------------------
	'T murrumbidgensis     VIC: Tambo River 5553'         ----------------------------agcccagcactgaagccCGTAGTCTATAATGGttACAgGGCAATGTAGTGTATAGGAGAGCTCGCttaACCCAAATATTT-AATTAGCGCGTCCAAGTCCTTCTTGAAGGGGGCCAATAAcCCATAGAGGGTGACAGGCCCGTAGTGACCGTTAGTTTGTTTGGGTGGGTTTCTCCTTAGAGTCGAGTTGCTTGAGAGTGCAGCTCTAAGTGGGTGGTAAACTCCATCTAAGGCTAAATATTACCACGAGACCGATAGCGAACAAGTACCGTGAGGGAAAGTTGAAAAGAACTTTGAAGAGAGAGTTCAATAGTACGTGAAACCGTTTAGGGGTAAACCTGAGAAACCCGAAATTTCGAAAAAGGAGATTCAATTACTT---TTCTGGTGTTGGAC---CAGTA-TATTGTAC-----GGATACTGATTGT--ATTTTTATAGTTT----CGGCTATATTA-TATA----CTTTCTTTGTTTCTCTTTAT-ACTG--TTAATTCCAATATT-GGAGGTATGCACTTCTCCTTTAGTAGATCGTCGTGACCCGTTAAG--------------TTGTTATTTACGGCCTAATTGGTATTTAGACCAAAA-ATCTA------------------TA---TTTTTGGACCAATATA-GTGTCCCAATAACAACATGACGGTAGAAATGT---CAAGTAAATGGGTCGCTTA-------TTTTT--------GCGAGCGTTAT-GGTT--TATAGCAAGTA----TATATATG-AAAAGTGGATG-TCCGGAC-TTTATTGTCCCGTTCCCACACATA--tATTTTACTGTTCGCtA-TATAaTCCTCTAACCGATTCCATG--TTTACTAGTCAAcGACGTTT-TGTTTTGGGTACTTTcaGgAcCcGtcTTGAAACACGGACCAAGGAGTCTAGCATGTGCGCAAGTCATTGGGATTTT---------A-acAcctaaaGGCGTAATGaaagtgA-----AAC----------------------ActtaaaTGGGgaagATGGGCCTCtatc---acgAGATTggctccgcattcccggggcgtcgtgaa-ctcattgcgagt------------------------------------------
	'T murrumbidgensis    ACT: Angle Crossing 5564'       ----------------------------agcccaGcactgaagcCCGTaGtCTATAatGgTTACAGGGCAATGTAGTGTATaGGAGAGCTCGCTTAACCCAAATATTt-AATTAGCGCGTCCAagtccTTCTTGAAGGGGGCCaATAACCCATAGAGGGTGACAGGCCCGTAGTGACCGTTAGTTTGTTTGGGTGGGTTTCTCCTTAGAGTCGAGTTGCTTGAGAGTGCAGCTCTAAGTGGGTGGTAAACTCCATCTAAGGCTAAATATTACCACGAGACCGATAGCGAACAAGTACCGTGAGGGAAAGTTGAAAAGAACTTTGAAGAGAGAGTTCAATAGTACGTGAAACCGTTTAGGGGTAAACCTGAGAAACCCGAAATTTCGAAAAAGGAGATTCAATTACTT---TTCTGGTGTTGGAC---CAGTA-TATTGTAC-----GGATACTGATTGT--ATTTTTATAGTTT----CGGCTATATTA-TATA----CTTTCTTTGTTTCTCTTTAT-ACTG--TTAATTCCAATATT-GGAGGTATGCACTTCTCCTTTAGTAGATCGTCGTGACCCGTTAAG--------------TTGTTATTTACGGCCTAATTGGTATTTAGACCAAAA-ATCTA------------------TA---TTTTTGGACCAATATA-GTGTCCCAATAACAACATGACGGTAGAAATGT---CAAGTAAATGGGTCGCTTA-------TTTTT--------GCGAGCGTTAT-GGTT--TATAGCAAGTA----TATATATG-AAAAGTGGATG-TCCGGAC-TTTATTGTCCCGTTCCCACACATA--TATTTTACTGTTCGCTA-TATAATCCTCTAACCGATTCCATG--TTTACTAGTCAACGACGTTT-TGTTTTGGGTACTTTCAGGACCCGTCTTGAAACACGGACCAAGGAGTCTAGCATGTGCGCAAGTCATTGGGATTTT---------A-ACACCTAAAGGCGTAATGAAAgTGA-----AAC----------------------ACTTAAATGGGGAAGATGGGCCTCTATC---acgAGATTggctccGCATTCCCGGGGCGTcgtgaa-ctcattgcgagt------------------------------------------
	'T murrumbidgensis    ACT: Angle Crossing 5565'       ---------------------------aagcccAGCactgaAGCCCGTAGtCTaTAatGGTTACAGGGCAATGTAGTGTATAGGAGAGCTCGCTTAACCCAAATATTT-AATTAGCGCGTCCAagtccTTCTTGAAGGGGGCCAATAACCCATAGAGGGTGACAGGCCCGTAGTGACCGTTAGTTTGTTTGGGTGGGTTTCTCCTTAGAGTCGAGTTGCTTGAGAGTGCAGCTCTAAGTGGGTGGTAAACTCCATCTAAGGCTAAATATTACCACGAGACCGATAGCGAACAAGTACCGTGAGGGAAAGTTGAAAAGAACTTTGAAGAGAGAGTTCAATAGTACGTGAAACCGTTTAGGGGTAAACCTGAGAAACCCGAAATTTCGAAAAAGGAGATTCAATTACTT---TTCTGGTGTTGGAC---CAGTA-TATTGTAC-----GGATACTGATTGT--ATTTTTATAGTTT----CGGCTATATTA-TATA----CTTTCTTTGTTTCTCTTTAT-ACTG--TTAATTCCAATATT-GGAGGTATGCACTTCTCCTTTAGTAGATCGTCGTGACCCGTTAAG--------------TTGTTATTTACGGCCTAATTGGTATTTAGACCAAAA-ATCTA------------------TA---TTTTTGGACCAATATA-GTGTCCCAATAACAACATGACGGTAGAAATGT---CAAGTAAATGGGTCGCTTA-------TTTTT--------GCGAGCGTTAT-GGTT--TATAGCAAGTA----TATATATG-AAAAGTGGATG-TCCGGAC-TTTATTGTCCCGTTCCCACACATA--TATTTTACTGTTCGCTA-TATAATCCTCTAACCGATTCCATG--TTTACTAGTCAACGACGTTT-TGTTTTGGGTACTTTCAGGACCCGTCTTGAAACACgGACCAAGGAGTcTAGCATGTGCGCAAGTCATTGGgATTTT---------A-ACacctaaaGGcGTAAtGAAAGTGA-----AaC----------------------ACTTAaaTGGGgaagATGGgCCTCTAtC---acgaGattggctccgcattcccggggcgtcgtgaa-ctcattgcgagt------------------------------------------
	'T murrumbidgensis     VIC: Tambo River 5566'         ---------------------------aagcccAGcactgaagcCCGTagtctATAatGgttacAGGGCAATGTAGTGTATAGGAGAGcTcgcTtaACCCAAATATTT-AATTAGCGCGTCCAagtcctTCTTgAAGGGGGCCAATAACCCATAGAGGGTGACAGGCCCGTAGTGACCGTTAGTTTGTTTGGGTGGGTTTCTCCTTAGAGTCGAGTTGCTTGAGAGTGCAGCTCTAAGTGGGTGGTAAACTCCATCTAAGGCTAAATATTACCACGAGACCGATAGCGAACAAGTACCGTGAGGGAAAGTTGAAAAGAACTTTGAAGAGAGAGTTCAATAGTACGTGAAACCGTTTAGGGGTAAACCTGAGAAACCCGAAATTTCGAAAAAGGAGATTCAATTACTT---TTCTGGTGTTGGAC---CAGTA-TATTGTAC-----GGATACTGATTGT--ATTTTTATAGTTT----CGGCTATATTA-TATA----CTTTCTTTGTTTCTCTTTAT-ACTG--TTAATTCCAATATT-GGAGGTATGCACTTCTCCTTTAGTAGATCGTCGTGACCCGTTAAG--------------TTGTTATTTACGGCCTAATTGGTATTTAGACCAAAA-ATCTA------------------TA---TTTTTGGACCAATATA-GTGTCCCAATAACAACATGACGGTAGAAATGT---CAAGTAAATGGGTCGCTTA-------TTTTT--------GCGAGCGTTAT-GGTT--TATAGCAAGTA----TATATATG-AAAAGTGGATG-TCCGGAC-TTTATTGTCCCGTTCCCACACATA--TATTTTACTGTTCGCTA-TATAATCCTCTAACCGATTCCATG--TTTACTAGTCAACGACGTTT-TGTTTTGGGTACTTTCAGGACCCGTCTTGAAACACGGACCAAGGAGTCTAGCATGTGCGCAAGTCATTGGGATTTt---------A-ACACCTAAAGGCGTAATGAAAgTGA-----AAC----------------------ACTTAAATGGGGAAGATGGGCCTCtatc---acgaGATtggctccGcAtTcCCGGGGCGTcgtGaa-ctcattgcgagt------------------------------------------
	'T murrumbidgensis     VIC: Tambo River 5571'         ---------------------------AAGCCCAGCACTGAAGCCCGTAGTCTATAATGGTTACAGGGCAATGTAGTGTATAGGAGAGCTCGCTTAACCCAAATATTT-AATTAGCGCGTCCAAGTCCTTCTTGAAGGGGGCCAATAACCCATAGAGGGTGACAGGCCCGTAGTGACCGTTAGTTTGTTTGGGTGGGTTTCTCCTTAGAGTCGAGTTGCTTGAGAGTGCAGCTCTAAGTGGGTGGTAAACTCCATCTAAGGCTAAATATTACCACGAGACCGATAGCGAACAAGTACCGTGAGGGAAAGTTGAAAAGAACTTTGAAGAGAGAGTTCAATAGTACGTGAAACCGTTTAGGGGTAAACCTGAGAAACCCGAAATTTCGAAAAAGGAGATTCAATTACTT---TTCTGGTGTTGGAC---CAGTA-TATTGTAC-----GGATACTGATTGT--ATTTTTATAGTTT----CGGCTATATTA-TATA----CTTTCTTTGTTTCTCTTTAT-ACTG--TTAATTCCAATATT-GGAGGTATGCACTTCTCCTTTAGTAGATCGTCGTGACCCGTTAAG--------------TTGTTATTTACGGCCTAATTGGTATTTAGACCAAAA-ATCTA------------------TA---TTTTTGGACCAATATA-GTGTCCCAATAACAACATGACGGTAGAAATGT---CAAGTAAATGGGTCGCTTA-------TTTTT--------GCGAGCGTTAT-GGTT--TATAGCAAGTA----TATATATG-AAAAGTGGATG-TCCGGAC-TTTATTGTCCCGTTCCCACACATA--TATTTTACTGTTCGCTA-TATAATCCTCTAACCGATTCCATG--TTTACTAGTCAACGACGTTT-TGTTTTGGGTACTTTCAGGACCCGTCTTGAAACACGGACCAAGGAGTCTAGCATGTGCGCAAGTCATTGGGATTTT---------A-ACACCTAAAGGCGTAATGAAAGTGA-----AAC----------------------ACTTAAATGGGGAAGATGGGCCTCTATC---ACGAGATTGGCTCCGCATTCCCGGGGCGTCGTGAA-CTCATTGCGAGT------------------------------------------
	'T murrumbidgensis     VIC: Tambo River 5572'         --------------------------aaagcccagcactgaagcccgtagtctatAATGGTTACAGGGCAATGTAGTGTATAgGAGAGCTCGCTTAACCCAAATATTT-AATTAGCGCGTCCAAGtccttcTTGAAGGGGGCCAATAACCCATAGAGGGTGACAGGCCCGTAGTGACCGTTAGTTTGTTTGGGTGGGTTTCTCCTTAGAGTCGAGTTGCTTGAGAGTGCAGCTCTAAGTGGGTGGTAAACTCCATCTAAGGCTAAATATTACCACGAGACCGATAGCGAACAAGTACCGTGAGGGAAAGTTGAAAAGAACTTTGAAGAGAGAGTTCAATAGTACGTGAAACCGTTTAGGGGTAAACCTGAGAAACCCGAAATTTCGAAAAAGGAGATTCAATTACTT---TTCTGGTGTTGGAC---CAGTA-TATTGTAC-----GGATACTGATTGT--ATTTTTATAGTTT----CGGCTATATTA-TATA----CTTTCTTTGTTTCTCTTTAT-ACTG--TTAATTCCAATATT-GGAGGTATGCACTTCTCCTTTAGTAGATCGTCGTGACCCGTTAAG--------------TTGTTATTTACGGCCTAATTGGTATTTAGACCAAAA-ATCTA------------------TA---TTTTTGGACCAATATA-GTGTCCCAATAACAACATGACGGTAGAAATGT---CAAGTAAATGGGTCGCTTA-------TTTTT--------GCGAGCGTTAT-GGTT--TATAGCAAGTA----TATATATG-AAAAGTGGATG-TCCGGAC-TTTATTGTCCCGTTCCCACACATA--TATTttaCTGTTCGCTA-TATAATCCTCTAACCGATTCCATG--TTTACTAGTCAACGACGTTT-TGTTTTGGGTACTTTCAGGACCCGTCTTGAAACACGGACCAAGGAGTCTAGCATGTGCGCAAGTCATTGGGATTTT---------A-ACACCTAAAGGCGTAATGAAAGTGA-----AAC----------------------ACttaaatggGgaagatggGcctctatc---acgagattggctccgcattcccggggcgtcgtgaa-ctca--------------------------------------------------
	'T murrumbidgensis    ACT: Angle Crossing 5754'       --------------------------------------------ccgtagtctataatggttaCAGGGCAATGTAGTGTATAGGaGAgCTCGCTTAACCCAAATATTT-AATTAGCGCGTCCAAGTCCTTCTTGAAGGGGGCCAATAACCCATAGAGGGTGACAGGCCCGTAGTGACCGTTAGTTTGTTTGGGTGGGTTTCTCCTTAGAGTCGAGTTGCTTGAGAGTGCAGCTCTAAGTGGGTGGTAAACTCCATCTAAGGCTAAATATTACCACGAGACCGATAGCGAACAAGTACCGTGAGGGAAAGTTGAAAAGAACTTTGAAGAGAGAGTTCAATAGTACGTGAAACCGTTTAGGGGTAAACCTGAGAAACCCGAAATTTCGAAAAAGGAGATTCAATTACTT---TTCTGGTGTTGGAC---CAGTA-TATTGTAC-----GGATACTGATTGT--ATTTTTATAGTTT----CGGCTATATTA-TATA----CTTTCTTTGTTTCTCTTTAT-ACTG--TTAATTCCAATATT-GGAGGTATGCACTTCTCCTTTAGTAGATCGTCGTGACCCGTTAAG--------------TTGTTATTTACGGCCTAATTGGTATTTAGACCAAAA-ATCTA------------------TA---TTTTTGGACCAATATA-GTGTCCCAATAACAACATGACGGTAGAAATGT---CAAGTAAATGGGTCGCTTA-------TTTTT--------GCGAGCGTTAT-GGTT--TATAGCAAGTA----TATATATG-AAAAGTGGATG-TCCGGAC-TTTATTGTCCCGTTCCCACACATA--TATTTTACTGTTCGCTA-TATAATCCTCTAACCGATTCCATG--TTTACTAGTCAACGACGTTT-TGTTTTGGGTACTTTcaggacccgtcttGaaacacggaccaaggagtctagcatgtgcgcaagtcattgggatttt---------a-acacctaaaGgcgtaatgaaagtga-----aac----------------------acttaaaTGgGgaagatgggcctctatc---acgagattggctccgcattcccggggcgtc------------------------------------------------------------
	'T sp "Tambo R"     VIC: Tambo River 5548'            ----------------------------agcccagcactgaagcCCgtagtctTTAatGGttACAGGGCAATGTAGTGTATAGGAGAGCTCGCTTAACCCAAATATTT-AATTAGCGCGTCCAAGTCCTTCTTGAAGGGGGcCAATAACCCATAGAGGGTGCCAGGCCCGTTGTGACCGTTAGTTTGTTTGGGTGAGTTTCTCCTTAGAGTCGAGTTGCTTGAGAGTGCAGCTCTAAGTGGGTGGTAAACTCCATCTAAGGCTAAATATTACCACGAGACCGATAGCGAACAAGTACCGTGAGGGAAAGTTGAAAAGAACTTTGAAGAGAGAGTTCAATAGTACGTGAAACCGTTTAGGGGTAAACCTGAGAAACCCGAAATATCGAAAAAGGAGATTCAATTACTT---TTCTGGTGTTGGA----CAATA-TATTGTAC-----GGACATTGAATGT--ATTTTTATAGTTT----CGGCTATATTA---TA----CTTTCTTTGCTTCTCTTTAT-GTTGT-TTAAATCCAATATT-GGAGGTATGCACTTCTCCTTTAGTAGATCGTCGTGACCCGTTAAG--------------TTGTTATTTACGGCCTAATTGGTATTTAGACCAAAA-aWtTT------------------AT---TTTTTGGACCAATATA-GTGTCCCAATAACAACATGACGGTAGAAATGT---CAAGTAAATGGGTCGCTT---------CTAT--------GCGAGCGTTAT-GGTT--TATAGCAAGTA----TATATATG-AAAAGTGGATG-TCCGGAC-TTTTATGTCCCGTTCCCACACATA--TATTTTACTGTTCGCTA-TATAATCCTCTAACCGATTCCAAG--TTTACTAGTCAACGACGTTT-TGTTTTGGGTACTTTCAGGACCCGTCTTGAAACACGGACCAAGGAGTCTAGCATGTGCGCAAGTCATTGGGATTTT---------ATACACCTAAAGGCGTAATGAAAGTGA-----ACA-CACTTT---------------------aaaGGgaagATGGGCCTCTATC---acgAGATTGGCCTcgcATtCTCGGGGCGTcgtgaa-ctcattgtgagt------------------------------------------
	'T sp "Tambo R"     VIC: Tambo River 5570'            -------------------------agaagcccagcactgaagcccgtagtctttaaTGGTTACAggGCaATGTAGTGTATAGGAGAGCTCGCTTAACCCAAATATTT-AATTAGCGCGTCCAAGtccttcTTGAAGGGGGCCAATAACCCATAGAGGGTGCCAGGCCCGTTGTGACCGTTAGTTTGTTTGGGTGAGTTTCtccttaGAGTCGAGTTGCTTGAGAGTGCAGCTCTAAGTGGGTGGTAAACTCCATCTAAGGCTAAATATTACCACGAGACCGATAGCGAACAAGTACCGTGAGGGAAAGTTGAAAAGAACTTTGAAGAGAGAGTTCAATAGTACGTGAAACCGTTTAGGGGTAAACCTGAGAAACCCGAAATATCGAAAAAGGAGATTCAATTACTT---TTCTGGTGTTGGA----CAATA-TATTGTAC-----GGACATTGAATGT--ATTTTTATAGTTT----CGGCTATATTA---TA----CTTTCTTTGCTTCTCTTTAT-GTTGT-TTAAATCCAATATT-GGAGGTATGCACTTCTCCTTTAGTAGATCGTCGTGACCCGTTAAG--------------TTGTTATTTACGGCCTAATTGGTATTTAGACCAAAA-AWTTT------------------AT---TTTTTGGACCAATATA-GTGTCCCAATAACAACATGACGGTAGAAATGT---CAAGTAAATGGGTCGCTT---------CTAT--------GCGAGCGTTAT-GGTT--TATAGCAAGTA----TATATATG-AAAAGTGGATG-TCCGGAC-TTTTATGTCCCGTTCCCACACATA--TATTTTACTGTTCGCTA-TATAATCCTCTAACCGATTCCAAG--TTTACTAGTCAACGACGTTT-TGTTTTGGGTACTTTCAGGACCCGTCTTGAAACACGGACCAAGGAGTCTAGCATGTGCGCAAGTCATTGGGATTTT---------ATACACCTAAAGGCGTAATGAAAGTGA-----ACA-CActtt---------------------aaagggaagatggGcctctatc---acgaGattggcctcgcattctcggggcgtcgtgaa-ctcattgtg---------------------------------------------
	'T sp "Tambo R"     VIC: Tambo River 5573'            ---------------------------aagcccagcactgaagcccgtagtctttaatggttacagggcaatgtagtgtataggagagctcgcttaACCCAAATAttt-aattagcgcgtccaagtccttcttgaagGGGGCCAATAACccatagaggGTgCcaggCccgttgtgaccgttagtttgtttgggtgagtttctccttagAGTCGAGTTGCTTGAGAGTGCAGCTCTAAGTGGGTGGTAAACTCCATCTAAGGCTAAATATTACCACGAGACCGATAGCGAACAAGTACCGTGAGGGAAAGTTGAAAAGAACTTTGAAGAGAGAGTTCAATAGTACGTGAAACCGTTTAGGGGTAAACCTGAGAAACCCGAAATATCGAAAAAGGAGATTCAATTACTT---TTCTGGTGTTGGA----CAATA-TATTGTAC-----GGACATTGAATGT--ATTTTTATAGTTT----CGGCTATATTA---TA----CTTTCTTTGCTTCTCTTTAT-GTTGT-TTAAATCCAATATT-GGAGGTATGCACTTCTCCTTTAGTAGATCGTCGTGACCCGTTAAG--------------TTGTTATTTACGGCCTAATTGGTATTTAGACCAAAA-aWtTT------------------AT---TTTTTGGACCAATATA-GTGTCCCAATAACAACATGACGGTAGAAATGT---CAAGTAAATGGGTCGCTT---------CTAT--------GCGAGCGTTAT-GGTT--TATAGCAAGTA----TATATATG-AAAAGTGGATG-TCCGGAC-TTTTATGTCCCGTTCCCACACATA--TATTTTACTGTTCGCTA-TATAATCCTCTAACCGATTCCAAG--TTTACTAGTCAACGACGTTT-TGTTTTGGGTACTTTCAGGACCCGTCTTGAAACACGGACCAAGGAGTCTAGCATGTGCGCAAGTCATTGGGATTTT---------ATACACCTaaaGgcgtaatgaaagtga-----aca-cacttt---------------------aaagggaagatggGcctctatc---acgaGattggcctcgcattctcggggcgtcgtgaa-ctcattgtgagt------------------------------------------
	'T sp "Tambo R"    ACT: Angle Crossing 5574'          --------------------------gaagcccagcactgaagcccgtagtcttTAatGGTTACAGGGCAATGTAGTGTATAGGAGAGCTCGCTTAACCCAAATATTT-AATTAGCGCGTCCAAGtccttcTTGAAGGGGGCCAATAACCCATAGAGGGTGCCAGGCCCGTTGTGACCGTTAGTTTGTTTGGGTGAGTTTCTCcttaGAGTCGAGTTGCTTGAGAGTGCAGCTCTAAGTGGGTGGTAAACTCCATCTAAGGCTAAATATTACCACGAGACCGATAGCGAACAAGTACCGTGAGGGAAAGTTGAAAAGAACTTTGAAGAGAGAGTTCAATAGTACGTGAAACCGTTTAGGGGTAAACCTGAGAAACCCGAAATATCGAAAAAGGAGATTCAATTACTT---TTCTGGTGTTGGA----CAATA-TATTGTAC-----GGACATTGAATGT--ATTTTTATAGTTT----CGGCTATATTA---TA----CTTTCTTTGCTTCTCTTTAT-GTTGT-TTAAATCCAATATT-GGAGGTATGCACTTCTCCTTTAGTAGATCGTCGTGACCCGTTAAG--------------TTGTTATTTACGGCCTAATTGGTATTTAGACCAAAA-AWTTT------------------AT---TTTTTGGACCAATATA-GTGTCCCAATAACAACATGACGGTAGAAATGT---CAAGTAAATGGGTCGCTT---------CTAT--------GCGAGCGTTAT-GGTT--TATAGCAAGTA----TATATATG-AAAAGTGGATG-TCCGGAC-TTTTATGTCCCGTTCCCACACATA--TATTTTACTGTTCGCTA-TATAATCCTCTAACCGATTCCAAG--TTTACTAGTCAACGACgtTT-TGTTTTGGGTACTTTCAGGACCCGTCTTGAAACACGGACCAAGGAGTCTAGCATGTGCGCAAGTCATTGGGATTTT---------ATACacctaaaggcgtaatgaaagtga-----aca-cacttt---------------------aaagggaagatggGcctctatc---acgagattggcctcgcattctcggggcgtcgtgaa-ctcattgtgagt------------------------------------------
	'T sp "Tambo R"    ACT: Angle Crossing 5576'          ----------------------------------------aagcccgtagtctttaatggttacagggcaatgtagtgtataggagagctcgcttaacccaaatattt-aattagcgcgtccaagtccttcttgaagggGGCCaataaCccatagagggtgccAGGCccgttgtgaccgttagtttgtttgggtgagtttctccttagagtcgagttgcttgagagtgcagctctaagtggGTGGTAaactccatctaaGGCTAAATATTACcacgagaccgatagcgaAcAAgtAccgtgAGGGAAAGTTGAAAAGAACTTTGAAGAGAGAGTTCAATAGTACGTGAAACCGTTTAGGGGTAAacctgagaAacccgaAAtatcgaAAAAGGagattCAATTActt---TTCTgGTGTTgga----CAATA-TaTTGTAC-----GGACATTGAatgt--aWttttatagttt----cggctatatta---TA----CTtTCTTTGCTTctctttaT-GTTGT-TTAAATCCAAtatt-ggaGGTATGCACTTCTCCTTTagTAGAtcGTCGTGACCCGttaaG--------------tTGTTatttacggcctaATTGGtATTTaGACCAAaa-aWttt------------------at---ttTttgGACCAATAtA-gTGTCCCaaTAAcAACATGacggtagaaaTgT---cAagtaaATGGGTCGCTT---------CTAT--------cCGAGCGTTAt-GGTT--TATAGCaAGta----tatatatg-aaaagtgGatG-TCcGgac-tTTTATGTCCCGTTCcCaCAcATA--TattttaCTGTtcgCTA-TaTAATCCtctaaccGAttccaag--ttTactagtCAacga-----------------------------------------------------------------------------------------------------------------------------------------------------------------------------------------------------------------------------------------------------------------------------

;


END;

BEGIN CHARACTERS;
	TITLE  Wg;
	DIMENSIONS  NCHAR=486;
	FORMAT DATATYPE = DNA GAP = - MISSING = ?;
	MATRIX
	Bembidarenas_reicheellum                              GGTTCCTGCACAGTAAAAACCTGCTGGATGCGCCTCCCCAGCTTCCGCGTCATCGGTGACAACCTAAAGGACCGTTTCGACGGGGCCTCGCGAGTGATGGTCAGCAACACCGGAAGCCAGCGGTCCGTTAACAGTGCTCACCACCGAGATCGCGAGAGCAACGCTAACGCAAACATGATAGGGAATAGCATCCATAGCAACCACGCAGGCCCCGAACGAGGGCAGGGCCGAAAGAAAAAGCACAAATATGGATTCCAGTTGAAGCCGTTCAATCCAGAGCACAAGCCACCGGGTGTTAAAGATTTGGTTTACTTGGAACCCTCACCCGGGTTCTGCGAGAAGAACCCAAAGTTGGGGATCGAAGGAACGCATGGGAGGTTCTGTAATGATACGAGTATAGGGGTGGATGGTTGTGACCTCATGTGTTGTGGGCGRGGGTATTTGACTAAGGAGATTGTTGTGGTAGAGAGATGTGCTTGTACGTTT
	Bembidarenas_sp._nr._reicheellum                      ------------------------------CGCCTCCCCAGCTTCCGTGTCATCGGTGACAACCTAAAGGACCGTTTCGAYGGGGCCTCGCGAGTAATGGTCAGCAAYAGCGGAAGCCAGCGGTCCGTTAACAGTGCTCACCACCGAGATCGCGAGAGCAACGCTAACGCAAACATGATAGGGAATAGCATCCATAGCAACCACGCAGGCCCCGAACGAGGRCAGGGCCGAAAGAAAAAGCACAAATAYGGATTYCAGTTGAAGCCGTTCAAYCCAGAGCATAARCCACCGGGTGTWAAAGATTTGGTTTACTTGGAACCCTCACCCGGGTTCTGCGAGAAGAACCCAAAGTTGGGGATCGAAGGAACGCATGGGAGGTTCTGTAATGATACGAGTATAGGGGTGGATGGTTGTGACCTCATGTGTTGTGGGCGGGGGTATTTGACTAAGGAGATTGTTGTGGTAGAGAGATGTGCTTGTACG---
	Argentinatachoides_balli                              ------------------------------cgCCTACCAAGTTTCCGTgTCATaGGCGACAACCTAAAAGACCGCTTCGACGGAGCCTCCCGAGTAATGGTCAGCAATTCAGGCAACCAACGTTCAATCAACACAGCTCATCACAGGGACCGCGACAACAGCGCAACCTCAAATCTAATCGGGAACAGTATTCACAGCAACCACGCAAATGCCGAAAGAGGYCACGGCAGGAAAAAGAAACATAAATATGGTTTCCAATTAAAACCATTCAACCCGGAACACAAACCGCCAGGAGTTAAAGATTTAGTATATTTGGAACCATCGCCTGGTTTTTGCGAGAAGAATCCGAAATTGGGAATAGAAGGAACGCATGGTCGTTATTGTAATGATACAAGTATAGGGGTGGATGGTTGTGATTTAATGTGTTGTGGTAGAGGATATTTAACGAAAGAAATTGTTGTGGTTGAGAGATGTGCTTGTACGTTT
	Argentinatachoides_setiventre                         ------------------------------CGTCTTCCAAGTTTCCGTGTCATAGGCGACAACCTAAAAGACAGATTCGACGGAGCCTCCCGCGTAATGGTCAGCAATTCAGGAAACCAACGTTCAATCAACACAGCGCATCACAGAGACCGCGACAACAGTGCAAACTCAAATTTAATCGGGAACAGTATACACAGTAACCATGCAAATTCCGAACGTGGTCACGGYAGAAAAAAGAAACACAAATATGGTTTTCAATTGAAACCATTCAACCCGGAACACAAACCACCAGGAGTTAAAGATTTAGTATATCTGGAACCATCGCCTGGTTTTTGTGAGAAAAATCCGAAATTGGGAATAGAGGGTACGCATGGTCGTTATTGTAATGATACTAGTATAGGGGTGGATGGGTGTGATCTTATGTGTTGTGGACGAGGATATTTAACGAAAGAAATTGTAGTGGTTGAGAGATGTGCTTGTACG---
	'Argentinatachoides sp. "Argentina: Neuquen"'         ------------------------------cgtcttccaagtttccgtgtcataggagacaacctgaaagacagattCGATGGAGCCTCCCGAGTAATGGTCAGCAATtcaggcaACCAAcGTTcAATCAACACAGCTCATcACAGAGACAGAGACAACAGTGCaAACTCAAATtTAATCGGGAACaGTATTCACAGTAACCACGCAAATgCcGAaAGAgGTCAcGgCaGAAAGAAAAAACATAAATAtGGTTTCCAATTGAAACCATTCAACCCGGAACACAAACCACCAGGAGTTAAAGATTTAGTATATCTGGAACCATCTCCTGGTTTTTGTGAGAAGAATCCGAAGTTGGGAATAGAGGGAACGCAtGGTCgATATTGTAATGATACGAGTATAGGGGTggaTGGTTGTGatcTAATGTGTTGTGgaagaggATATTTAACGAAAGAAATTGTGGTGGttgagagatgTGCCTGTAcgtTt
	Andinodontis_muellermotzfeldi                         ------------------------------cgtctaccaagtttccgtgtcataggtgacaacctaaaagacCGATTCGACGGTGCCTCCCGCGTAATGGTCAGCAATACAGGCAACCAACGTTCAATCAACACAGCTCATCACAGAGACCGCGACAACACCGCCAACTCAAATCTAATCGGGAACAGTATACACAGCAACCATGCAAATACCGAAAGAGGTCACGGCAGGAAAAAGAAACATAAATACGGTTTCCAATTAAAACCATTCAACCCGGAACACAAACCACCTGGAGTGAAGGACTTAGTGTATCTGGAACCATCGCCTGGTTTCTGCGAGAAGAATCCGAAATTGGGAATAGAAGGAACGCATGGTCGATATTGTAATGATACGAGTATAGGGGTGGATGGTTGTGATTTAATGTGTTGTGGAAGAGGAtatTTAACGAAAGAAaTtgttgtggttgagcgatgtgcttgtacg---
	'Andinodontis sp. "Ecuador: Vinillos"'                ------------------------------CGTYTACCAAGTTTCCGCGTCATAGGCGACAACYTAAAAGACCGTTTCGATGGAGCCTCCCGAGTAATGGTCAGCAATTCAGGCAACCAACGTTCAATCAACACAGCACATCACAGAGACCGCGACAACAGCGCCAACTCAAATCTAATCGGGAACAGTATTCACAGTAACCACGCAAACACCGAACGGAATCACGGCAGAAAAAAGAAACATAAATACGGTTTCCAATTAAAACCATTCAACCCGGAACACAAACCACCAGGACTAAAAGATTTAGTATATTTAGAACCATCACCWGGTTTTTGCGAGAAGAATCCAAAACTGGGGATAGAAGGAACGCATGGTCGATATTGTAATGATACCAGTATAGGGGTGGATGGTTGTGATTTAATGTGTTGTGGGCGAGGATATTTAACGAAAGAGATTGTTGTGGTTGAGAGATGTGCCTGTACG---
	'T kingi    TAS: River Forth 5489'                    ------------------------------cgtcttccaagtttccgtgtcataggagacaatttaaaaGATAGAtTcgaTGGAGcATCCCGCGTAATGGTCAGCAATACAGGGAATCAACGTTCAATCAACACAGCCCATCACAGAGACCGAGAAAACAGCGCAAATTCAAACCTAATCGGGAACAGTATCCACAGTAATCATGCAAACTCTGAAAGAGGTCACGGCAGAAAAAAGAAACACAAATATGGTTTCCAGTTGAAACCTTTCAATCCAGAACATAaaCCACCAGGAGTTAAAGATTTAGTATACCTAGAACCATCTCCTGGTTTTTGTGAGAAGAATCCAAAATTGGGAATAGAAGGAACACATGGCCGTTTTTGTAACGATACAAGTATAGGGGTGGACGGGTGTGATCTAATGTGTTGTGGAAGAGGATacttaacgAAagaaattgtagtggttgaacgatgtgcctgtacg---
	'T kingi    TAS: Weldborough 5753'                    ------------------------------------------------------------------------------------------------------------------------------------------------------------------------------------------------------------------------------------------------------------------------------------------------------------------------------------------------------------------------------------------------------------------------------------------------------------------------------------------------------
	'T angulicollis     VIC: Flat Rock Creek 5515'        ------------------------------CGTCTTCCAAGTTTCCGTGtYaTAGGAGACAATTTAAAAGATAGATTCGATGGAGCATcKcGCGTAATGGTCAGCAATACAGgRaACCAACGTTCAATCAACACAGCCCATCACAGAGACCGAGAAAACAGCGCAAATTCAAACTTAATCGGAAACAGTATCCACAGTAATCATGCAAACTCTGAAAGAGGTCACGGCAGAAAAAAGAAACACAAATATGGTTTCCAGTTAAAACCTTTCAATCCAGAACATAAACCACCAGGAGTTAAAGATTTAGTATACCTAGAACCATCTCCTGGTTTTTGTGAGAAGAATCCAAAATTGGGAATAGAAGGAACACATGGCCGTTTTTGTAACGACACAAGTATAGGGGTGGACGGGTGTGATCTAATGTGTTGTGGAAGAGGATact--------------------------------------------
	'T wilsoni    ACT: Uriarra Crossing 5514'             ------------------------------------------------------------------------------------------------------------------------------------------------------------------------------------------------------------------------------------------------------------------------------------------------------------------------------------------------------------------------------------------------------------------------------------------------------------------------------------------------------
	'T wilsoni    ACT: Angle Crossing 5580'               ------------------------------CGtctTCCAAGTTTCCGTGTTATAGGCGACAATTTAAAAGATAGATTCGATGGAGcATCTCGAGTAATGGTCAGTAATACAGGGAATCAACGTTCAATMAACACAGCCCATCACAGAGACCGAGAAAACAGCGCAAATTCAAACCTAATCGGGAACAGTATTCACAGTAATCATGCAAACTCTGAAAGAGGTCACGGAAGAAAAAAGAAACATAAATATGGTTTCCAATTAAAACCTTTTAATCCAGAACATAAACCACCAGGAGTTAAAGATTTAGTATACCTAGAACCTTCGCCTGGTTTTTGTGAAAAAAATCCAAAATTGGGAATAGAAGGTACACATGGCCGTTTTTGTAACGATACAAGTATAGGGGTGGACGGGTGTGATCTAATGTGTTGTGGAAGAGGATActtaacgaaagaaaTtgtagtggttgaacgatgtgcctgtacg---
	'T baehri    ACT: Uriarra Crossing 2032'              GGttcttgtacYgtAAAAACTTGTTGGATGCGtctDYcaAGTTTCCGTGTTATAGGAGACAATTTAAAAGACAGATTCGATgGAGCATCCCGTGTAATGGTTAGTAATACaggKaatCAACGTTCAATCAACACAGCCCATCATAGAGACCGAGAAAACAGCGCAAATTCAAACCTAATCGGGAACAGTATTCACAGTAATCATGCAAACTCTGAAAGAGGTCACGGCAGAAAAAAGAAACATAAATATGGTTTTCAATTAAAACCATTTAATCCAGAACATAAACCACCAGGAGTTAAAGATTTAGTATACCTAGAACCATCGCCTGGTTTTTGTGAgaaRaatCCAAAATTGGGTATAGAAGGTACACATGGCCGTTTTTGTAACGATACAAGTATAGGGGTGGACGGGTGTGATCtAATGTGTTGTGgaAGAGGATacTTAACGAAAGAAATtgtagtggttgaacgatgtgcctgtacgttt
	'T baehri    ACT: Uriarra Crossing 5569'              ------------------------------cgtcttccaagtttccgtgttataggagacaatttaaaagacaGattcgaTGGAgcatcccGTGTAATGGTTAGTAATACaggKaatCAACGTTCAATCAACACAGCCCATCATAGAGACCGAGAAAACAGCGCAAATTCAAACCTAATCGGGAACAGTATTCACAGTAATCATGCAAACTCTGAAAGAGGTCACGGCAGAAAAAAGAAACATAAATATGGTTTTCAATTAaaACCATTTAATCCAGAACATAAACCACCAGGAGTTAAAGATTTAGTATaCCTAGAACCATCGCCtgGTTTTTGTGAGAAGAATCCAAAATTGGGTATAGAAGGtACACATGGCCGTTTTTGTAACGATACAaGtATAGGGGTgGACGGGTGTGAtcTAATGTGTtgtggaAGAgGATacttaacgaaagaaat-------------------------------
	'T sp "Lerderderg R"     VIC: Lerderderg River 1772'  ------------------------------cgtcttccaagtttccgtgtcatcggggacAACTTAAAagaYagattYgATGGAGCCTCCCGCGTAATGGTCAGCAATACCGGAAACCAACGTTCCATCAATACAGCTCATCATCGTGACCGTGAAAACAGCGCAAATTCAAACCTAATCGGAAACAGTATACACAGTAATCATGCAAACGCTGAAAGAGGTCACGGCAGAAAAAAGAAACATAAATATGGTTTTCAATTAAAACCATTCAATCCGGAACATAAACCACCAGGGATTAAAGATTTAGTATATTTAGAACCATCTCCTGGTTTTTGTGAGAAAAATCCAAAATTGGGAATAGAAGGAACACATGGCCGTTTTTGTAACGATACAAGTATAGGGGTGGACGGGTGTGATTTAATGTGTTGTGgaaggggatacttaACGAaagaaaTtgtagtggttgaacgttgtgcctgtacg---
	'T sp "Lerderderg R"     VIC: Lerderderg River 2029'  ------------------------------cgtcttccaAGTttCCgTGTCATCGGGGACAACTTAAAAGATAGATTCGATGGAGCCTCCCGCGTAATGGTCAGCAATACCGGAAACCAACGTTCCATCAATACAGCTCATCATCGTGACCGTGAAAACAGCGCAAATTCAAACCTAATCGGAAACAGTATACACAGTAATCATGCAAACGCTGAAAGAGGTCACGGCAGAAAAAAGAAACATAAATATGGTTTTCAATTAAAACCATTCAATCCGGAACATAAACCACCAGGGATTAAAGATTTAGTATATTTAGAACCATCTCCTGGTTTTTGTGAGAAAAATCCAAAATTGGGAATAGAAGGAACACATGGCCGTTTTTGTAACGATACAAGTATAGGGGTGGACGGGTGTGATTTAATGTGTTGTGGAAGGGGataCTTAACGAAAGAAATTGTAGTGGTTgaacGTTGTGCCTGTACG---
	'T sp "Lerderderg R"     VIC: Lerderderg River 5584'  ------------------------------------------------------------------------------------------------------------------------------------------------------------------------------------------------------------------------------------------------------------------------------------------------------------------------------------------------------------------------------------------------------------------------------------------------------------------------------------------------------
	'T erwini    TAS: River Forth 5509'                   ------------------------------cgtcttccaagtttccgtgtcatcggggacaacttaaaagacagatttgatggagcctcccgcgTAAtggtcaGCAATACCGGGAACCAacgttccatcaatacagctcatcaccgtgacCGTGAAAACAGCGCAAATTCAAACCtaatcGGAAACAGTATACACagTaATCACGcaaacgctgAAAGAGGACACGgCAGAAAAaagAAACACAAATATGGTTTTCAATTAAaACCATTCAATCCGGAACATAAACCACcagggATTAAAGATTTAGTATATTTGGAACCATCTCCtGGTTTTTGTGAgaaAAAtCCAAAATTGGGAATAGAAGGAACAcatggccgtTTttgtaaCGATacaaGTAtaggggtggacgggTgTGAtttaatgtgttgt---------------------------------------------------------
	'T erwini    TAS: River Forth 5583'                   ------------------------------CgtcttcCAAGTTTCCGTGTCatcggGGACAACTTAAAAGACAGATttGaTGGAgccTCCCGCGTAATGGTCAGCAATACCGGGAACCAACGTTCCATCAATACAGCTCATCACCGTGACCGTGAAAACAGCGCAAATTCAAACCTAATCGGAAACAGTATACACAGTAATCACGCAAACGCTGAAAGAGGACACGGCAGAAAAAAGAAACACAAATATGGTTTTCAATTAAAACCATTCAATCCGGAACATAaACCaCCAGGGATTAAAGATTTAGTATATTTGGAACCATCTCCTGGTTTTTGTGAGAAAAATCCAAAATTGGGAATAGAAGGAACAcATGGCCGTTTTTGTAACGATACAAGTATAGGGGTGGACGGGTGTGATTTAATGTGTTGtGGAAGGGGATActtaacgaaagaaattgtagtggttgaacgttgtgcctgtaca---
	'T erwini    TAS: River Forth 5679'                   ------------------------------CGTCTTCCAAGTTTCCGTGTCATCGGGGACAACtTAAAAGACAGATTTGATGGAGCCTCCCGCGTAATGGTCAGCAATACCGGGAACCAACGTTCCATCAATACAGCTCATCACCGTGACCGTGAAAACAGCGCAAATTCAAACCTAATCGGAAACAGTATACACAGTAATCACGCAAACGCTGAAAGAGGACACGGCAGAAAAAAGAAACACAAATATGGTTTTCAATTAAAACCATTCAATCCGGAACATAAACCACCAGGGATTAAAGATTTAGTATATTTGGAACCATCTCCTGGTTTTTGTGAGAAAAATCCAAAATTGGGAATAGAAGGAACACATGGCCGTTTTTGTAACGATACAAGTAtagggGTggacggGTGTGATttaatGTGttgtggaagggGatact--------------------------------------------
	'T lutus     VIC: Flat Rock Creek 5582'               ------------------------------------------------------------------------------------------------------------------------------------------------------------------------------------------------------------------------------------------------------------------------------------------------------------------------------------------------------------------------------------------------------------------------------------------------------------------------------------------------------
	'T lutus     VIC: Jingalalla River 1773'              ------------------------------CGTCTTCCaaGTTTCCGTGTCATAGGGGATAATTTAAAGGATAGATTTGATGGAGCATCCCGTGTAATGGTCAGCAATACAGGGAATCAACGTTCAATCAACACAGCACATCATAGAGACCGTGAAAATAGCGCAAATTCAAATTTAATCGGAAACAGTATACACAGTAATCATGCAAATGCTGAACGAGGTCATGGCAGAAAAAAGAAACACAAATATGGTTTTCAATTAAAACCATTTAATCCAGAACATAAACCACCTGGGATTAAAGATTTAGTATATTTARAaCCATCTCCTGGTTTTTGTGAGAAAAATCCAAAATTGGGAaTAGAAGGAACACATGGCCGTTTTTGTaaTGATACaAGTATAgGGGTGGATGGtTGTGATTtAATGTGTTGTGGAcGGGGATacttWaCGAAAgaaattgttgtggttgAacgRtgtGCATGCACATTC
	'T cf gerdi    ACT: Angle Crossing 5575'              ------------------------------------------------------------------------------------------------------------------------------------------------------------------------------------------------------------------------------------------------------------------------------------------------------------------------------------------------------------------------------------------------------------------------------------------------------------------------------------------------------
	'T cf gerdi    ACT: Uriarra Crossing 2030'            ------------------------------cgtcttccaagtttccgtgttatTGGGGATAACTTAAAGGATAGATTTGATGGAGCCTCTCGAGTAATGGTCAGCAATACAGGGAATCAACGTTCAATCAACACAGCACATCATAGAGACCGTGAAAACAGTGCAAATTCAAATCTAATTGGTAACAGTATACACAGTAATCATGCAAATTCCGAACGTGGTCATGGCAGAAAAAAGAAACACAAATATGGTTTTCAATTAAAACCATTTAATCCAGAACATAAACCACCAGGTATTAAAGATTTGGTATATTTAGAACCATCACCTGGTTTCTGTGAGAAAAATCCGAAATTGGGAATAGAAGGTACCCATGGCCGTTTTTGTAACGATACAAGCATTGGGGTGGATGGTTGTGATTTAATGTGTTGTGGAAGGGGATACTTAAcgaAAGAAATtgttgtggttgaacggtgtgcctgtacg---
	'T cf gerdi    ACT: Uriarra Crossing 5556'            ------------------------------------------------------------------------------------------------------------------------------------------------------------------------------------------------------------------------------------------------------------------------------------------------------------------------------------------------------------------------------------------------------------------------------------------------------------------------------------------------------
	'T cf gerdi    ACT: Uriarra Crossing 5676'            ------------------------------------------------------------------------------------------------------------------------------------------------------------------------------------------------------------------------------------------------------------------------------------------------------------------------------------------------------------------------------------------------------------------------------------------------------------------------------------------------------
	'T sp "Angle Crossing #1"    ACT: Angle Crossing 5497' ------------------------------------------------------------------------------------------------------------------------------------------------------------------------------------------------------------------------------------------------------------------------------------------------------------------------------------------------------------------------------------------------------------------------------------------------------------------------------------------------------
	'T sp "Angle Crossing #1"    ACT: Angle Crossing 5578' ------------------------------CGTCTTCCAAGTTTCCGTGTCATAGGTGACAACTTAAAGGATAGATTTGATGGAGCCTCTCGAGTAATGGTCAGCAATACAGGGAATCAACGTTCAATCAACACAGCACATCATAGAGACCGTGAAAACAGTGCAAATTCAAATCTAATTGGTAACAGTATACACAGTAATCATGCAAATTCTGAACGTGGTCACGGCAGAAAAAAGAAACACAAATATGGTTTTCAATTAAAACCATTTAATCCAGAACATAAACCACCAGGTATTAAAGATTTGGTATATTTAGAACCATCACCTGGTTTTTGTGAGAAAAATCCGAAATTGGGAATAGAAGGTACCCATGGCCGTTTTTGTAACGACACAaGCATTGGGGTGGATGGTTGTGATTTAATGTGTtgtggaAGGGGATacttaACaaaagaaattgttgtggttgaacggtgtgcctgtacg---
	'T sp "Angle Crossing #1"    ACT: Angle Crossing 5677' ------------------------------------------------------------------------------------------------------------------------------------------------------------------------------------------------------------------------------------------------------------------------------------------------------------------------------------------------------------------------------------------------------------------------------------------------------------------------------------------------------
	'T hobarti    TAS: Avoca 5551'                        ------------------------------------------------------------------------------------------------------------------------------------------------------------------------------------------------------------------------------------------------------------------------------------------------------------------------------------------------------------------------------------------------------------------------------------------------------------------------------------------------------
	'T hobarti    TAS: Derby 5554'                        ------------------------------------------------------------------------------------------------------------------------------------------------------------------------------------------------------------------------------------------------------------------------------------------------------------------------------------------------------------------------------------------------------------------------------------------------------------------------------------------------------
	'T hobarti    TAS: Derby 5579'                        ------------------------------------------------------------------------------------------------------------------------------------------------------------------------------------------------------------------------------------------------------------------------------------------------------------------------------------------------------------------------------------------------------------------------------------------------------------------------------------------------------
	'T hobarti    TAS: Lake St. Clair 5488'               ------------------------------CGTCTTCCAAGTTTTCGTGTCATAGGGGATAACTTAAAGGATAGATTTGATGGAGCATCCCGTGTAatGgTCagCaATACAGGAAATCaaCGTTCAATTAATACAGCACATCATAGAGACCGTGAAAATAGTGCAAATTCAAATTTAATTGGTAACAGTATACATAGTAATCATGCAAATGTGGAACGTGGTCATGGCAGAAAAAAGAAACACAAATATGGTTTTCAATTAAAACCATTTAATCCAGAACATAAACCACCAGGTATTAAAGATTTAGTATACTTGGAACcaTCGCCTGGTTTTTGTGAGAAAAATCCAAAATTGGGAATAGAAggtacACAtGGCCGTTTTTGTAATGATACAAGTAtaGGGGTGGATGGTTGTGATTTAATGTGTtgtggaCGGGGAtatttaacaaaagaaattgttg--------------------------
	'T hobarti    TAS: Weldborough 5552'                  ------------------------------------------------------------------------------------------------------------------------------------------------------------------------------------------------------------------------------------------------------------------------------------------------------------------------------------------------------------------------------------------------------------------------------------------------------------------------------------------------------
	'T leai     VIC: Flat Rock Creek 5507'                ------------------------------------------------------------------------------------------------------------------------------------------------------------------------------------------------------------------------------------------------------------------------------------------------------------------------------------------------------------------------------------------------------------------------------------------------------------------------------------------------------
	'T leai    TAS: River Forth 5525'                     ------------------------------------------------------------------------------------------------------------------------------------------------------------------------------------------------------------------------------------------------------------------------------------------------------------------------------------------------------------------------------------------------------------------------------------------------------------------------------------------------------
	'T leai    TAS: Derby 5549'                           ------------------------------------------------------------------------------------------------------------------------------------------------------------------------------------------------------------------------------------------------------------------------------------------------------------------------------------------------------------------------------------------------------------------------------------------------------------------------------------------------------
	'T leai    TAS: Avoca 5557'                           ------------------------------cgtctcccaagtttccgtgtcataggagataacttaAAGGATAGATTTGATGGAgcatcccGAGTAAtggtcagcaatacagGgaatCAACGTTCAATCAACACAGCACATCATAGAGACCGTGAAAATAGTGCAAATTCAAATCTAATTGGTAACAGTATACATAGTAATCATGCAAACGCGGAACGTGGTCATGGCAGAAAAAAGAAACACAAATATGGTTTTCAATTAAAACCATTTAATCCAGAACATAAACCACCTGGTATTAAAGATTTAGTATATTTAGAACCGTCACCTGGTTTTTGTGAGAAAAATCCAAAATTGGGTATAGAGGGTACACATGGCCGTTTTTGTAATGATACAAGTATAGGGGTGGATGGTTGTGATTTAATGTGTTGTGgcaggggatatttAacgaaagaaattgttgtggttgaacggtgtgcctgtacg---
	'T leai     VIC: Flat Rock Creek 5581'                ------------------------------CGTCTTCCAAGTTTCCGTGTCATAGGAGATAACTTAAAGGATAGATTTGATGGAGCATCCCGAGTAATGGTCAGCAATACAGGGAATCAACGTTCAatYaACACAGCACATCATAGAGACCGTGAAAATAGTGCAAATTCAAATCTAATTGGTAACAGTATACATAGTAATCATGCAAACGcKgAACGTGGTCATGGCAGAAAAAAGAAACACAAATATGGTTTTCAATTAAAACCATTTAATCCAGAACATAAACCACCTGGTATTAAAGATTTAGTATATTTAGAACCGTCACCTGGTTTTTGTGAGAAAAATCCAAAATTGGgWatAGaRgGTACACATGGCCGTTTTTGTAATGATACAAGTATAGGGGTGGATGGTTGTGATTTAATGTGTTGTGGCAGGGGAtatttaacgaaagaaattgttg--------------------------
	'T rufescens    ACT: Uriarra Crossing 1993'           ------------------------------cgtcttccaagtttcCgtgtcaTAGGAGATAACTTAAAAGATAGATTTGATGGAGCATCCCGAGTAATGGTCAGCAATACAGgRaATCAACGTTCAATAAaYaCAGCACATCATAGAGACCGTGAAAATAGTGCAAATTCAAATCTAATTGGTAACAGTATACATAGTAATCATGCAAATTCAGAACGTGGTCATGGCAGAAAAAAGAAAcaYaaaTATGGTTTTCAATTAAAACCATTTAATCCAGAACATAAACCACCTGGTATTAAAGATTTAGTATACTTAGAACCATCACCTGGTTTTTGTGAGAAAAATCCAAAATTGGGAATTGAAGGTACACATGGCcgKtttTGTAATGATACAAGTATAGGGGTGGATGGTTGTGATTTAATGTGTTGTGGTCGGGGAtaTTTAAcgaAAGAAattgttgtggttgaacggtgtgcctgtacg---
	'T rufescens    ACT: Angle Crossing 5577'             ------------------------------------------------------------------------------------------------------------------------------------------------------------------------------------------------------------------------------------------------------------------------------------------------------------------------------------------------------------------------------------------------------------------------------------------------------------------------------------------------------
	'T sp "River Forth"    TAS: River Forth 5555'         ------------------------------cgtcttccaagtttccgtgtcataggagataacttaAAAGATAGATTTGATGGAGCATCCCGAGTAATGGTCAGCAATACAGGAAATCAACGTTCAATAAACACAGCACATCATAGAGACCGTGAAAATAGTGCAAATTCAAATCTAATTGGTAACAGTATACATAGTAATCATGCAAATTCAGAACGTGGTCATGGCAGAAAAAAGAAACACAAATATGGTTTTCAATTAAAACCATTTAATCCAGAACATAAACCACCTGGTATTAAAGATTTAGTATACTTAGAACCATCACCTGGTTTTTGTGAGAAAAATCCAAAATTGGGAATTGAAGGTACACATGGTCGTTTTTGTAATGATACAAGTATAGGGGTGGATGGTTGTGATTTAATGTGTTGTGGTCGGGGAtatTTAacgaaagaaaTtgttgtggttgaacggtgtgcctgtacg---
	'T sp "Angle Crossing #2"    ACT: Angle Crossing 5550' ------------------------------CGTCTTCCAAGTTTCCGTGTCATAGGAGATAACCTAAAGGATAGATTtGaTgGAgcaTccCGAGTAaTGGTCAGCaaTACAGGGAATCAACGTTCAATAAACACAGCACATCATAGAGACCGTGAAAATAGTGCAAATTCAAATCTAATTGGTAACAGTATACATAGTAATCATGCAAACGCGGAACGTGGTCATGGCAGAAAAAAGAAACACAAATATGGTTTTCAATTAAAACCATTTAATCCAGAACATAAACCACCTGGTAtYaAaGATTTAGTATATTTAGAACCATCACCTGGTTTTTGTGAGAAAAATCCAAAATTGGGTATAGAAGGTACACATGGCCGTTTTTGTAATGATACAAGTATAGGGGTGGATGGTTGTGATTTAATGTGTTGTGGTCGGGGAtatttaAcgaaagaaat-------------------------------
	'T sp "Angle Crossing #2"    ACT: Angle Crossing 5678' ------------------------------------------------------------------------------------------------------------------------------------------------------------------------------------------------------------------------------------------------------------------------------------------------------------------------------------------------------------------------------------------------------------------------------------------------------------------------------------------------------
	'T bicolor    QLD: Gayndah 5568'                      ------------------------------------------------------------------------------------------------------------------------------------------------------------------------------------------------------------------------------------------------------------------------------------------------------------------------------------------------------------------------------------------------------------------------------------------------------------------------------------------------------
	'T fitzroyi    QLD: Gayndah'                          GGTTCCTGTACCGTAAAAACATGTTGGATGCGTCTTCCAAGTTTCCGTGTCATAGGAGATAACTTAAAGGATAGATTTGATGGAGCATCCCGAGTAATGGTCAGCAATACAGGGAATCAACGTTCAATCAACACAGCACATCATAGAGACCGTGAAAATAATGCAAATTCAAATTTAATTGGTAACAGTATACATAGTAATCATGCAAACGCAGAACGTGGTCATGGCAGAAAAAAGAAACACAAATATGGTTTTCAATTAAAACCATTTAATCCAGAACATAAACCACCAGGTATTAAAGATTTAGTATATTTAGAACCATCACCTGGTTTTTGTGAGAAAAATCCAAAATTGGGAATAGAAGGTACACATGGTCGTTTTTGTAATGATACAAGTATAGGGGTGGATGGTTGTGATTTAATGTGTTGTGGCAGGGGATATTTAACGAAAGAAATTGTTGTGGTTGAACGGTGTGCCTGTACGTTT
	'T maior    ACT: Angle Crossing 5508'                 ------------------------------cgtcttccaagtttccgtgtcatAGGAGATaacttaAAGGATAGATTTGATGGAGCATctcGAGTAATGGTCAGCAATACAGGGAATCAACGTTCAATCAACACAGCACATCATAGAGACCGTGAAAATAATGCAAATTCAAATTTAATTGGTAACAGTATACATAGTAATCATGCAAACGCAGAACGTGGTCATGGCAGAAAAAAGAAACACAAATATGGTTTTCAATTAAAACCATTTAATCCAGAACATAAACCACCAGGTATTAAAGATTTAGTATATTTAGAACCATCACCTGGTTTTTGTGAGAAAAATCCAAAATTGGGAATAGAAGGTACACATGGTCGTTTTTGTAATGATACAAGTATAGGGGTGGATGGTTGTGATTTAATGTGTTGTGGCAGGGGAtatTtaacgaaagaaattgttgtggttgaacggtgtgcctgtacg---
	'T maior     VIC: Tambo River 5567'                   ------------------------------cgtcttccaAGtttccgtgtcatAGGAGataacttaAAGGATAGATTTGATGGAgcatcccGAGTAAtggtcagCAatacAgGGaatcaacgttcaatcaaCACAGCAcatcatAGAGACcgTGAAAATAATGCAAATTCAAATTTAATTGGtaacagTatacatAGTAATCAtgcaaacgcAgaacgtggtcatGGcagaaaAaagaaaCACAAATATGGTTTTCAATTAAaACCAtTTaatCCAGAAcataaaccaccaGGTATTaaaGAtttagtatatttagaaccatcacctGGTTTTTGtgagaaAAAtccaaaATTgGGaatagaaggtacacatggtcgtTTTTGtaatgatacaagtatagggGtggatggttgtgatttaatgtgttg----------------------------------------------------------
	'T murrumbidgensis    ACT: Uriarra Crossing 2031'     ------------------------------cgtcttccaagtttccgtgtcaTAGGCGATAACTTAAAGGATAGATTTGATGGAGCATCCCGAGTAATGGTCAGCAATACAGGAAATCAACGTTCAATCAACACAGCACATCATAGAGACCGTGAAAATAATGCAAATTCAAATCTAATTGGTAACAGTATACATAGTAATCATGCAAACGCAGAACGTGGTCATGGCAGAAAAAAGAAACACAAATATGGTTTTCAATTAAAACCATTTAATCCAGAACATAAACCACCAGGTATTAAAGATTTAGTATATTTAGAACCATCACCTGGTTTTTGTGAGAAAAATCCAAAATTGGGAATAGAAGGTACACATGgYcGTTTTTGTAATGATACAAGTATAGGGGTGGATGGTTGTGatYtaATGTGTTGTGGCAGGGGAtaTTTAACGAAAGAAATtgttgtggttgaacggtgtgcctgtacg---
	'T murrumbidgensis     VIC: Tambo River 5553'         ------------------------------------------------------------------------------------------------------------------------------------------------------------------------------------------------------------------------------------------------------------------------------------------------------------------------------------------------------------------------------------------------------------------------------------------------------------------------------------------------------
	'T murrumbidgensis    ACT: Angle Crossing 5564'       ------------------------------------------------------------------------------------------------------------------------------------------------------------------------------------------------------------------------------------------------------------------------------------------------------------------------------------------------------------------------------------------------------------------------------------------------------------------------------------------------------
	'T murrumbidgensis    ACT: Angle Crossing 5565'       ------------------------------cgtcttccaagtttccgtgtcataggcgataacttaaaggatagatttgatggagcatcccGAGTAAtggtcaGCAATACAGGAAATCAACGTTCAAtcaaCACAGCACATCATAGAGACCGTGAAAATAATGCAAATTCAAATCTAATTGGTAACAGTATACATAGTAATCATGCAAACGCAGAACGTGGTCATGGCAGAAAAaagAAACACAAATATGGTTTTCAATTAAaACCATTTAATCCAGAACATAAACCACCAGGTATTAAAGATTTAGTATATTtagaacCATCACCTGGTTTTTGTGAGAAAAATCCAAAATTGGGAATAGAAGGTACACATGGCCGTTTTTGTAatgatacaagtataggggtggatggTTgtGAtttaatgtgttgt---------------------------------------------------------
	'T murrumbidgensis     VIC: Tambo River 5566'         ------------------------------------------------------------------------------------------------------------------------------------------------------------------------------------------------------------------------------------------------------------------------------------------------------------------------------------------------------------------------------------------------------------------------------------------------------------------------------------------------------
	'T murrumbidgensis     VIC: Tambo River 5571'         ------------------------------------------------------------------------------------------------------------------------------------------------------------------------------------------------------------------------------------------------------------------------------------------------------------------------------------------------------------------------------------------------------------------------------------------------------------------------------------------------------
	'T murrumbidgensis     VIC: Tambo River 5572'         ------------------------------------------------------------------------------------------------------------------------------------------------------------------------------------------------------------------------------------------------------------------------------------------------------------------------------------------------------------------------------------------------------------------------------------------------------------------------------------------------------
	'T murrumbidgensis    ACT: Angle Crossing 5754'       ------------------------------------------------------------------------------------------------------------------------------------------------------------------------------------------------------------------------------------------------------------------------------------------------------------------------------------------------------------------------------------------------------------------------------------------------------------------------------------------------------
	'T sp "Tambo R"     VIC: Tambo River 5548'            ------------------------------CGtctYcCAAGTTTCCGTGTCATAGGAGATAACTTAAaRgATAGATTTGATGGAGcatccCGAGTAATGGTCagCaATACAGGGAATCAACGTTCAATAAACACcGCACATCATAGAGACCGTGAAAATAATGCAAATTCAAATCTAATTGGTAACAGTATACATAGTAATCATGCAAACGCAGAACGTGGTCATGGCAGAAAAAAGAAACACAAATATGGTTTTCAATTAAAACCATTTAATCCAGAACATAAACCaCcWgGTATTAAAGATTTAGTATAcTTAGAACCATCACCTGGTTTTTGTGAGAAAAATCCAAAATTGGGAATAGAAGGTACACATGGCCGTTTTTGTAATGATACAAGTATAGGGGTGGATGGTTGTGATTTAATGTGTTGTGGTCGGGGAtatttaacgaaagaaatt------------------------------
	'T sp "Tambo R"     VIC: Tambo River 5570'            ------------------------------------------------------------------------------------------------------------------------------------------------------------------------------------------------------------------------------------------------------------------------------------------------------------------------------------------------------------------------------------------------------------------------------------------------------------------------------------------------------
	'T sp "Tambo R"     VIC: Tambo River 5573'            ------------------------------------------------------------------------------------------------------------------------------------------------------------------------------------------------------------------------------------------------------------------------------------------------------------------------------------------------------------------------------------------------------------------------------------------------------------------------------------------------------
	'T sp "Tambo R"    ACT: Angle Crossing 5574'          ------------------------------------------------------------------------------------------------------------------------------------------------------------------------------------------------------------------------------------------------------------------------------------------------------------------------------------------------------------------------------------------------------------------------------------------------------------------------------------------------------
	'T sp "Tambo R"    ACT: Angle Crossing 5576'          ------------------------------------------------------------------------------------------------------------------------------------------------------------------------------------------------------------------------------------------------------------------------------------------------------------------------------------------------------------------------------------------------------------------------------------------------------------------------------------------------------

;


END;

BEGIN CHARACTERS;
	TITLE  CAD4;
	DIMENSIONS  NCHAR=813;
	FORMAT DATATYPE = DNA GAP = - MISSING = ?;
	MATRIX
	Bembidarenas_reicheellum                              -CTGAGTAAATTTTCAAGAGTTAGCACGAAAATTGGCAGTTCAATGAAAAGCGTTGGAGAAGTAATGGCCATCGGTAGAMATTTCGGAGAGGCTTTCCAAAAAGCTCTACGAATGGTGGATGAAAACGTAATTGGTTTCGATCCATACATACGGAAAATCGACGATGAAGAGTTAAAAGAACCAACTGATAAAAGGATGTTTGTTGTTGCAGCTGCTTTGAAATCAGGGTATACTGTTGATAAACTATATGATCTAACTAAAATAGATAGATGGTTCTTACAAAAATTGAAACATATTATTGATTGCATAACTTTCTTGGAGACTAAAGATCAACATAGTTTGGCKTATGATGATTTATTAAAAGCGAAACAAATGGGATTTTCTGATAAACAAATAGCAGATTTTGTAAAGAGTACCGAAYTGGCAATACGGAAACAAAGAGAGGAATGTGGACTATTACCATTTGTTAAACAAATTGATACTGTGGCTGCCGAATGGCCTGCAACTACAAATTATTTATACATTACTTATAATGCTATTGAACATGATATAGAATTTAACGACGAGCATACCATGGTCCTWGGATCTGGGGTCTACCGAATAGGCAGCTCCGTTGAATTTGATTGGTGTGCAGTTGGTTGCCTTCGAGAATTAAGAAAATTAAATCGAAAAACAATAATGGTCAATTATAAYCCAGAAACTGTTAGTACTGATTATGATATGTCGGATCGTTTGTACTTCGAAGAAATATCCTTTGAAGTAGTTATGGATATYTATAATTTAGAGAATCCTGCTGGAATCATATTATGC--
	Bembidarenas_sp._nr._reicheellum                      ----------TTTTCAAGAGTTAGCACGAAAATTGGCAGTTCAATGAAAAGCGTTGGAGAAGTAATGGCCATCGGTAGAAATTTCGGAGAGGCTTTCCAAAAAGCTCTACGAATGGTGGATGAAAACGTAATTGGTTTCGATCCATACATACGGAAAATCGACGATGAAGAGTTGAAAGAACCAACTGATAAAAGGATGTTTGTTGTTGCAGCTGCTTTGAAATCAGGGTATACTGTTGATAAACTATATGATCTAACTAAAATAGATAGATGGTTCTTACAAAAATTGAAACATATTATTGATTGCATAACTTTCTTGGAGACTAAAGATCAACATAGTTTGGCTTATGACGATTTATTAAAAGCGAAACAAATGGGATTTTCTGATAAACAAATAGCAGATTTTGTAAAGAGTACCGAACTGGCAATACGGAAACAAAGAGAGGAGTGTGGATTATTACCATTTGTTAAACAAATTGATACTGTGGCTGCCGAATGGCCTGCAACTACAAATTATTTATATATTACTTATAATGCTATTGAACATGATATAGAATTTAACGATGAGCATACCATGGTCCTAGGATCTGGGGTCTACCGAATAGGCAGTTCCGTTGAATTTGATTGGTGTGCAGTTGGTTGCCTTCGAGAATTAAGAAAATTAAATCGAAAAACAATAATGGTCAATTATAACCCAGAAACTGTTAGTACTGATTATGATATGTCGGATCGTTTGTACTTCGAAGAAATATCCTTTGAAGTAGTTATGGATATTTATAATTTAGAGAATCCTGCTGGAATCATATTATGC--
	Argentinatachoides_balli                              ----------------------------------------------------GTTggagaaGTAATGGCTATTggtagaaatTTTGCTGAAGcGTTtCAAAAAGCATTGAGAATGGTGGATGAAAATGTTATYGGTTTTGATCCATATATTCGAAAAATTGATGATGAAGAATTAAAAGAACCAACTGaYaAAAGAATGTTCGTTGTTGCCGCAGCTTTAAAAGCTGGATATTCTGTTGATAAATTGTATAATCTCACAAAAATTGATAGATGGTTTTTACAAAAATTAAAACATATTATTGATTGTATAACTTTTTTGGAAACTAAAGACCAACATAGTTTAGCATACGATGATTTATTAAAAGCGAAACAGTTGGgRTTTTCCGATAAACAAATAGCAGATTTCGTGAAAAGTACGGAACTTGCAATTCGAAAACAAAGAGAAGAATGTGGACTGCAACCATTTGTCAAACAAATTGATACTGTAGCTGCTGAATGGCCTGCAACAACGAATTATTTGTATCTTACGTACAATGCTATTTCACATGATATAGAATTTAATGAAGAGCACACAATGGTYCTAGGATCTGGAGTATACCGAATAGGTAGCTCTGTAGAATTTGATTGGTGTGCTGTTGGTTGTCTTAGAGAATTAAGAAAATTAAATCGAAAAACAATCATGGTTAATTATAATCCAGAAACTGTTAGTACAGATTATGATATGTCCGATCGTTTATATTTTGAAGAAAtWtCGTTTGAAGTTGTTATGGATATTTATAACTTAGAAAATCCATCTGGAGTAATCTTATGT--
	Argentinatachoides_setiventre                         -TTAAGCAAATTTTCAAGAGTCAGTACGAAGATTGGTAGCTCAATGAAGAGTGTTGGAGAAGTAATGGCTATTGGTAGAAATTTTGCAGAAGCGTTTCAGAAAGCATTGAGAATGGTGGATGAAAATGTTATTGGTTTTGATCCATATATTCGAAAAATTGATGATGAAGAATTAAAGGAACCAACTGATAAAAGAATGTTCGTTGTTGCCGCTGCTTTAAAAGCAGGATATTCTATTGATAAATTATATAATCTTACAAAAATTGATAGATGGTTTTTACAAAAATTAAAACATATTATTAATTGTATAACTTTTTTAGAAACTAAAGACCAACATAGTTTAGTATATGATGATTTATTAAAAGCGAAACAGTTGGGATTTTCTGATAAACAAATAGCAGATTTCGTAAAAAGTACGGAACTTGCAATTAGAAAACAAAGAGAAGAATATGGACTACAACCATTTGTCAAACAAATTGATACAGTAGCTGCTGAATGGCCTGCAACAACGAATTATCTGTACCTTACTTACAATGCTATTTCACATGATATAGAATTTAATGAAGAGCACACAATGGTGCTAGGATCTGGAGTGTATCGAATMGGAAGCTCCGTAGAATTTGATTGGTGTGCTGTTGGTTGTCTTAGAGAATTAAGAAAAATAAATCGAAAAACAATCATGGTTAATTACAATCCAGAAACTGTTAGTACAGATTATGATATGTCTGATCGTTTATATTTTGAAGAAATATCATTTGAAGTTGTTATGGATATTTACAACTTGGAAAATCCATCTGGAATAATCTTATGT--
	'Argentinatachoides sp. "Argentina: Neuquen"'         -ttaagcaaattttcaagagttagtacaaagattggtagctcaatGAAGAGTGTTGGAgaagTAATGGCTATTGGTAGAAATTTTGCAGAAGCGTTTCAAAAAGCATTGAGAATGGTCGATGAAAATGTTATTGGTTTTGATCCATATATTCGAAAAGTTGATGATGAAGAATTAAAAGAACCAACTGATAAAAGAATGTTCGTTGTTGCCGCAGCTTTAAAATCAGGATATTCTGTTGATAAATTATATAATCTCACAAAAATTGATAGATGGTTTTTACAAAAATTAAAACATATTATTGATTGTATAACTTTTTTGGAAACTAAAGACCAACATAGTTTAGTATATGATGATTTATTAAAAGCGAAACAGTTGGGATTTTCTGATAAACAAATAGCAGATTTCGTAAGAAGTACGGAACTTGCAATTAGAAAACAAAGAGAAGAATATGGACTACAACCATTTGTTAAACAGATTGATACTGTAGCTGCTGAATGGCCTGCAACAACAAATTATCTGTACCTTACTTACAATGCTATTTCACATGATATAGAATTTAATGAAGATCACACAATGGTCCTAGGATCTGGAGTATATCGAATAGGTAGTTCCGTAGAATTTGATTGGTGTGCCGTTGGTTGTCTTAGGGAATTAAGAAAATTAAATCGAAAAACAATAATGGTTAATTATAATCCAGAAACTGTTAGTACAGATTATGATATGTCTGATCGTTTATATTTTGAaGAAATATCAtttGAAGTTGTTatggatatttataacttagaaaatccatcaggaataatcttgtgt--
	Andinodontis_muellermotzfeldi                         -ttaagTaaattttcaagAgttaGTACAAAGATTGGTAGTtcaatGAAGAGTGTTGGAGAAGTAATGGCTATTGGTAGAAATTTTGCAGAAGCGTTTCAAAAAGCATTGAGAATGGTGGATGAAAATGTTATTGGTTTTGATCCATATATTCGAAAAATTGATGATGAAGAATTAAAAGAACCAACTGATAAAAGAATGTTCGTTGTTGCCGCAGCTTTAAAAGCAGGTTATTCTGTTAATAAATTGTACAATCTCACAAAAATTGATAGATGGTTTTTACAAAAATTAAAACATATTATTGATTGCATATCTTTTTTGGAAACTAAAGACCAACATAGTTTAGTATATGATGATTTATTAAAAGCGAAACAGTTGGGATTTTCCGATAAACAAATAGCAGATTTCGTGAAAAGTACGGAACTTGCAATTAGAAAACAAAGAGAAGAATGTGGACTGCAACCATTTGTCAAACAAATTGATACTGTAGCTGCTGAATGGCCTGCAACAACGAATTATCTGTACCTTACTTACAATGCTATTTCACATGATATAAAATTTAATGAAGAACACACAATGGTCCTAGGATCTGGAGTGTACCGAATAGGTAGCTCCGTAGAATTTGATTGGTGTGCTGTTGGATGTCTTAGAGAATTAAGAAAATTAAATCGAAAAACAATCATGGTTAATTACAATCCAGAAACTGTCAGTACAGATTATGATATGTCTGATCGTTTATATTTTGAAGAAATATCGTTTGAAGTTGTTAtgGataTTTATaaCttagaaaatccatctggagtaatcttatgT--
	'Andinodontis sp. "Ecuador: Vinillos"'                -TTAAGTAAATTTTCAAGAGTTAGTACAAAAATTGGTAGCTCAATGAAAAGTGTTGGAGAAGTAATGGCTATTGGTAGAAATTTTGCAGAAGCGTTTCAAAAAGCATTAAGAATGGTGGATGAAAATGTTATTGGTTTTGATCCATATATTCGAAAAATTGATGATGAAGAATTGAAAGAACCAACTGATAAAAGAATGTTCGTTGTTGCCGCAGCTTTAAAAGCAGGATATTCTATTGATAGATTGTATAATCTCACAAAAATTGATAGATGGTTTTTACAAAAATTGAAACATATTATTAATTGTATRTCTTTTTTGGAAACTAAAGACCAACATAGTTTAGTATATGATGATTTATTAAAAGCGAAACAGTTGGGATTTTCCGATAAACAAATAGCAGATTTCGTAAAAAGTACGGAACTTGCAATTAGAAAACAAAGAGAAGAATGTGGACTACWACCATTTGTCAAACAAATTGATACTGTAGCTGCTGAATGGCCTGCAACAACGAATTATCTGTACCTTACTTACAATGCTATTTCACATGATATAGAATTTAATGAAGAGCACACAATGGTCCTAGGATCTGGAGTGTACCGAATAGGTAGTTCCGTAGAATTTGATTGGTGTGCTGTTGGTTGTCTTAGAGAATTAAGAAAATTAAATCGAAAAACAATCATGGTTAATTACAATCCAGAAACTGTTAGTACAGATTATGATATGTCTGATCGTTTATATTTTGAAGAAATATCGTTTGAAGTTGTTATGGATATTTATAACTTAGAA--------------------------
	'T kingi    TAS: River Forth 5489'                    -ttaagtaaattttctagAGTCAGcaccaaaATTGgTAGttcAATGAAAAGTGTTGGAGAAGTTATGGCAATTGGTAGGAATtTTGAAGAAGCGTTTCAAAAAgcATtACGAATGGTAGATGAAAATGTGATTGGTTTTGATCCATACATTCGAAAAATTGATGATGAAGAATTAAAAGAACCAACCGaYaAAAGAATGTTTGTTGTTGCAGCCGCATTAAAACAAGGATATGGTGTTGATAAATTATATAATCTTACAAAAATTGATAGATGGTTTCTACAAAAATTAAAAAATATTATTGATTGTATAACTTTCTTAGAAACAAAAAATCAACATAATTTAGCGTACGATGATTTATTAAAAGCGAAACAAATGGGATTTTCCGATAAACAAGTGGCAGATTATGTAAAAAGTACAGAATTGGCAATTAGAAATCAAAGAGGAGAACTTGGTTTACAACCATTTGTCAAACAAATTGATACCGTTGCTGCTGAATGGCCAGCAACAACAAATTACCTCTATTTAACTTATAACGCTAACACGCATGATATAGAATTTAATGAAGAACATACAATGGTTCTCGGTTCTGGGGTGTATCGAATAGGCAGCTCCGTGGAATTTGATTGGTGTGCCGTAGGTTGTCTCAGAGAattaagAAAAtTAAATAGAAAGACaatCATGGTAAATTATAATCCGGAAACTGTTAGTACAGATTATGATATGTCCGACcGTTTATATTTTGaRGAAATTTCAtTtGAagttgTTATGGaYatttat-----------------------------------
	'T kingi    TAS: Weldborough 5753'                    ---------------------------------------------------------------------------------------------------------------------------------------------------------------------------------------------------------------------------------------------------------------------------------------------------------------------------------------------------------------------------------------------------------------------------------------------------------------------------------------------------------------------------------------------------------------------------------------------------------------------------------------------------------------------------------------------------------------------------------------------------------------------------------------------------------------------------------------------
	'T angulicollis     VIC: Flat Rock Creek 5515'        tttaagtaaattttctagagtSagcaccaaaattggtAgttcAATGAAAAGTGTTGGAGAAGTTATGGCAATTGGTAGGAATtTTGAAGAAGCGTTTCAAAAAGCATTACgaaTGGTAGATGAAAATGTGATTGGTTTTGATCCATACATTCGAAAAATTGATGATGAAGAAtTAAAAGAACCaACCGATAAAAGAATGTTTGTTGTTGCAGCCGCATTAAAACAAGGATATAGTGTTGATAAATTATATAATCTTACAAAAATTGATAGATGGTTTCTACAAAAATTAAAAAATATTATTGATTGTATAACTTTCTTAGAAACAAAAGATCAACATAATTTAGCGTACGATGATTTATTAAAAGCGAAACAAATGGGATTTTCCGATAAACAAGtRgCAGATTATGTAAAAAGTACAGAATTGGCAATTAGAAATCAAAGAGGAGAACTTGGTTTACAACCATTTGTCAAACAAATTGATAcYgTTGCTGCTGAATGGCCAGCAACAACAAATTACCTTTATTTAACTTATAACGCTAACRCGCATGATATAGAATTTAATGAAGAACATACAATGGTTCTCGGTTCTGGGGTGTATCGAATAGGCAGCTCCGTGGAATTTGATTGGTGCGCCGTAGGTTGTCTCAGAGAATTAAGAAAATTAAATAGAAAAAcWaTCATGGTAAATTATAACCCGGAAACTGTTAGTACGGATTATGATATGTCcGaccGTTTATATTTTGAAGAAATTTCATTTGAaGttgTTATGGATATTTataatt-------------------------------
	'T wilsoni    ACT: Uriarra Crossing 5514'             ---------------------------------------------------------------------------------------------------------------------------------------------------------------------------------------------------------------------------------------------------------------------------------------------------------------------------------------------------------------------------------------------------------------------------------------------------------------------------------------------------------------------------------------------------------------------------------------------------------------------------------------------------------------------------------------------------------------------------------------------------------------------------------------------------------------------------------------------
	'T wilsoni    ACT: Angle Crossing 5580'               tttaagtaaattctcaagAGTCAGCACCAAAATTGGTAGTTCAATGAAAAGTGTTGGAGAAGTTATGGCAATTGGTAGAAATTTTGAAGAAGCGTTTCAAAAAGCATTACGAATGGTAGATGAAAATGTAATTGGTTTTGATCCATACATTCGAAATATTGATGATGAAGAATTAAAAGAACCAACCGATAAAAGAATGTTTGTTGTTGCAGcYgCATTAAAACAAGGATATAGTGTTGATAAGTTATATAATCTTACAAAAATTGATAGATGGTTTTTACAAAAATTAAAAAATATTATTGATTGTATAACTTTCTTAGAAACAAAAAATCAACATAATTTAGCATACGATGATTTATTAAAAGCAAAACAAATGGGATTTTCCGATAAACAAGTGGCAGATTATGTAAAAAGTACAGAATTAGCAATTAGAAATCAAAGAGGAGAACTTGGTTTACAACCATTTGTTAAACAAATTGATACCGTTGCTGCTGAATGGCCAGCAACAACCAATTACCTCTATTTAACTTATAACGCTAATGCGCATGATATAGAATTTAATGAAGAACACACAATGGTCCTAGGTTCTGGGGTGTATCGTATAGGCAGCTCCGTTGAATTTGATTGGTGCGCCGTAGGTTGTCTCAGAGAATTAAGAAAATTAAATAGGAAAACAATCATGGTAAATTATAATCCGGAAACTGTTAGTACGGATTATGATATGTCCGATCGTTTATATTTTGAAGAAATTTCATTTGAAGTTGTTATGGAtatttATaatt-------------------------------
	'T baehri    ACT: Uriarra Crossing 2032'              ----------------------------------------------------------gaagttatggcaattggtAgaaattttgaagaagcRtttcaaaaagcattacgaatggtagATGAaaatgtaattgGTtttgatccatacattcgaaaaattgatgatgaagaattWaaagaaccaacYgatAAaagaatgtttgttgttgcagcCGCATTAaaacaaggatATAGtgttgataaatTAtaTAATCTTACAAaaattgAtagatGgttttTACAAAAATTTAAAAATATTATTGATTGTATAACTTTcYtagAAACAAAAAATCAACATAATTTAgCATACGATGATTTATTAAAAGCAAAACAAATGGGATTTTCCgATAAACAAGTGGCAGATTATGTAAAAAGTACAGAATTAGCAATTAGAAATCAAAgAGGAGAACTTGGTTTACAaCCATKTGTTAAACAAATTGATACCGTTGCTGCTGAATGGCCagCAACAACAAATTACCTCTATTTAACTTATAACGCTAATGCgCATGATATCGAATTTAatGAAgAACATACAATGGTCYtAGGTTCTGGTGTTTATCGTATAGGCAGCtccgTagAATTTGATTGGTGCGCCgtAgGTTGTCTcAGAGAATtAAGAAAATTAAATAGAAAAACAaTAATGGTAAATTATAATCCGGAAACTGTTAGTACGGATTATGATATGTCCGATcGTTTATATTTTGAAGAAATTTCATTTGAAGtTGTTATGGATATTTATAATTTAGAAAATCCATTTGGAGTTATTTTATGT--
	'T baehri    ACT: Uriarra Crossing 5569'              ---------------------------------------------------------------------------------------------------------------------------------------------------------------------------------------------------------------------------------------------------------------------------------------------------------------------------------------------------------------------------------------------------------------------------------------------------------------------------------------------------------------------------------------------------------------------------------------------------------------------------------------------------------------------------------------------------------------------------------------------------------------------------------------------------------------------------------------------
	'T sp "Lerderderg R"     VIC: Lerderderg River 1772'  -ttaagtaaattttcaagagtcagcacYaagattgGCAGTTcaatgaaaagTgTTGGAGAAGTTATGGCCATTGGTAGAAATTTTGAAGAAGCGTTTCAAAAAGCATTACGAATGGTGGATGAAAATGTAATTGGTTTTGATCCATACATACGAAAAATTGATGATGAAGAATTAAAAGAACCAACCGACAAAAGAATGTTTGTAGTTGCAGCCGCTTTAAAACAAGGATATAGTGTTGATAAATTATATAACCTTACAAAAATTGATAGATGGTTTCTACAAAAATTAAAAAATATTGTTGATTGCATAACTTTCCTAGAAACTAAAAATCAACATAATTTAGCATACGATGATTTATTAAAAGCAAAACAAATGGGATTTTCCGATAAACAAGTTGCAGATTTTGTAAAAAGTACAGAATTAGCGATTAGAAATCAAAGGGGTGAACTTGGATTGCAACCATTTGTTAAACAAATTGATACCGTTGCTGCTGAATGGCCAGCAACAACAAATTACCTCTATTTAACTTACAACGctaaTGAGCATGATATAGAATTTAATGAAGAACATACTATGGTCCTAGGTTCTGGAGTGTATCGAATAGGCAGCTCCGTGGAATTTGATTGGTGCGCCGTAGGTTGTCTcagagAATTAAGAAAATTAAATAGAAAAACAATCATGGTTAATTACAACCCAGAAACTGTTAGTACCGATTATGATATGTCTGATCGTTTAtattttgAaGAAATTTCAtttGAAgTTGTTATgGatatttataatttagaaaatccatttggtgttattttatgt--
	'T sp "Lerderderg R"     VIC: Lerderderg River 2029'  tttaagtaaattttcaagagtcagcaccaagattggcagttcaatgaaaagTGTTGGAGAAGTTATGGCCATTGGTAGAAATTTTGAAGAAGCGTTTCAAAAAGCATTACGAATGGTGGATGAAAATGTAATTGGTTTTGAtCCATACATACGAAAAATTGATGATGAAGAATTAAAAGAACCAACCGACAAAAGAATGTTTGTAGTTGCAGCCGCTTTAAAACAAGGATATAGTGTTGATAAATTATATAACCTTACAAAAATTGATAGATGGTTTCTACAAAAATTAAAAAATATTGTTGATTGCATAACTTTCCTAGAAACTAAAAATCAACATAATTTAGCATACGATGATTTATTAAAAGCAAAACAAATGGGATTTTCCGATAAACAAGTTGCAGATTTTGTAAAAAGTACAGAATTAGCGATTAGAAATCAAAGGGGTGAACTTGGATTGCAACCATTTGTTAAACAAATTGATACCGTTGCTGCTGAATGGCCAGCAACAACAAATTACCTCTATTTAACTTACAACGCTAATGAGCATGATATAGAATTTAATGAAGAACATACTATGGTCCTAGGTTCTGGAGTGTATCGAATAGGCAGCTCCGTGGAATTTGATTGGTGCGCCGTAGGTTGTCTCAGAGAATTAAGAAAATTAAATAGAAAAACAATCATGGTTAATTACAACCCAGAAACTGTTAGTACCGATTATGATATGTCTGATCGTTTAtattttgAAGAAATTTCAtttGaagTtgttatggatatttataatttagaaaatccatttggtgttattttatgt--
	'T sp "Lerderderg R"     VIC: Lerderderg River 5584'  ---------------------------------------------------------------------------------------------------------------------------------------------------------------------------------------------------------------------------------------------------------------------------------------------------------------------------------------------------------------------------------------------------------------------------------------------------------------------------------------------------------------------------------------------------------------------------------------------------------------------------------------------------------------------------------------------------------------------------------------------------------------------------------------------------------------------------------------------
	'T erwini    TAS: River Forth 5509'                   ---------------------------------------------------tgttggagaagttatggccattggtagaaattttgaagaAGCGTTTcaaaaagcATTACGAATGGTGGATGAAAATGTAATTGGTTTTGATCCATACATACGAAAAATTGATGATGAAGAATTAAAAGAACCAACCGACAAAAGAATGTTTGTAGTTGCAGCTGCTTTAAAACAAGGATATAGTGTTGATAAATTATATAACCTTACAAAAATTGATAGATGGTTTCTACAAAAATTAAAAAATATTGTTGATTGCATAACTTTCCTAGAAACTAAAAATCAACATAATTTAGCATACGATGATTTATTAAAAGCAAAACAAATGGGATTTTCCGATAAACAAGTTGCAGATTTTGTAAAAAGTACAGAATTAGCGATTAGAAATCAAAGGGGTGAACTTGGATTGCAACCATTTGTTAAACAAATTGATACCGTTGCTGCTGAATGGCCAGCAACAACAAATTACCTATATTTAACTTACAACGCTAATGAGCATGATATAGAATTTAATGAAGAACATACTATGGTCCTAGGTTCTGGAGTGTATCGAATAGGCAGCTCCGTGGAATTTGATTGGTGCGCCGTAGGTTGTCTCAGAGAATTAAGAaAATTAAATAGAAAAACAATCATGGTTAATTACAATCCAGAAACTGTTAGTACCGATTATGATATGTCTGATCGTTTATATTTTGAAGAAATTTCATTTGAAGTtGttatggatatttataatttagaaaatccatttggtgttattttatgt--
	'T erwini    TAS: River Forth 5583'                   tttaagtaaattttcaagagtcagCaccaAGATtgGCAGTtcaatGAAAAGTGTTGGAGAAGTTATGGCCATTGGTAGAAATTTTGAAGAAGCGTTTCAAAAAGCATtACGAATGGTGGATGAAAATGTAATTGGTTTTGATCCATACATACGAAAAATTGATGATGAAGAATTAAAAGAACCAACCGACAAAAGAATGTTTGTAGTTGCAGCTGCTTTAAAACAAGGATATAGTGTTGATAAATTATATAACCTTACAAAAATTGATAGATGGTTTCTACAAAAATTAAAAAATATTGTTGATTGCATAACTTTCCTAGAAACTAAAAATCAACATAATTTAGCATACGATGATTTATTAAAAGCAAAACAAATGGGATTTTCCGATAAACAAGTTGCAGATTTTGTAAAAAGTACAGAATTAGCGATTAGAAATCAAAGGGGTGAACTTGGATTGCAACCATTTGTTAAACAAATTGATACCGTTGCTGCTGAATGGCCAGCAACAACAAATTACCTATATTTAACTTACAACGCTAATGAGCATGATATAGAATTTAATGAAGAACATACTATGGTCCTAGGTTCTGGAGTGTATCGAATAGGCAGCTCCGTGGAATTTGATTGGTGCGCCGTAGGTTGTCTCAGAGAATTAAGAAAATTAAATAGAAAAACAATCATGGTTAATTACAATCcagaaaCTGTTAGTACCGATTATGATATGTCTGATCGTTTATATTTTGAAGAAATTTCATTTGAAGTTGTTATGGATAtttat-----------------------------------
	'T erwini    TAS: River Forth 5679'                   tttaaGtaaattttcaagagtcaGCaccaAGAttggcAGTTCAatgAAAAGTGTTGGAGAAGTTATGGCCATTGGTAGAAATtTTGAaGAAGCGTTTCAAAAAGCATTACGAATGGTGGATGAAAATGTAATTGGTTTTGATCCATACATACGAAAAATTGATGATGAAGAATTAAAAGAACCAACCGACAAAAGAATGTTTGTAGTTGCAGCTGCTTTAAAACAAGGATATAGTGTTGATAAATTATATAACCTTACAAAAATTGATAGATGGTTTCTACAAAAATTAAAAAATATTGTTGATTGCATAACTTTCCTAGAAACTAAAAATCAACATAATTTAGCATACGATGATTTATTAAAAGCAAAACAAATGGGATTTTCCGATAAACAAGTTGCAGATTTTGTAAAAAGTACAGAATTAGCGATTAGAAATCAAAGGGGTGAACTTGGATTGCAACCATTTGTTAAACAAATTGATACCGTTGCTGCTGAATGGCCAGCAACAACAAATTACCTATATTTAACTTACAACGCTAATGAGCATGATATAGAATTTAATGAAGAACATACTATGGTCCTAGGTTCTGGAGTGTATCGAATAGGCAGCTCCGTGGAATTTGATTGGTGCGCCGTAGGTTGTCTCAGAGAattaagAAAATTAAATAGAAAAACAATCATGGTTAATTACAATCCAGaaaCTGTTAGTACCGATTATGATATGTCTGATCGTTTATATTTTGAAGAAATTTCATTTGAagttgTTAtGGATATTTAt-----------------------------------
	'T lutus     VIC: Flat Rock Creek 5582'               ---------------------------------------------------------------------------------------------------------------------------------------------------------------------------------------------------------------------------------------------------------------------------------------------------------------------------------------------------------------------------------------------------------------------------------------------------------------------------------------------------------------------------------------------------------------------------------------------------------------------------------------------------------------------------------------------------------------------------------------------------------------------------------------------------------------------------------------------
	'T lutus     VIC: Jingalalla River 1773'              -ttaagtaaatttTcaagAGTCagcaccaagaTTGGTAGTTcaatgaaaagTGTTGGAGAAGTTATGGCGATTGGTAGGAATTTTGAAGAAGCATTTCAAAAAGCAYtACGAATGGTAGATGAAAATGTAATTGGTTTTGATCCATACATACGAAAAATTGATGATGAAGAATTAAAAGAACCAACCGATAAAAGAATGTTTGTTGTTGCGGCCGCATTAAAACAAGGATATAGTGTTGATAAATTATATAACCTTACAAAAATTGATAGATGGTTTCTGCAAAAATTAAAAAATATTATTGATTGTATAACTTTCTTAGAAACTAAAGATCAACATAATTTAGCATATGATGATTTATTAAAAGCAAAACAAATGGGATTTTCTGATAAACAAGTTGCAGATTTTGTAAAAAGTACAGAATTAGCGATTAGAAATCAAAGAGGAGAACTTGGTTTACTACCATTTGTCAAACAAATTGATACTGTTGCTGCTGAATGGCCAGCAACAACAAATTATCTATATTTAACTTACAACGCTAATGCACATGATATAGAATTTAATGAAGAACATACAATGGTCCTAGGTTCTGGAGTATATCGAATAGGTAGTTCCGTGGAATTTGATTGGTGTGCCGTAGGTTGTCTCAGAGAATTAAGAAAATTAAATAGAAAAACAATTATGGTAAATTATAATCCAGAAACTGTTAGTACAGATTATGATATGTCTGATCGTTTATATTTTGAAGAAATTTCATTTGAAGTTGTTATGGACATTTATAATttagaAaATCCATTTGGTGttattttatgt--
	'T cf gerdi    ACT: Angle Crossing 5575'              ---------------------------------------------------------------------------------------------------------------------------------------------------------------------------------------------------------------------------------------------------------------------------------------------------------------------------------------------------------------------------------------------------------------------------------------------------------------------------------------------------------------------------------------------------------------------------------------------------------------------------------------------------------------------------------------------------------------------------------------------------------------------------------------------------------------------------------------------
	'T cf gerdi    ACT: Uriarra Crossing 2030'            tttaagtaaattttcaagagtcagcaccaagattgGCAGTTcaatgaaaagTgTTGGAGAAGTTATGGCGATTGGTAGAAATTTTGAAGAAGCATTTCAAAAAGCATTACGAATGGTAGATGAAAATGTAATTGGTTTTGATCCWTACATACGAAACATTGATGATGAAGAATTAAAAGAACCAACCGATAAAAGAATGTTTGTTGTTGCTGCCGCATTAAAACAAGGATATAGCGTTGATAAATTATATAAYCTTACAAAAATTGATAGATGGTTTCTGCAAAAATTAAAAAATATTATTGATTGYATAACTTTCTTAGAAACTAAAGATCAACATAATTTAGCATACAATGATTTATTAAAAGCAAAACAAATGGGATTCTCCGATAAACAAATTGCAGATTTTGTAAAAAGTACAGAATTAGCGATTAGAAATCAAAGAGGTGAACTTGGTTTACAACCATTTGTCAAACAAATTGATACCGTTGCTGCTGAATGGCCAGCAACAACAAATTACTTGTATTTAACTTATAACGCTAATGCACATGATATAGAATTTAATGAAGAACATAcYATGGTCCTTGGTTCTGGAGTATATCGAATAGGCAGTTCCGTGGAATTTGATTGGTGTGCCGTAGGTTGTCTcagagAATTAAGAAAaYtAAATAGAAAAACAATCATGGTGAATTATAATCCAGAAACTGTTAGTACAGATTATGATATGTCTGATCGTTTATATTTTGAAGAAATTTCATTTGAAgTTGTTATGGAtatttataatttagaaaatccatttggagttattttatgc--
	'T cf gerdi    ACT: Uriarra Crossing 5556'            ---------------------------------------------------------------------------------------------------------------------------------------------------------------------------------------------------------------------------------------------------------------------------------------------------------------------------------------------------------------------------------------------------------------------------------------------------------------------------------------------------------------------------------------------------------------------------------------------------------------------------------------------------------------------------------------------------------------------------------------------------------------------------------------------------------------------------------------------
	'T cf gerdi    ACT: Uriarra Crossing 5676'            ---------------------------------------------------------------------------------------------------------------------------------------------------------------------------------------------------------------------------------------------------------------------------------------------------------------------------------------------------------------------------------------------------------------------------------------------------------------------------------------------------------------------------------------------------------------------------------------------------------------------------------------------------------------------------------------------------------------------------------------------------------------------------------------------------------------------------------------------
	'T sp "Angle Crossing #1"    ACT: Angle Crossing 5497' ---------------------------------------------------------------------------------------------------------------------------------------------------------------------------------------------------------------------------------------------------------------------------------------------------------------------------------------------------------------------------------------------------------------------------------------------------------------------------------------------------------------------------------------------------------------------------------------------------------------------------------------------------------------------------------------------------------------------------------------------------------------------------------------------------------------------------------------------
	'T sp "Angle Crossing #1"    ACT: Angle Crossing 5578' tttaagtaaattttcaagagtcAGCACAAAaattggcAgttcaatGAAAAGTGtTGGAGAAGTTATGGCGATTGGTAGAAATTTTGAAGAAGCATTTCAAAAAGCATTACGAATGGTAGATGAAAATGTAATTGGTTTTGATCCATACATACGAAACATTGATGATGAAGAATTAAAAGAACCAACCGATAAAAGAATGTTTGTTGTTGCTGCCGCATTAAAACAAGGATATAGCGTTGATAAATTATATAACCTTACAAAAATTGATAGATGGTTTCtRcaRaAATTAAAAAATATTATTGATTGCATAACTTTCTTAGAAACTaaaRatCAACATAATTTAgMaTACAATGATTTATTAAAAGCAAAACAAATGGGATTTTCCGATAAACAAATTGCAGATTTTGTAAAAAGTACAGAATTAGCGATTAGAAATCAAAGAGGTGAACTTGGTTTACAACCATTTGTCAAACAAATTGATACCGTTGCTGCTGAATGGCCAGCAACAACAAATTACTTGTATTTAACTTATAACGCTAATGCACATGATATAGAATTTAATGAAGAACaYacTATGGTCCTTGGTTCTGGAGTATATCGAATAGGCAGTTCCGTGGAATTTGATTGGTGTGCCGtRgGTTGTCtcagAGAATTAAGAAAATTAAatagaAAAACAatcatggtRaATTaTAATccagaaaCTgttagtACaGATTATGATATGTcTGATCGTttATATTtTGAAgAAAtttcatttgaagttgTTatggatatttataatt-------------------------------
	'T sp "Angle Crossing #1"    ACT: Angle Crossing 5677' ---------------------------------------------------------------------------------------------------------------------------------------------------------------------------------------------------------------------------------------------------------------------------------------------------------------------------------------------------------------------------------------------------------------------------------------------------------------------------------------------------------------------------------------------------------------------------------------------------------------------------------------------------------------------------------------------------------------------------------------------------------------------------------------------------------------------------------------------
	'T hobarti    TAS: Avoca 5551'                        ---------------------------------------------------------------------------------------------------------------------------------------------------------------------------------------------------------------------------------------------------------------------------------------------------------------------------------------------------------------------------------------------------------------------------------------------------------------------------------------------------------------------------------------------------------------------------------------------------------------------------------------------------------------------------------------------------------------------------------------------------------------------------------------------------------------------------------------------
	'T hobarti    TAS: Derby 5554'                        ---------------------------------------------------------------------------------------------------------------------------------------------------------------------------------------------------------------------------------------------------------------------------------------------------------------------------------------------------------------------------------------------------------------------------------------------------------------------------------------------------------------------------------------------------------------------------------------------------------------------------------------------------------------------------------------------------------------------------------------------------------------------------------------------------------------------------------------------
	'T hobarti    TAS: Derby 5579'                        ---------------------------------------------------------------------------------------------------------------------------------------------------------------------------------------------------------------------------------------------------------------------------------------------------------------------------------------------------------------------------------------------------------------------------------------------------------------------------------------------------------------------------------------------------------------------------------------------------------------------------------------------------------------------------------------------------------------------------------------------------------------------------------------------------------------------------------------------
	'T hobarti    TAS: Lake St. Clair 5488'               tttaaGtaaatttTCAAGagtcaGCACCAAAattggcAgttcaatgAAAAGTgtTGGAGAAGTTATGGCGATTGGTAGGAATtTTGAAGAAGCATTTCAAAAAGCATTACGAATGGTAGATGAAAATGTAATTGGTTTTGATCCATATATACGAGAAATTGATGATGAAGAATTAAAAGAACCAACCGATAAAAGAATGTTTGTTGTTGCAGCCGCATTAAAACAAGGTTATAGTGTTGATAAATTATATAACCTTACAAAAATTGATAGATGGTTTTTGCAAAAATTAAAAAATATTATTGATTGTATAACTTTCTTAGAAACTAAAAATCAACATAATTTAGCATACGATGATTTATTAAAAGCAAAACAAATGGGTTTTTCTGATAAACAAGTTGCAGATTTTGTAAAAAGTACAGAATTAGCGATTAGAAATCAAAGAGGTGAACTTGGTTTACAACCATTTGTAAAACAAATTGATACCGTTGCTGCTGAATGGCCAGCAACAACAAATTACTTGTATTTAACTTATAACGCTAATGCACATGATATAGAATTTAATGAAGAACATACTATGGTCCTAGGTTCTGGAGTATATCGAATAGGTAGTTCCGTGGAATTTGATTGGTGTGCCGTAGGTTGTCTCAGAGAATtaagAAAATTAAatagaAAAACAATTATGGTAAATTATAATCCAGaaacTGTTAGTACAGATTATGATATGTCTGATCGTTTATATTTTGAAGAAATTTCAtTTGAAGTTGTTATGGATATTTATaatt-------------------------------
	'T hobarti    TAS: Weldborough 5552'                  ---------------------------------------------------------------------------------------------------------------------------------------------------------------------------------------------------------------------------------------------------------------------------------------------------------------------------------------------------------------------------------------------------------------------------------------------------------------------------------------------------------------------------------------------------------------------------------------------------------------------------------------------------------------------------------------------------------------------------------------------------------------------------------------------------------------------------------------------
	'T leai     VIC: Flat Rock Creek 5507'                ---------------------------------------------------------------------------------------------------------------------------------------------------------------------------------------------------------------------------------------------------------------------------------------------------------------------------------------------------------------------------------------------------------------------------------------------------------------------------------------------------------------------------------------------------------------------------------------------------------------------------------------------------------------------------------------------------------------------------------------------------------------------------------------------------------------------------------------------
	'T leai    TAS: River Forth 5525'                     ---------------------------------------------------------------------------------------------------------------------------------------------------------------------------------------------------------------------------------------------------------------------------------------------------------------------------------------------------------------------------------------------------------------------------------------------------------------------------------------------------------------------------------------------------------------------------------------------------------------------------------------------------------------------------------------------------------------------------------------------------------------------------------------------------------------------------------------------
	'T leai    TAS: Derby 5549'                           ---------------------------------------------------------------------------------------------------------------------------------------------------------------------------------------------------------------------------------------------------------------------------------------------------------------------------------------------------------------------------------------------------------------------------------------------------------------------------------------------------------------------------------------------------------------------------------------------------------------------------------------------------------------------------------------------------------------------------------------------------------------------------------------------------------------------------------------------
	'T leai    TAS: Avoca 5557'                           ---------------------------------------------------tgttggtgaagttatggcgattggtagaaatTTtgaAGAAGCATTtcaaaaagCaTTACGAATGGTAGATGAAAATGTAATTGGTTTTGATCCATACATACGTGAAATTGATGATGAAGAATTAAAAGAACCAACCGATAAAAGAATGTTTGTTGTTGCAGCCGCATTAAAACAAGGATATAGTGTTGATAAATTATATAATCTTACAAAAATTGATAGATGGTTTTTGCAAAAATTAAAAAATATTATTGATTGTATAACTTTTTTAGAAACTAAAAATCAACATAATTTAGCATACGATGATTTATTAAAAGCAAAACAAATGGGATTTTCTGATAAACAAGTTGCAGATTTTGTAAAAAGTACAGAATTAGCGATTAGAAATCAAAGAGGTGAACTTGGTTTACAACCATTTGTAAAACAAATTGATACCGTTGCTGCTGAATGGCCAGCAACAACAAATTACTTGTATTTAACTTATAACGCTAATGCACATGATATAGAATTTAATGAAGAACATACTATGGTCCTAGGTTCTGGAGTATATCGAATAGGCAGTTCCGTGGAATTTGATTGGTGTGCCGTAGGTTGTCTCAGAGAATTAAGAAAATTAAATAGAAAAACAATCATGGTAAATTATAATCCAGAAACTGTTAGTACAGATTATGATATGTCTGATCGTTTATATTTTGAAGAAATtTCATTTGAAGTtGttatggatatttataatttagaaaatccatttggtgttattttatgt--
	'T leai     VIC: Flat Rock Creek 5581'                tttaagtaaattttcaagagtcAGCACCAaAattggCAGttcaatGAAAAGTGTTGGTGAAGTTATGGCGATTGGTAGAAATTTTGAAGAAGCATTTCAAAAAGCATTACGAATGGtRgATGAAAATGTAATTGGTTTTGATCCATACATACGTGAAATTGATGATGAAGAATTAAAAGAACCAACCGATAAAAGAATGTTTGTTGTTGCWGCcGCATTAAAACAAGGATATAGTGTTGATAAATTATATAaYcTTACAAAAATTGATAGATGGTTTTTGCAAAAATTAAAAAATATTATTGATTGTATAACTTTTTTAGAAACTAAAAATCAACATAATTTAGCATACGATGATTTATTAAAAGCAAAACAAATGGGATTTTCTGATAAACAAGTTGCAGATTTTGTAAAAAGTACAGAATTAGCGATTAGAAATCAAAGAGGTGAACTTGGTTTACAACCATTTGTAAAACAAATTGATACCGTTGCTGCTGAATGGCCAGCAACAACAAATTACTTGTATTTAACTTATAACGCTAATGCACATGATATAGAATTTAATGAAGAACATACTATGGTCCTTGGTTCTGGAGTATATCGAATAGGCAGTTCCGTGGAATTTGATTGGTGTGCCGTAGGTTGTCTCAGAGAATTAAGAAAATTAAATAGAAAAACAATCATGGTAAATTATAATCCAGaaaCTGTTAGTACAGATTATGATATGTCTGATCGTTTATATTTTGAAGAAATTTCATTTGAAGTTGTTATGGATATttataatt-------------------------------
	'T rufescens    ACT: Uriarra Crossing 1993'           -----------tttcaagagtcagcacaaaaattggCAGTtcaatGAAAAGTGTTGGTGAAGTTATGGCGATTGGTAGAAATTTTGAAGAAGCATTTCAAAAAGCATTACGTATGGTAGATGAAAATGTAATTGGTTTTGATCCATACATACGTGAAATTGATGATGAAGAATTAAAAGAACCAACCGATAAAAGAATGTTTGTTGTTGCAGCCGCATTAAAGCAAGGTTATAGTGTTGATAAATTATATAACCTTACAAAAATTGATAGATGGTTTTTGCAAAAATTAAAAAATATTATTGATTGTATAACATTTTTAGAAACTAAAAATCAACATAATTTAGCATACGATGATTTATTAAAAGCAAAACAAATGGGATTTTCTGATAAACAAGTTGCAGATTTTGTAAAAAGTACAGAATTAGCGATTAGAAATCAAAGAGGTGAACTTGGTTTACAACCATTTGTAAAACAAATTGATACCGTTGCTGCTGAATGGCCAGCAACAACAAATTATTTATATTTAACATACAACGCTAATGCACATGATATAGAATTTAATGAAGAACATACAATGGTCCTTGGTTCTGGAGTGTATCGAATTGGCAGTTCCGTGGAATTTGATTGGTGTGCCGTAGGTTGTCTCAGAGAATTAAGAAAATTAAATAGAAAAACAATTATGGTAAATTATAATCCAGAAACTGTTAGTACAGATTATGATATGTCTGATCGTTTAtattttgaaGaAATttCATTTGAAGTTGTTatggatatttataatttagaaaatccatttggtgttattttatgt--
	'T rufescens    ACT: Angle Crossing 5577'             ---------------------------------------------------------------------------------------------------------------------------------------------------------------------------------------------------------------------------------------------------------------------------------------------------------------------------------------------------------------------------------------------------------------------------------------------------------------------------------------------------------------------------------------------------------------------------------------------------------------------------------------------------------------------------------------------------------------------------------------------------------------------------------------------------------------------------------------------
	'T sp "River Forth"    TAS: River Forth 5555'         ----------------------------------------------------------------------------------tttgaagaagcatttcaaAAAGCATTACGTATGGTAGATGAAAATGTAATTGGTTTTGATCCATACATACGTGAAATTGATGATGAAGAATTAAAAGAACCAACCGATAAAAGAATGTTTGTTGTTGCAGCCGCATTAAAACAAGGTTATAGTGTTGATAAATTATATAACCTTACAAAAATTGATAGATGGTTTTTGCAAAAATTAAAAAATATTATTGATTGTATAACATTTTTAGAAACTAAAAATCAACATAATTTAGCATACGATGATTTATTAAAAGCAAAACAAATGGGATTTTCTGATAAACAAGTTGCAGATTTTGTAAAAAGTACAGAATTAGCGATTAGAAATCAAAGAGGTGAACTTGGTTTACAACCATTTGTAAAACAAATTGATACCGTCGCTGCTGAATGGCCAGCAACAACAAATTATTTATATTTAACATACAACGCTAATGCACATGATATAGAATTTAATGAAGAACATACAATGGTCCTTGGTTCTGGAGTGTATCGAATTGGCAGTTCCGTGGAATTTGATTGGTGTGCCGTAGGTTGTCTCAGAGAATTAAGAAAATTAAATAGAAAAACAATTATGGTAAATTATAATCCAGAAACTGTTAGTACAGATTATGATATGTCTGATCGTTTATATTTTGAAGAAATttCATttGaaGttgttatggatatttataatttagaaaatccatttggtgttattttatgt--
	'T sp "Angle Crossing #2"    ACT: Angle Crossing 5550' -----------tttcaagagtcagcacaaaaattgGCAGTTCAATGAAAAGTGTTGGTGAAGTTATGGCGATTGGTAGAAATTTTGAAGAAGCATTTCAAAAAGCACTACGAATGGTGGATGAAAATGTAATTGGTTTTGATCCATACATACGTGAAATTGATGATGAAGAATTAAAAGAACCAACCGATAAAAGAATGTTTGTTGTTGCAGCCGCATTAAAACAAGGTTATAGTGTTGATAAATTATATAATCTTACAAAAATTGATAGATGGTTTTTGCAAAAATTAAAAAATATTATTGATTGTATAACATTCTTAGAAACTAAAAATCAACATAATTTAGCATACGATGATTTATTAAAAGCAAAACAAATGGGATTTTCTGATAAACAAGTTGCAGATTTTGTAAAAAGTACAGAATTAGCGATTAGAAATCAAAGAGGTGAACTTGGTTTACAACCATTTGTAAAACAAATTGATACCGTTGCTGCTGAATGGCCAGCAACAACAAATTACTTGTATTTAACTTATAACGCTAATGCACATGATATAGAATTTAATGAAGAACATACAATGGTCCTTGGTTCTGGAGTGTATCGAATAGGTAGTTCCGTGGAATTTGATTGGTGTGcYgTAGGTTGTCTCAGAGAATTAAGAAAATTAAATAGAAAAACAATCATGGTAAATTATAATCCAGAAACTGTTAGTACAGATTATGATATGTCTGATCGTTTATATTTTGAAGAAATTTCATTTGAAGTTGTTATGGATATTTATAatt-------------------------------
	'T sp "Angle Crossing #2"    ACT: Angle Crossing 5678' ---------------------------------------------------------------------------------------------------------------------------------------------------------------------------------------------------------------------------------------------------------------------------------------------------------------------------------------------------------------------------------------------------------------------------------------------------------------------------------------------------------------------------------------------------------------------------------------------------------------------------------------------------------------------------------------------------------------------------------------------------------------------------------------------------------------------------------------------
	'T bicolor    QLD: Gayndah 5568'                      ---------------------------------------------------------------------------------------------------------------------------------------------------------------------------------------------------------------------------------------------------------------------------------------------------------------------------------------------------------------------------------------------------------------------------------------------------------------------------------------------------------------------------------------------------------------------------------------------------------------------------------------------------------------------------------------------------------------------------------------------------------------------------------------------------------------------------------------------
	'T fitzroyi    QLD: Gayndah'                          ----------------------------------------------------------GAAGTTATGGCGATTGGTAGAAATTTTGAAGAAGCATTTCAAAAAGCATTAYGAATGGTGGATGAAAATGTAATTGGTTTTGATCCGTACATACGAGAAATTGATGATGAAGAATTAAAAGAACCAACCGATAAAAGAATGTTTGTTGTTGCAGCCGCATTAAAACMAGRTTATAGTATTGATAAATTATATAACCTTACAAAAATTGATAGATGGTTTTTGCAAAAATTAAAAAATATTATTGATTGTATAACTTTCTTAGAAACTAAAAATCAACATAATTTAGCATACGATGATTTATTAAAAGCAAAACAAATGGGATTTTCTGATAAACAAGTTGCAGATTTTGTAAAAAGTACAGAATTAGCGATTAGAAATCAAAGAAGTGAACTTGGTTTACAACCATTTGTAAAACAAATTGATACCGTTGCTGCTGAATGGCCAGCAACAACAAATTACTTGTATTTAACTTATAACGCTAATGCACATGATATAGAATTTAATGAAGAACATACTATGGTCCTAGGTTCTGGAGTTTATCGAATAGGYAGTTCYGTGGAATTTGATTGGTGTGCCGTWGGTTGTCTCAGAGAATTAAGAAAATTAAATAAAAAAACAATCATGGTAAATTATAATCCAGAAACTGTTAGTACAGAT--------------------------------------------------------------------------------------------------
	'T maior    ACT: Angle Crossing 5508'                 -------------------------------------------------------ggagaagttatggcgattggtagaaattttgaagaagCATTtcaaaaagcatTACGAATGGTGGATGAAAATGTAATTGGTTTTGATCCGTACATACGAGAAATTGATGATGAAGAATTAAAAGAACCAACCGATAAAAGAATGTTTGTTGTTGCAGCCGCATTAAAACAAGGTTATAGTATTGATAAATTATATAACCTTACAAAAATTGATAGATGGTTTTTGCAAAAATTAAAAAATATTATTGATTGCATAACTTTCTTAGAAACTAAAAATCAACATAATTTAGCATACGATGATTTATTAAAAGCAAAACAAATGGGatttTCtgATAAACAAGTTGCAGATTTTGTAAAAAGTACAGAATTAGCGATTAGAAATCAAAGAAGTGAACTTGGTTTACAACCATTTGTAAAaCAAATTGATACCGTTGCTGCTGAATGGCCAGCAACAACAAATTACTTGTATTTAACTTATAACGCTAATGCACATGATATAGAATTTAATGAAGAACATACTATGGTCCTAGGTTCTGGAGTTTATCGAATAGGCAgttccgTGGAATTTGATTGGTGTGCCGTaSgttGTctCaGAGAATtaaGAAAATTAaATARRaAAAcaatcATGGTAAATTATAAtCcagaaACTGTTAGTacagaTTATGATATGTCTGATCgtttaTattttgaagaaatttcatttgaagttgttatggatatttataatttagaaaatccatt------------------
	'T maior     VIC: Tambo River 5567'                   ---------------------------------------------------------------------------------------------------------------------------------------------------------------------------------------------------------------------------------------------------------------------------------------------------------------------------------------------------------------------------------------------------------------------------------------------------------------------------------------------------------------------------------------------------------------------------------------------------------------------------------------------------------------------------------------------------------------------------------------------------------------------------------------------------------------------------------------------
	'T murrumbidgensis    ACT: Uriarra Crossing 2031'     -------------tcaagagtcagcaccaaaattggCAGttcaatgaaaagTGTTGGTGAAgTTATGGCGATTGGTAGAAATTTTGAAGAAGCATTTCAAAAAGCATTACGAATGGtRgATGAAAATGTAATTGGTTTTGATCCATACATACGAGAAATTGATGATGAAGAATTAAAAGAACCAACCGACAAAAGAATGTTTGTTGTTGCTGCTGCATTAAAACAAGGATATAGTGTTGAYAAATTATATAAYCTTACAAAAATTGATAGATGGTTTTTGCAAAAATTAAAAAATATTATTGATTGTATAACTTTCTTAGAAACTAAAAATCAACATAATTTAGCATACGATGATTTATTAAAAGCAAAACAAATGGGATTTTCTGATAAACAAGTYGCAGATTTTGTAAAAAGTACAGAATTAGCGATTAGAAATCAAAGAAGTGAACTTGGTTTACAACCATTTGTAAAACAAATTGATACCGTTGCTGCTGAATGGCCAGCAACAACAAATTATTTATATTTAACTTATAACGCTAATGCRCATGATATAGAATTTAATGAAGAACATACTATGGTCCTTGGTTCTGGAGTATATCGAATAGGTAGTTCCGTGGAATTTGATTGGTGTGCCGTAGGTTGTCTCAGAGAATTAAGAAAATTAAATAGAAAAACAATCATGGTAAATTATAATCCAGAAACTGTTAGTACAGATTATGATATGTCTGATCGTTTAtattttgAaGAAATTTCATTTGAAGTTGTTatggatatttataatttagaaaatccatttggWgttattttatgt--
	'T murrumbidgensis     VIC: Tambo River 5553'         ---------------------------------------------------------------------------------------------------------------------------------------------------------------------------------------------------------------------------------------------------------------------------------------------------------------------------------------------------------------------------------------------------------------------------------------------------------------------------------------------------------------------------------------------------------------------------------------------------------------------------------------------------------------------------------------------------------------------------------------------------------------------------------------------------------------------------------------------
	'T murrumbidgensis    ACT: Angle Crossing 5564'       ---------------------------------------------------------------------------------------------------------------------------------------------------------------------------------------------------------------------------------------------------------------------------------------------------------------------------------------------------------------------------------------------------------------------------------------------------------------------------------------------------------------------------------------------------------------------------------------------------------------------------------------------------------------------------------------------------------------------------------------------------------------------------------------------------------------------------------------------
	'T murrumbidgensis    ACT: Angle Crossing 5565'       ---------------------------------------------------------------------------------------------------------------------------------------------------------------------------------------------------------------------------------------------------------------------------------------------------------------------------------------------------------------------------------------------------------------------------------------------------------------------------------------------------------------------------------------------------------------------------------------------------------------------------------------------------------------------------------------------------------------------------------------------------------------------------------------------------------------------------------------------
	'T murrumbidgensis     VIC: Tambo River 5566'         ---------------------------------------------------------------------------------------------------------------------------------------------------------------------------------------------------------------------------------------------------------------------------------------------------------------------------------------------------------------------------------------------------------------------------------------------------------------------------------------------------------------------------------------------------------------------------------------------------------------------------------------------------------------------------------------------------------------------------------------------------------------------------------------------------------------------------------------------
	'T murrumbidgensis     VIC: Tambo River 5571'         ---------------------------------------------------------------------------------------------------------------------------------------------------------------------------------------------------------------------------------------------------------------------------------------------------------------------------------------------------------------------------------------------------------------------------------------------------------------------------------------------------------------------------------------------------------------------------------------------------------------------------------------------------------------------------------------------------------------------------------------------------------------------------------------------------------------------------------------------
	'T murrumbidgensis     VIC: Tambo River 5572'         ---------------------------------------------------------------------------------------------------------------------------------------------------------------------------------------------------------------------------------------------------------------------------------------------------------------------------------------------------------------------------------------------------------------------------------------------------------------------------------------------------------------------------------------------------------------------------------------------------------------------------------------------------------------------------------------------------------------------------------------------------------------------------------------------------------------------------------------------
	'T murrumbidgensis    ACT: Angle Crossing 5754'       ---------------------------------------------------------------------------------------------------------------------------------------------------------------------------------------------------------------------------------------------------------------------------------------------------------------------------------------------------------------------------------------------------------------------------------------------------------------------------------------------------------------------------------------------------------------------------------------------------------------------------------------------------------------------------------------------------------------------------------------------------------------------------------------------------------------------------------------------
	'T sp "Tambo R"     VIC: Tambo River 5548'            tttaagtaaattttcaagAGTCAGcaccaaAattggYagttcaatgAAAAGTGTTGGAGAAGTTATGGCGATTGGTAGAAATTTTGAaGAAgCATTtCAAAAAGCATTACGAATGGTGGATGAAAATGTAATTGGTTTTGATCCATACATACGAGAAATTGATGATGAAGAATTAAAAGAACCAACCGaYaAAAGAATGTTTGTTGTTGCAGCCGCATTAAAACAAGGTTATAGTGTTGATAAATTATATACCCTTACAAAAATTGATAGATGGTTTTTGCAAAAATTAAAAAATATTATTGATTGTATAAcWtTCTTAGAAACTAAAAATCAACATAATTTAGCATACGATGATTTATTAAAAGCAAAACAAATGGGATTTTCTGATAAACAAGTTGCAGATTTTGTAAAAAGTACAGAATTAGcRaTTAGAAATCAAAGAGGTGAACTTGGTTTACAACCATTTGTAAAACAAATTGATACCGTTGCTGCTGAATGGCCAGCAACAACAAATTACTTGTATTTAACTTATAACGCTAATGCACATGATATAGAATTTAATGAAGAACATACTATGGTCCTTGGTTCTGGAGTGTATCGAATAGGCAGTTCCGTGGAATTTGATTGGTGTGCCGTAGGTTGTCtYagaGAATtaagAAAATTAAATAGAAAAACAATCATGGTAAATTATAATCctgaaacTGTTAGTACAGATTATGATATGTCTGATCGTTTATATTTTGAAGAAATTTCATtTGAAGTTGTTATGGATATTTAT-----------------------------------
	'T sp "Tambo R"     VIC: Tambo River 5570'            ---------------------------------------------------------------------------------------------------------------------------------------------------------------------------------------------------------------------------------------------------------------------------------------------------------------------------------------------------------------------------------------------------------------------------------------------------------------------------------------------------------------------------------------------------------------------------------------------------------------------------------------------------------------------------------------------------------------------------------------------------------------------------------------------------------------------------------------------
	'T sp "Tambo R"     VIC: Tambo River 5573'            ---------------------------------------------------------------------------------------------------------------------------------------------------------------------------------------------------------------------------------------------------------------------------------------------------------------------------------------------------------------------------------------------------------------------------------------------------------------------------------------------------------------------------------------------------------------------------------------------------------------------------------------------------------------------------------------------------------------------------------------------------------------------------------------------------------------------------------------------
	'T sp "Tambo R"    ACT: Angle Crossing 5574'          ---------------------------------------------------------------------------------------------------------------------------------------------------------------------------------------------------------------------------------------------------------------------------------------------------------------------------------------------------------------------------------------------------------------------------------------------------------------------------------------------------------------------------------------------------------------------------------------------------------------------------------------------------------------------------------------------------------------------------------------------------------------------------------------------------------------------------------------------
	'T sp "Tambo R"    ACT: Angle Crossing 5576'          ---------------------------------------------------------------------------------------------------------------------------------------------------------------------------------------------------------------------------------------------------------------------------------------------------------------------------------------------------------------------------------------------------------------------------------------------------------------------------------------------------------------------------------------------------------------------------------------------------------------------------------------------------------------------------------------------------------------------------------------------------------------------------------------------------------------------------------------------

;


END;

BEGIN CHARACTERS;
	TITLE  COIBC;
	DIMENSIONS  NCHAR=766;
	FORMAT DATATYPE = DNA GAP = - MISSING = ?;
	MATRIX
	Bembidarenas_reicheellum                              AACATTATATTTTATTTTTGGTACTTGATCAGGAATAGTAGGAACATCTCTTAGAATATTAATTCGAGCAGAATTAGGAAATCCAGGATCCTTAATTGGAGATGATCAAATCTATAATGTAATTGTCACCGCTCATGCATTTATTATAATTTTTTTTATAGTTATACCTATTATAATTGGAGGATTTGGAAATTGACTTGTCCCACTAATATTAGGAGCCCCAGATATAGCATTTCCCCGAATAAATAATATAAGATTCTGACTATTACCCCCTTCTTTAACCCTTTTATTAATAAGAAGAATAGTCGAAAATGGGGCAGGCACAGGATGAACAGTATACCCCCCTCTTTCATCAGGAATTGCCCATAGAGGATCTTCAGTAGATTTAGCTATCTTTAGATTACATTTAGCAGGAGTATCCTCAATTCTAGGAGCAGTAAATTTTATTACAACAATTATTAATATACGATCAATTGGAATAAGATTTGATCGTATACCTTTATTTGTATGATCAGTTGGAATTACTGCTTTATTATTACTCCTCTCTCTTCCAGTTCTAGCAGGAGCAATTACAATATTATTAACAGATCGAAACTTAAATACTTCTTTTTTCGATCCTGCTGGTGGTGGAGACCCAATTTTATATCAACATTTATTT------------------------------------------------------------------------------------------------------------
	Bembidarenas_sp._nr._reicheellum                      AACATTATATTTTATTTTTGGTACCTGATCAGGAATAGTAGGAACATCTCTTAGAATATTAATTCGTGCAGAATTAGGAAATCCGGGATCCTTAATTGGAGATGATCAAATCTATAATGTAATTGTTACTGCTCATGCTTTTATTATAATTTTTTTTATAGTTATACCTATTATAATTGGAGGATTTGGAAATTGATTAGTCCCCCTAATGTTAGGGGCCCCAGATATAGCATTTCCTCGAATAAATAATATAAGATTCTGATTATTACCCCCTTCTCTAACCCTTTTATTAATAAGAAGAATAGTCGAAAATGGAGCAGGGACAGGATGAACAGTATACCCCCCTCTTTCTTCAGGAATTGCCCATAGAGGATCTTCAGTAGATTTAGCTATTTTCAGATTACATTTAGCAGGGGTATCTTCAATTCTAGGAGCAGTAAATTTTATTACAACAATTATTAATATACGATCAATTGGAATAAGATTTGATCGTATACCTTTATTTGTATGATCAGTTGGAATTACTGCTTTATTATTACTCCTTTCTCTTCCAGTTCTAGCAGGAGCAATTACAATATTATTAACAGATCGAAACTTAAATACTTCTTTTTTTGACCCTGCAGGAGGAGGGGACCCAATCTTATACCAACATTTATTT------------------------------------------------------------------------------------------------------------
	Argentinatachoides_balli                              aacattatattttatttTTGGTGCTTGATCTGGAATAATTGGAACATCATTAAGTATATTAATTCGAGCAGAATTAGGAAATCCCGGATCCCTAATTGGAGATGATCAAATTTATAATGTAATTGTAACTGCCCATGCATTTATTATAATTTTTTTCATAGTAATACCAATTATAATTGGTGGATTTGGAAATTGATTAGTTCCTCTAATATTAGGAGCCCCTGATATAGCTTTTCCACGAATAAATAATATAAGATTTTGATTATTACCTCCTTCATTAACATTATTACTAATAAGAAGAATAGTAGAAAATGGAGCTGGAACAGGATGAACTGTTTATCCCCCTCTTTCATCAAATATTGCCCATAGAGGAGCTTCAGTTGATTTAGCAATTTTTAGACTACATTTAGCAGGAATTTCTTCAATTTTAGGAGCTGTAAATTTTATTACTACAATTATTAATATACGATCTATTGGAATATCATTTGATCGAATGCCTTTATTTGTTTGATCAGTAGGTATTACTGCCTTATTATTACTTCTATCATTACCTGTTTTAGCGGGGGCAATTACTATATTATTAACAGATCGAAATTTAAATACTTCATTTTTTGATCCTGCaggagggggagacccTATTCTATATCAACATTTATTt------------------------------------------------------------------------------------------------------------
	Argentinatachoides_setiventre                         AACATTATACTTTATTTTTGGAGCTTGATCAGGAATAATCGGAACTTCATTAAGTATATTAATTCGAGCAGAGCTTGGAAACCCGGGATCTTTAATTGGAGATGATCAAATTTATAATGTAATTGTAACTGCCCATGCATTTATTATAATTTTTTTCATAGTAATACCAATTATAATTGGAGGATTTGGAAATTGATTAGTTCCTTTAATATTAGGTGCTCCTGATATAGCTTTTCCTCGAATAAATAATATAAGATTTTGATTATTACCCCCATCATTAACACTATTATTAATGAGAAGAATAGTTGAAAATGGAGCTGGTACAGGGTGAACTGTATACCCCCCTCTATCTTCAAGAATTGCCCACAGAGGAGCTTCAGTAGATTTAGCCATTTTTAGTTTACATTTAGCAGGAATTTCTTCAATTTTAGGAGCTGTAAATTTTATTACTACAATTATTAATATACGATCAATCGGGATAACTTTTGATCGAATACCACTATTTGTTTGATCTGTGGGAATTACAGCTTTATTATTACTTCTTTCATTACCAGTATTAGCCGGAGCTATTACTATATTATTAACTGATCGAAATTTAAATACTTCTTTTTTTGACCCCGCGGGAGGGGGAGACCCAATTTTATACCAACATTTATTT------------------------------------------------------------------------------------------------------------
	'Argentinatachoides sp. "Argentina: Neuquen"'         ----------------------------------------------------------------------------------------------------------------------------------------------------------------------------------------------------------------------------------------------------------------------------------------------------------------------------------------------------------------------------------------------------------------------------------------------------------------------------------------------------------------------------------------------------------------------------------------------------------------------------------------------------------------------------------------------------------------------------------------------------------------------------------------------
	Andinodontis_muellermotzfeldi                         aacattatattttattTTTGGAGCTTGATCGGGAATAATTGGAACTTCATTAAGAATATTAATTCGAGCAGAATTAGGAAACCCTGGATCTTTAATTGGAGATGATCAAATTTATAATGTAATTGTAACTGCCCATGCATTTATTATAATTTTTTTTATAGTTATACCAATTATAATTGGAGGCTTTGGAAATTGATTAGTTCCATTAATATTAGGAGCCCCTGATATAGCTTTTCCTCGAATAAATAATATAAGATTTTGATTGTTACCCCCATCATTAACATTATTACTAATAAGAAGAATAGTTGAAAACGGAGCTGGTACAGGATGAACAGTATACCCCCCTCTTTCATCAAGAATTGCCCATAGAGGAGCTTCAGTTGATTTAGCGATTTTTAGATTACATTTAGCAGGAATTTCTTCAATTTTAGGTGCTGTAAATTTTATTACTACAATTATTAATATACGATCTATTGGTATATCATTTGATCGAATACCTTTATTCGTATGATCAGTAGGAATTACAGCTCTACTTCTACTTCTTTCCCTTCCTGTATTAGCAGGAGCTATTACAATGCTATTAACAGATCGAAATTTAAATACTTCTTTTTTTGACCCAGCAGGAGGAGGAGACCCTATTTTATATCAACATTTATTTTGATTTTTTGGACACCCAGAAGTTTATATTTTAATTTTACCCGGATTCGGGATAATCTCTCATATtattagtcaagaaagaggaaaaaaagaaacctttggatcttta
	'Andinodontis sp. "Ecuador: Vinillos"'                AACATTATATTTTATTTTTGGAGCATGATCAGGAATAATTGGTACATCATTAAGTATATTAATTCGAGCAGAATTAGGAAATCCTGGATCAATAATTGGAGATGATCAAATTTATAATGTTATTGTAACTGCCCATGCATTTATTATAATTTTTTTCATAGTTATACCAATTATAATCGGAGGATTTGGAAATTGATTAGTTCCTTTAATGCTTGGAGCCCCAGATATAGCTTTCCCACGAATAAATAATATAAGATTTTGATTATTACCCCCATCATTAACACTACTATTAATAAGAAGACTAGTTGAAAATGGAGCTGGTACTGGATGAACAGTTTACCCACCTCTCTCATCAAATATTGCTCATAGAGGAGCTTCAGTAGATTTGGCAATTTTTAGATTACATTTAGCAGGAATTTCATCAATTTTAGGAGCTGTAAATTTTATTACTACAATTATTAATATACGATCAATTGGAATAACATTTGATCGAATACCTTTATTTGTTTGATCAGTAGGAATTACAGCACTATTACTACTTCTTTCATTACCAGTATTAGCAGGTGCAATTACAATATTATTAACTGATCGAAATTTAAATACTTCCTTTTTTGATCCTGCTGGAGGAGGAGATCCTATTTTATACCAACATTTATTTTGATTTTTTGGACATCCAGAAGTTTATATTTTAATTTTACCAGGATTTGGAATAATTTCTCATATTATTAGACAAGAAAGAGGAAAAAAAGAAACTTTTGGATCCTTA
	'T kingi    TAS: River Forth 5489'                    AACATTGTATTTTATTTTTGGCACATGATCAGGAATAGTAGGAACATCTTTAAGAATACTAATTCGAGCTGAATTAGGAAATCCAGGATCACTAATTGGCGATGATCAAATTTATAATGTTATTGTAACAGCCCATGCTTTTATTATAATTTTTTTTATAGTTATACCAATTATAATTGGAGGTTTTGGAAATTGACTAGTCCCCCTTATATTAGGAGCCCCTGATATAGCTTTCCCCCGAATAAATAATATAAGATTTTGACTATTACCCCCTTCATTAACATTATTATTAATAAGAAGAATAGTTGAAAGAGGAAGAGGGACTGGTTGAACAGTATACCCCCCTTTATCATCAGGAATTGCTCATAGAGGATCCTCTGTTGATTTAACAATTTTTAGTTTACATTTAGCAGGAATTAGATCAATTCTAGGAGCTGTAAATTTTATTACAACAATTATTAATATACGATCAGTAGGAATAACTTTTGATCGTATACCTTTATTTGTCTGATCTGTTGGAATTACAGCCTTATTACTATTACTTTCTTTACCTGTACTAGCAGGAGCTATTACTATACTATTAACTGATCGAAATTTAAATACATCTTTCTTtgacccagctggaggaggg---------------------------------------------------------------------------------------------------------------------------------------
	'T kingi    TAS: Weldborough 5753'                    aacattgtattttatttttggtacatgatcaggaATAGTAGGAAcatcTtTAAGaatacTAATTCGAGCTGAATTAGGAAATCCAGGATCACTAATTGGTGATGATCAAATTTATAATGTTATTGTAACAGCCCATGCTTTTATCATAATTTTTTTTATAGTTATACCAATTATAATTGGAGGTTTTGGAAATTGACTAGTCCCCCTTATATTAGGAGCCCCTGATATAGCTTTCCCCCGAATAAATAATATAAGATTTTGACTATTACCCCCTTCATTAACATTATTATTAATAAGAAGAATAGTTGAAAGAGGAAGAGGGACTGGTTGAACAGTATACCCCCCCTTATCATCAGGAATTGCTCATAGAGGATCCTCTGTTGATTTAACAATTTTTAGTTTACATTTAGCAGGAATTAGATCAATTCTAGGAGCTGTAAATTTTATTACAACAATTATTAATATACGATCAGTAGGAATAACTTTTGATCGTATACCTTTATTTGTCTGATCTGTTGGAATTACAGCCTTATTACTATTACTTTCTTTACCTGTACTAGCAGGAGCTATTACTATACTATTAACTGATCGAAATTTAAATACATCTTTCtTTGACCcagctggagggggggacccaattTTAtAccaacacctaTTt------------------------------------------------------------------------------------------------------------
	'T angulicollis     VIC: Flat Rock Creek 5515'        aacattatattttatttttggtacaTGATCAGGAATAGTAGGAACATCTCTAAGAATACTAATTCGAGCTGAATTAGGAAATCCAGGATCACTAATTGGTGATGATCAAATTTATAATGTTATTGTAACAGCCCATGCTTTTATTATAATTTTTTTTATAGTTATACCAATTATAATTGGAGGTTTTGGAAATTGACTAGTTCCTCTTATATTAGGAGCCCCTGATATAGCTTTCCCTCGAATAAATAATATAAGATTTTGACTATTACCCCCTTCATTAACATTATTATTAATAAGAAGAATAGTTGAAAGAGGAAGAGGAACTGGTTGAACAGTATATCCCCCTTTATCATCAGGAATTGCTCATAGAGGATCCTCTGTTGATTTAACAATTTTTAGTTTACATTTAGCAGGAATTAGATCAATTCTAGGAGCTGTAAATTTTATTACAACAATTATTAATATACGATCAGTAGGAATAACTTTTGATCGTATACCTTTATTTGTCTGATCTGTTGGAATTACAGCCCTATTACTATTACTTTCTTTACCTGTACTAGCAGGAGCTATTACTATACTATTAACTGATCGAAATTTAAATACATCTTTCTTTGACCcagctggaggggGggatccaaTTTtataccaacatctattt------------------------------------------------------------------------------------------------------------
	'T wilsoni    ACT: Uriarra Crossing 5514'             aactctatattttatTTTTGGTGCATGATCAGGAATAGTAGGTACATCATTAAGTATATTAATTCGAGCAGAATTAGGAAATCCAGGATCTCTTATTGGAGATGATCAAATTTATAATGTAATTGTAACAGCTCATGCTTTTATTATAATTTTTTTTATAGTTATACCAATTATAATTGGAGGATTTGGAAATTGACTTGTTCCTCTAATATTAGGAGCTCCAGATATAGCTTTCCCCCGAATAAATAATATAAGATTTTGATTATTACCCCCATCATTAACTTTATTATTAATAAGAAGAATAGTTGAAAGAGGAAGAGGAACTGGTTGAACAGTTTATCCTCCCTTATCTTCAGGAATTGCTCATAGTGGATCTTCTGTAGATTTAACAATTTTTAGTTTACATTTAGCAGGAATTAGTTCTATTTTAGGTGCAGTAAATTTCATTACTACAATTATCAATATACGATCAGTAGGAATTTCCTATGATCGAATACCCCTATTTGTTTGATCAGTAGGAATTACAGCATTATTATTACTTCTATCACTTCCAGTATTAGCAGGAGCTATTACTATATTATTAACTGATCGAAATTTAAATACTTCATTCTTTGACCCAGCagGCGGGGGGgATcCAATTTTATATCAACacTTATTT------------------------------------------------------------------------------------------------------------
	'T wilsoni    ACT: Angle Crossing 5580'               aactctatattttatttttggtgcaTgatcaGGAATAGTAGGTAcaTCATTAAGTATATTAATTCGAGCAGAATTAGGAAATCCAGGATCTCTTATTGGAGATGATCAAATTTATAATGTAATTGTAACAGCTCATGCTTTTATTATAATTTTTTTTATAGTTATACCAATTATAATTGGAGGATTTGGAAATTGACTTGTTCCTCTAATATTAGGAGCTCCAGATATAGCTTTCCCCCGAATAAATAATATAAGATTTTGATTATTACCCCCATCATTAACTTTATTATTAATAAGAAGAATAGTTGAAAGAGGAAGAGGAACTGGTTGAACAGTTTATCCTCCCTTATCTTCAGGAATTGCTCATAGTGGATCTTCTGTAGATTTAACAATTTTTAGTTTACATTTAGCAGGAATTAGTTCTATTTTAGGTGCAGTAAATTTCATTACTACAATTATCAATATACGATCAGTAGGAATTTCCTATGATCGAATACCCCTATTTGTTTGATCAGTAGGAATTACAGCATTATTATTACTTCTATCACTTCCAGTATTAGCAGGAGCTATTACTATATTATTAACTGATCGAAATTTAAATACTTCATtctttgACCCAgcaggcgggggggatccaattTTATATCAacAcTTATTt------------------------------------------------------------------------------------------------------------
	'T baehri    ACT: Uriarra Crossing 2032'              AACTTTATATTTTATTTTTGGTGCGTGATCAGGAATAGTAGGGACATCATTAAGAATATTAATTCGAGCTGAATTAGGAAATCCAGGATCTCTTATTGGTGATGATCAAATTTATAATGTAATTGTTACAGCTCATGCATTTATTATAATTTTCTTTATAGTTATACCAATTATAATTGGAGGATTTGGAAATTGACTGGTTCCTTTAATACTAGGGGCCCCAGATATAGCTTTCCCTCGAATAAATAATATAAGATTTTGATTATTACCCCCTTCATTAACCCTATTATTAATGAGAAGAATAGTTGAAAGAGGAAGAGGAACAGGATGAACAGTTTACCCCCCCTTATCATCAGGAATTGCTCACAGAGGTTCTTCTGTTGATTTAACAATTTTTAGACTACATTTAGCAGGGGTTAGATCAATTTTAGGAGCTGTAAATTTTATTACTACAATTATTAATATACGATCAATTGGAATAACTTTTGATCGAATACCTTTATTTGTATGATCTGTAGGAATTACAGCTTTATTATTATTATTATCTCTTCCAGTATTAGCTGGAGCTATTACTATATTATTAACAGATCGAAATTTAAATACTTCATTTTTTGATCCTGCtggaggaggggatccAATTTtatatcaacacctattt------------------------------------------------------------------------------------------------------------
	'T baehri    ACT: Uriarra Crossing 5569'              aactttatattttatTTTTGGTGCGTGATCAGGAATAGTAGGGACATCATTAAGAATATTAATTCGAGCTGAATTAGGAAATCCAGGATCTCTTATTGGTGATGATCAAATTTATAATGTAATTGTTACAGCTCATGCATTTATTATAATTTTCTTTATAGTTATACCAATTATAATTGGAGGATTTGGGAATTGACTGGTTCCTTTAATACTAGGGGCCCCAGATATAGCTTTCCCTCGAATAAATAATATAAGATTTTGATTATTACCCCCTTCATTAACCCTATTATTAATGAGAAGAATAGTTGAAAGAGGAAGAGGAACAGGATGAACAGTTTACCCCCCCTTATCATCAGGAATTGCTCACAGAGGTTCTTCTGTTGATTTAACAATTTTTAGACTACATTTAGCAGGGGTTAGATCAATTTTAGGAGCTGTAAATTTTATTACTACAATTATTAATATACGATCAATTGGAATAACTTTTGATCGAATACCTTTATTTGTATGATCTGTAGGAATTACAGCTTTATTATTATTATTATCTCTTCCAGTATTAGCTGGAGCTATTACTATATTATTAACAGATCGAAATTTAAATACTTCATTTTTTGATCCTGCtggaggaggggatccAATTTTATATCAacacctattt------------------------------------------------------------------------------------------------------------
	'T sp "Lerderderg R"     VIC: Lerderderg River 1772'  aacactttattttatttttggtgcatgagcagGAATAATTGGGacctcatTAAGAATATtaattcgaGCAGAATTGGGAAAccctggatcaTTAATTGGAGATgatcaaatttataatgtaattgtaactgcccatgctTTTATTATAATTTTCTTTATAGTTATACCTATTATAATTGGAGGGTTTGGAAATTGATTAGTTCCTTTAATATTAGGAGCTCCTGATATAGCTTTCCCTCGAATAAATAATATAAGATTTTGATTATTACCCCCATCATTATCATTATTATTAATAAGAAGAATAGTAGAAAGTGGAAGAGGGACAGGTTGAACAGTATACCCCCCTTTATCATcagGAATTGCCCATAGAGGATCGTCAGTAGATTTAACAATTTTTAGTTTACATTtagctGGAATCAGATCAATTTTAGGAGCAGTAAACTTTATTACAACAATTATTAATATACGATCAATAGGAATATCTTTTGATCGAATACCATTATTTGTGTGATCAGTAGGGATTACAGCTTTATTATTACTTTTATCTCTCCCtgtacTAGCCGGAGCTATTACTATATTATTAAcagatCGTAATTTAAATAcctctTtttttgatcca---------------------------------------------------------------------------------------------------------------------------------------------------
	'T sp "Lerderderg R"     VIC: Lerderderg River 2029'  aacactttattttatttttggtgcaTGAGCAGgaaTAATTGGGAcctCATTAAGAATATTAATTCGAGCAGAATTGGGAAACCCTGGATCATTAATTGGAGATGATCAAATTTATAATGTAATTGTAACTGCCCATGCTTTTATTATAATTTTCTTTATAGTTATACCTATTATAATTGGAGGGTTTGGAAATTGATTAGTTCCTTTAATATTAGGAGCTCCTGATATAGCTTTCCCTCGAATAAATAATATAAGATTTTGATTATTACCCCCATCATTATCATTATTATTAATAAGAAGAATAGTAGAAAGTGGAAGAGGGACAGGTTGAACAGTATACCCCCCTTTATCATCAGGAATTGCCCATAGAGGATCGTCAGTAGATTTAACAATTTTTAGTTTACATTTAGCTGGAATCAGATCAATTTTAGGAGCAGTAAACTTTATTACAACAATTATTAATATACGATCAATAGGAATATCTTTTGATCGAATACCATTATTTGTGTGATCAGTAGGGATTACAGCTTTATTATTACTTTTATCTCTCCCTGTACTAGCCGGAGCTATTACTATATTATTAACAGATCGTAATTTAAATACCTCTTTTTTTGATcCAGctggagggGGggatcCAATTCTTTATCAACAtTTATTt------------------------------------------------------------------------------------------------------------
	'T sp "Lerderderg R"     VIC: Lerderderg River 5584'  ----------------------------------------------------------------------------------------------------------------------------------------------------------------------------------------------------------------------------------------------------------------------------------------------------------------------------------------------------------------------------------------------------------------------------------------------------------------------------------------------------------------------------------------------------------------------------------------------------------------------------------------------------------------------------------------------------------------------------------------------------------------------------------------------
	'T erwini    TAS: River Forth 5509'                   AACACTTTATTTTATTTTTGGTGCATGAGCAGGAATAATTGGAACTTCATTAAGAATACTAATTCGAGCAGAATTAGGAAACCCCGGTTCATTAATTGGAGATGACCAAATTTATAATGTAATTGTAACAGCCCATGCTTTTATTATAATTTTCTTTATAGTTATACCAATTATAATTGGAGGATTTGGAAATTGATTAGTTCCTTTAATATTAGGAGCCCCTGATATAGCTTTTCCTCGAATAAATAATATAAGATTTTGATTATTACCTCCATCATTATCATTATTATTAATAAGAAGAATAGTAGAAAGTGGAAGAGGAACAGGTTGAACAGTTTACCCTCCTTTATCATCAGGAATTGCCCATAGAGGATCATCAGTAGATTTAACAATTTTTAGATTACATCTAGCTGGAATTAGATCAATTTTAGGAGCAGTAAATTTTATCACAACAATTATTAATATACGATCAATAGGAATATCATTTGATCGAATACCATTATTTGTATGATCAGTAGGAATTACAGCTTTATTATTACTTTTATCTCTTCCTGTATTAGCTGGAGCTATTACTATATTATTAACAGATCGTAATTTAAATACCTCTTTTTTTGACCCAGCTggaggaggagaccCTattctttaccaacatttattt------------------------------------------------------------------------------------------------------------
	'T erwini    TAS: River Forth 5583'                   AACACTTTATTTTATTTTTGGTGCATGAGCAGGAATAATTGGAACTTCATTAAGAATACTAATTCGAGCAGAATTAGGAAACCCCGGTTCATTAATTGGAGATGACCAAATTTATAATGTAATTGTAACAGCCCATGCTTTTATTATAATTTTCTTTATAGTTATACCAATTATAATTGGAGGATTTGGAAATTGATTAGTTCCTTTAATATTAGGAGCCCCTGATATAGCTTTTCCTCGAATAAATAATATAAGATTTTGATTATTACCTCCATCATTATCATTATTATTAATAAGAAGAATAGTAGAAAGTGGAAGAGGAACAGGTTGAACAGTTTACCCTCCTTTATCATCAGGAATTGCCCATAGAGGATCATCAGTAGATTTAACAATTTTTAGATTACATCTAGCTGGAATTAGATCAATTTTAGGAGCAGTAAATTTTATCACAACAATTATTAATATACGATCAATAGGAATATCATTTGATCGAATACCATTATTTGTATGATCAGTAGGAATTACAGCTTTATTATTACTTTTATCTCTTCCTGTATTAGCTGGAGCTATTACTATATTATTAACAGATCGTAATTTAAATACCTCTTTTTTTGACCCAGctggaggaggagaccCTATTCTTTACCAACATTTATTT------------------------------------------------------------------------------------------------------------
	'T erwini    TAS: River Forth 5679'                   aacactttattttatTTTTGGTGCATGAGCAGGAATAATTGGAACTTCATTAAGAATACTAATTCGAGCAGAATTAGGAAACCCCGGTTCATTAATTGGAGATGACCAAATTTATAATGTAATTGTAACAGCCCATGCTTTTATTATAATTTTCTTTATAGTTATACCAATTATAATTGGAGGATTTGGAAATTGATTAGTTCCTTTAATATTAGGAGCCCCTGATATAGCTTTTCCTCGAATAAATAATATAAGATTTTGATTATTACCTCCATCATTATCATTATTATTAATAAGAAGAATAGTAGAAAGTGGAAGAGGAACAGGTTGAACAGTTTACCCTCCTTTATCATCAGGAATTGCCCATAGAGGATCATCAGTAGATTTAACAATTTTTAGATTACATCTAGCTGGAATTAGATCAATTTTAGGAGCAGTAAATTTTATCACAACAATTATTAATATACGATCAATAGGAATATCATTTGATCGAATACCATTATTTGTATGATCAGTAGGAATTACAGCTTTATTATTACTTTTATCTCTTCCTGTATTAGCTGGAGCTATTACTATATTATTAACAGATCGTAATTTAAATACCTCTTTTTTTGACCCAGCTGGAGGAggAGACccTATTCTTTACCAACATTTattt------------------------------------------------------------------------------------------------------------
	'T lutus     VIC: Flat Rock Creek 5582'               ----------------------------------------------------------------------------------------------------------------------------------------------------------------------------------------------------------------------------------------------------------------------------------------------------------------------------------------------------------------------------------------------------------------------------------------------------------------------------------------------------------------------------------------------------------------------------------------------------------------------------------------------------------------------------------------------------------------------------------------------------------------------------------------------
	'T lutus     VIC: Jingalalla River 1773'              aacattatattttattttcgggacctgatcAGGGATAATTGGAACTTCATTAAGAATATTAATTCGAGCTGAACTAGGAAACCCGGGATCTTTAATTGGAGATGATCAAATTTATAATGTAATTGTAACTGCCCATGCTTTTATTATAATTTTTTTTATAGTAATACCAATTATAATTGGAGGGTTTGGGAATTGATTAGTTCCTCTAATACTAGGAGCCCCAGATATAGCTTTTCCCCGAAtGAATAATATAAGATTTTGATTATTACCCCCATCTTTATCATTATTATTAATAAGAAGAATAGTTGAAAGTGGAAGAGGAACAGGATGAACAGTATACCCTCCTTTATCATCAGGAATTGCTCATAGAGGATCATCTGTTGATCTAACAATTTTTAGTTTACATTTAGCAGGGATTAGATCAATTTTAGGAGCAGTGAATTTCATTACAACAATTATTAACATacgAtCTATAGGAATAACATTAgacCGTATACCATTATTTGTTTGATCAGTAGGAATTACAGCTTTATTATTACTTCTCTCTCTTccagttttagcTggAgctAttactatATTATTAACAgatcgtaacTTAaATACtTCtttctttgatcctgcaggagggggagaccca---------------------------------------------------------------------------------------------------------------------------------
	'T cf gerdi    ACT: Angle Crossing 5575'              aacattatattttatttttggagcaTGATCAGGAATAATTGGAACttccctAAGAATATTAATTCGAGCAGAATTAGGAAATCCTGGATCTTTAATTGGAGATGATCAAATTTATAATGTAATTGTAACTGCTCATGCTTTTATTATAATTTTTTTTATAGTTATACCAATTATAATTGGAGGATTTGGAAATTGATTAGTTCCTTTAATATTAGGAGCTCCTGATATAGCTTTCCCTCGAATAAATAATATAAGATTTTGATTACTTCCCCCATCATTATCATTATTATTAATAAGAAGAATAGTAGAAAGTGGAAGAGGAACAGGATGAACTGTTTACCCTCCATTATCTTCAGGAATTGCCCATAGAGGATCATCAGTTGATTTAACAATTTTCAGATTACATTTAGCAGGAATTAGATCAATTTTAGGAGCTGTAAATTTTATTACTACAATTATTAATATACGATCAATAGGAATAACATTTGACCGAATACCATTATTTGTATGATCAGTAGGAATTACAGCTTTATTATTATTATTATCCCTCCCAGTATTAGCAGGAGCTATTACAATACTATTAACAGATCGAAATTTAAATACTTCTTTTTTTGATCCAGCAGGAGgaggggacccAattttatatcaacatttattt------------------------------------------------------------------------------------------------------------
	'T cf gerdi    ACT: Uriarra Crossing 2030'            aacattatattttatttttggagcatgatcaggaataATTGGAACTtccctaAGAATATTAattcGAGCAGAATTAGGAaatcctggatcttTAATTGGAGATgatcaAATTTATAATGTAATTGTAACTgcTCATGCTTTTATTATAATTTTTTTTATAGTTATACCAATTATAATTGGAGGATTTGGAAATTGATTAGTTCCTTTAATATTAGGAGCTCCTGATATAGCTTTCCCTCGAATAAATAATATAAGATTTTGATTACTTCCCCCATCATTATCATTATTATTAATAAGAAGAATAGTAGAAAGTGGAAGAGGAACAGGATGAACTGTTTACCCTCCATTATCTTCAGGAATTGCCCATAGAGGATCATCAGTTGATTTAACAATTTTCAGATTACATTTAGCAGGAATTAGATCAATTTTAGGAGCTGTAAATTTTATTACTACAATTATTAATATACGATCAATAGGAATAACATTTGACCGAATACCATTATTTGTATGATCAGTAGGAATTACAGCTTTATTATTATTATTATCCCTCCCAGTATTAGCAGGAGCTATTACAATACTATTAACAGATCGAAATTTAAATACTtctTTTTttgatccAgcaggaggaggggacccaatTTTATATCAACATttattt------------------------------------------------------------------------------------------------------------
	'T cf gerdi    ACT: Uriarra Crossing 5556'            ----------------------------------------------------------------------------------------------------------------------------------------------------------------------------------------------------------------------------------------------------------------------------------------------------------------------------------------------------------------------------------------------------------------------------------------------------------------------------------------------------------------------------------------------------------------------------------------------------------------------------------------------------------------------------------------------------------------------------------------------------------------------------------------------
	'T cf gerdi    ACT: Uriarra Crossing 5676'            AACATTATATTTTATTTTTGGAGCATGATCAGGAATAATTGGAACTTCCCTAAGAATATTAATTCGAGCAGAATTAGGAAACCCTGGATCTTTAATTGGAGATGATCAAATTTATAATGTAATTGTAACTGCTCATGCTTTTATTATAATTTTTTTTATAGTTATACCAATTATAATTGGAGGATTTGGAAATTGATTAGTTCCTTTAATATTAGGAGCTCCTGATATAGCTTTCCCTCGAATAAATAATATAAGATTTTGATTACTTCCCCCATCATTATCATTATTATTAATAAGAAGAATAGTAGAAAGTGGAAGAGGAACAGGATGAACTGTTTACCCTCCATTATCTTCAGGAATTGCCCATAGAGGATCATCAGTTGATTTAACAATTTTCAGATTACATTTAGCAGGAATTAGATCAATTTTAGGAGCTGTAAATTTTATTACTACAATTATTAATATACGATCAATAGGAATAACATTTGACCGAATACCATTATTTGTATGATCAGTAGGAATTACAGCTTTATTATTATTATTATCCCTCCCAGTATTAGCAGGAGCTATTACAATACTATTAACAGATCGAAATTTAAATACTTCTTTTTTTGATCCAGCAGGAGGAGGGGACCCAATTTT----------------------------------------------------------------------------------------------------------------------------
	'T sp "Angle Crossing #1"    ACT: Angle Crossing 5497' ----------------------------------------------------------------------------------------------------------------------------------------------------------------------------------------------------------------------------------------------------------------------------------------------------------------------------------------------------------------------------------------------------------------------------------------------------------------------------------------------------------------------------------------------------------------------------------------------------------------------------------------------------------------------------------------------------------------------------------------------------------------------------------------------
	'T sp "Angle Crossing #1"    ACT: Angle Crossing 5578' aacattatattttatttttggagcaTGATCAGGAATAATTGGaacTTCCCTAaGAATATTAATTCGAGCAGAATTAGGAAATCCTGGATCTTTAATTGGAGATGATCAAATTTATAATGTAATTGTAACTGCTCATGCTTTTATTATAATTTTTTTTATAGTTATACCAATTATAATTGGAGGATTTGGAAATTGATTAGTTCCTTTAATATTAGGAGCTCCTGATATAGCTTTCCCTCGAATAAATAATATAAGATTTTGATTACTTCCCCCATCATTATCATTATTATTAATAAGAAGAATAGTAGAAAGTGGAAGAGGAACAGGATGAACTGTTTACCCTCCATTATCTTCAGGAATTGCCCATAGAGGATCATCAGTTGATTTAACAATTTTCAGATTACATTTAGCAGGAATTAGATCAATTTTAGGAGCTGTAAATTTTATTACTACAATTATTAATATACGATCAATAGGAATAACATTTGACCGAATACCATTATTTGTATGATCAGTAGGAATTACAGCTTTATTATTATTATTATCCCTCCCAGTATTAGCAGGAGCTATTACAATACTATTAACAGATCGAAATTTAAATACTTCTTTTTTTGATccagcaggaggaggagacccaattttatatcaacatttattt------------------------------------------------------------------------------------------------------------
	'T sp "Angle Crossing #1"    ACT: Angle Crossing 5677' aacattatattttatTTTTGGAGCATGATCAGGAATAATTGGAACTTCCCTAAGAATATTAATTCGAGCAGAATTAGGAAATCCTGGATCTTTAATTGGAGATGATCAAATTTATAATGTAATTGTAACTGCTCATGCTTTTATTATAATTTTTTTTATAGTTATACCAATTATAATTGGAGGATTTGGAAATTGATTAGTTCCTTTAATATTAGGAGCTCCTGATATAGCTTTCCCTCGAATAAATAATATAAGATTTTGATTACTTCCCCCATCATTATCATTATTATTAATAAGAAGAATAGTAGAAAGTGGAAGAGGAACAGGATGAACTGTTTACCCTCCATTATCTTCAGGAATTGCCCATAGAGGATCATCAGTTGATTTAACAATTTTCAGATTACATTTAGCAGGAATTAGATCAATTTTAGGAGCTGTAAATTTTATTACTACAATTATTAATATACGATCAATAGGAATAACATTTGACCGAATACCATTATTTGTATGATCAGTAGGAATTACAGCTTTATTATTATTATTATCCCTCCCAGTATTAGCAGGAGCTATTACAATACTATTAACAGATCGAAATTTAAATACTTCTTTTTTTGATCCAGcAGGAGGaggagacccaATTttatatcaacatttattt------------------------------------------------------------------------------------------------------------
	'T hobarti    TAS: Avoca 5551'                        ----------------------------------------------------------------------------------------------------------------------------------------------------------------------------------------------------------------------------------------------------------------------------------------------------------------------------------------------------------------------------------------------------------------------------------------------------------------------------------------------------------------------------------------------------------------------------------------------------------------------------------------------------------------------------------------------------------------------------------------------------------------------------------------------
	'T hobarti    TAS: Derby 5554'                        ----------------------------------------------------------------------------------------------------------------------------------------------------------------------------------------------------------------------------------------------------------------------------------------------------------------------------------------------------------------------------------------------------------------------------------------------------------------------------------------------------------------------------------------------------------------------------------------------------------------------------------------------------------------------------------------------------------------------------------------------------------------------------------------------
	'T hobarti    TAS: Derby 5579'                        ----------------------------------------------------------------------------------------------------------------------------------------------------------------------------------------------------------------------------------------------------------------------------------------------------------------------------------------------------------------------------------------------------------------------------------------------------------------------------------------------------------------------------------------------------------------------------------------------------------------------------------------------------------------------------------------------------------------------------------------------------------------------------------------------
	'T hobarti    TAS: Lake St. Clair 5488'               aacattgtattttatTTTTGGAGCATGATCCGGAATAATTGGAACTTCGTTAAGAATATTAATTCGAGCAGAATTAGGTAATCCAGGATCTCTAATTGGAGATGATCAAATTTATAATGTAATTGTAACTGCTCATGCTTTTATTATAATTTTTTTTATAGTTATACCAATTATAATTGGAGGATTTGGAAATTGACTTGTTCCTTTAATATTAGGAGCCCCAGATATAGCTTTCCCCCGAATAAATAATATAAGATTTTGATTATTACCCCCATCATTATCATTATTATTAATAAGAAGAATAGTAGAAAGTGGAAGAGGAACAGGATGAACAGTTTATCCCCCATTATCATCAGGAATTGCACATAGAGGGAGATCAGTTGATTTAACTATTTTTAGACTACATTTAGCAGGTATTAGATCAATTTTAGGTGCTGTAAATTTTATTACAACAATTATTAATATACGATCAATAGGAATAACATTTGATCGAATACCATTATTTGTTTGATCAGTAGGAATTACAGCCTTATTATTATTATTATCTCTTCCAGTTTTAGCAGGAGCTATTACAATACTTTTAACAGATCGAAATTTAAATACTTCATTTTTTGATCCAGcTGGGgGGGgagaCccAATTTTATACCAACATttattt------------------------------------------------------------------------------------------------------------
	'T hobarti    TAS: Weldborough 5552'                  ----------------------------------------------------------------------------------------------------------------------------------------------------------------------------------------------------------------------------------------------------------------------------------------------------------------------------------------------------------------------------------------------------------------------------------------------------------------------------------------------------------------------------------------------------------------------------------------------------------------------------------------------------------------------------------------------------------------------------------------------------------------------------------------------
	'T leai     VIC: Flat Rock Creek 5507'                aacattatattttatttTTGgagCatgatcagGAataaTTGGAActtcactAAGAATATTAATTCGAGCAGAATTAGGAAATCCTGGTTCTTTAATTGGTGATGATCAAATTTATAATGTAATTGTTACTGCTCATGCTTTTATTATAATTTTTTTCATAGTAATACCAATTATAATTGGAGGATTTGGAAATTGATTAGTTCCTTTAATATTAGGAGCTCCAGATATAGCATTCCCTCGAATAAATAATATGAGATTTTGATTATTACCCCCATCATTATCATTATTATTGATAAGAAGAATAGTTGAAAGTGGAAGAGGAACAGGATGAACTGTTTATCCCCCCTTATCTTCAGGAATTGCACATAGTGGATCATCAGTTGACTTAACTATTTTTAGATTACATTTAGCAGGAATTAGATCAATTTTAGGTGCTGTAAACTTTATTACAACAATTATTAATATACGGTCAATAGGAATAACTTTTGATCGAATACCATTATTTGTCTGATCGGTAGGAATTACTGCTTTATTATTATTATTATCTCTTCCAGTTCTAGCAGGAGCTATTACAATACTTTTAACAGACCGAAATTTGAATACTTCATTTTTtgACccagctgggggaggggatccAattttatatcaacatttattt------------------------------------------------------------------------------------------------------------
	'T leai    TAS: River Forth 5525'                     aacattatattttatttttggagcatgatcaggaataaTTGGAACTTCACTAAGAATATTAATTCGAGCAGAATTAGGAAATCctggtTCTTTAATTGGTGATGATCAAATTTATAATGTAATTGTTACTGCTCATGCTTTTATTATAATTTTTTTCATAGTAATACCAATTATAATTGGAGGATTTGGAAATTGATTAGTTCCTTTAATATTAGGAGCTCCAGATATAGCATTCCCTCGAATAAATAATATGAGATTTTGATTATTACCCCCATCATTATCATTATTATTGATAAGAAGAATAGTTGAAAGTGGAAGAGGAACAGGGTGAACTGTTTATCCCCCATTATCTTCAGGAATTGCACATAGTGGATCATCAGTTGACTTAACTATTTTTAGATTACATTTAGCAGGAATTAGATCAATTTTAGGTGCTGTAAACTTTATTACAACAATTATTAATATACGGTCAATAGGAATAACTTTTGATCGAATACCATTATTTGTCTGATCAGTAGGAATTACTGCTTTATTATTATTATTATCTCTTCCAGTTCTAGCAGGAGCTATTACAATACTTTTAACAGACCGAAATTTGAATACTTCATTTTttgacccagctggaggaggagatcCAATTTtatatcaacatttattt------------------------------------------------------------------------------------------------------------
	'T leai    TAS: Derby 5549'                           aacattatattttatttttggagcatgatcaggaataattggaacttcactaaGAatattaattCGAGCAGAATTAGGAAAtcctgGTTCTTTAATTGGTGATGATCAAATTTATAATGTAATTGTTACTgCTCATGCTTTTATTATAATTTTTTTCATAGTAATACCAATTATAATTGGAGGATTTGGAAATTGATTAGTTCCTTTAATATTAGGAGCTCCAGATATAGCATTCCCTCGAATAAATAATATGAGATTTTGATTATTACCCCCATCATTATCATTATTATTGATAAGAAGAATAGTTGAAAGTGGAAGAGGAACAGGGTGAACTGTTTATCCCCCATTATCTTCAGGAATTGCACATAGTGGATCATCAGTTGACTTAACTATTTTTAGATTACATTTAGCAGGAATTAGATCAATTTTAGGTGCTGTAAACTTTATTACAACAATTATTAATATACGGTCAATAGGAATAACTTTTGATCGAATACCATTATTTGTCTGATCGGTAGGAATTACTGCTTTGTTATTATTATTATCTCTTCCAGTTCTAGCAGGAGCTATTACAATACTTTTAACAGACCGAAATTTGAATACTTCATTTTTtgACCCAGctggaggaggagatccaatTTTATAtcAACatTTATTT------------------------------------------------------------------------------------------------------------
	'T leai    TAS: Avoca 5557'                           AACATTATATTTTATTTTTGGAGCATGATCAGGAATAATTGGAACTTCACTAAGAATATTAATTCGAGCAGAATTAGGAAATCCTGGTTCTTTAATTGGTGATGATCAAATTTATAATGTAATTGTTACTGCTCATGCTTTTATTATAATTTTTTTCATAGTAATACCAATTATAATTGGAGGATTTGGAAATTGATTAGTTCCTTTAATATTAGGAGCTCCAGATATAGCATTCCCTCGAATAAATAATATGAGATTTTGATTATTACCCCCATCATTATCATTATTATTGATAAGAAGAATAGTTGAAAGTGGAAGAGGAACAGGGTGAACTGTTTATCCCCCATTATCTTCAGGAATTGCACATAGTGGATCATCAGTTGACTTAACTATTTTTAGATTACATTTAGCAGGAATTAGATCAATTTTAGGTGCTGTAAACTTTATTACAACAATTATTAATATACGGTCAATAGGAATAACTTTTGATCGAATACCATTATTTGTCTGATCGGTAGGAATTACTGCTTTGTTATTATTATTATCTCTTCCAGTTCTAGCAGGAGCTATTACAATACTTTTAACAGACCGAAATTTGAATACTTCATTTTTTGACCCAGCTGGAGgAggaGatccAATTttatatcaacatttattt------------------------------------------------------------------------------------------------------------
	'T leai     VIC: Flat Rock Creek 5581'                aacattatattttatTTTTGGAGCATGATCAGGAATAATTGGAACTTCACTAAGAATATTAATTCGAGCAGAATTAGGAAATCCTGGTTCTTTAATTGGTGATGATCAAATTTATAATGTAATTGTTACTGCTCATGCTTTTATTATAATTTTTTTCATAGTAATACCAATTATAATTGGAGGATTTGGAAATTGATTAGTTCCTTTAATATTAGGAGCTCCAGATATAGCATTCCCTCGAATAAATAATATGAGATTTTGATTATTACCCCCATCATTATCATTATTATTGATAAGAAGAATAGTTGAAAGTGGAAGAGGAACAGGGTGAACTGTTTATCCCCCCTTATCTTCAGGAATTGCACATAGTGGATCATCAGTTGACTTAACTATTTTTAGATTACATTTAGCAGGAATTAGATCAATTTTAGGTGCTGTAAACTTTATTACAACAATTATTAATATACGGTCAATAGGAATAACTTTTGATCGAATACCATTATTTGTCTGATCGGTAGGAATTACTGCTTTATTATTATTATTATCTCTTCCAGTTCTAGCAGGAGCTATTACAATACTTTTAACAGACCGAAATTTGAATACTTCATTTTTTGACCCAGCTGGGggaggGGATccAATTTTATATCAACATTTATTt------------------------------------------------------------------------------------------------------------
	'T rufescens    ACT: Uriarra Crossing 1993'           aacattatattttatttttggagCATGAtCtGGAATAATTGGAACTTCATTAAGAATATTAATTCGAGCAGAATTAGGAAATCCCGGGTCATTAATTGGTGATGATCAAATTTATAATGTAATTGTAACTGCTCATGCTTTTATTATAATTTTTTTTATAGTTATACCAATTATAATTGGAGGATTTGGAAATTGATTAGTTCCTCTAATATTAGGAGCTCCTGATATAGCTTTTCCTCGAATAAATAATATAAGATTTTGATTATTACCCCCATCATTATCATTATTATTAATAAGAAGAATAGTGGAAAGTGGAAGAGGGACAGGATGAACTGTTTATCCTCCTTTATCTTCAGGAATTGCACATAGAGGATCATCAGTTGATTTAaCAATTTTTAGATTACATTTAGCAGGAATTAGATCAATTTTAGGAGCTGTAAATTTTATTACAACAATTATTAATATACGATCAATAGGAATAACATTTGATCGAATACCATTATTTGTATGATCAGTAGGAATTACTGCTTTATTATTATTATTATCCCTTCCAGTATTGGCAGGAGCTATTACTATACTTTTAACAGATCGAAATTTAAATACTTCATTTtTTGACCCagctggaggaggagatccaatTTTataccaacatttattt------------------------------------------------------------------------------------------------------------
	'T rufescens    ACT: Angle Crossing 5577'             AACATTATATTTTATTTTTGGAGCATGAtcTGGAATAATTGGAACTTCATTAAGAATATTAATTCGAGCAGAATTAGGAAATCCCGGGTCATTAATTGGTGATGATCAAATTTATAAtGTAATTGTAACTGCTCATGCTTTTATTATAATTTTTTTTATAGTTATACCAATTATAATTGGAGGATTTGGAAATTGATTAGTTCCTCTAATATTAGGAGCTCCTGATATAGCTTTTCCTCGAATAAATAATATAAGATTTTGATTATTACCCCCATCATTATCATTATTATTAATAAGAAGAATAGTGGAAAGTGGAAGAGGGACAGGATGAACTGTTTATCCTCCTTTATCTTCAGGAATTGCACATAGAGGATCATCAGTTGATTTAACAATTTTTAGATTACATTTAGCAGGAATTAGATCAATTTTAGGAGCTGTAAATTTTATTACAACAATTATTAATATACGATCAATAGGAATAACATTTGATCGAATACCATTATTTGTATGATCAGTAGGAATTACtGCTTTATTATTATTATTATCCCTTCCAGTATTGGCAGGAGCTATTACTATACTTTTAACAGATCGAAATTTAAATACTTCATTTTTTGACCCagctggaggaggagatcCAATTttataccaacatttattt------------------------------------------------------------------------------------------------------------
	'T sp "River Forth"    TAS: River Forth 5555'         aacattatattttatttttggagcaTGATCTGGAATAATTGGAACTTCATTAAGAATATTAATTCGAGCAGAATTAGGAAATCCTGGATCATTAATTGGTGATGATCAAATTTATAATGTAATTGTAACTGCTCATGCTTTTATTATAATTTTTTTTATAGTAATACCAATTATAATTGGAGGATTTGGAAATTGATTAGTTCCTCTAATATTAGGAGCTCCTGATATAGCTTTTCCTCGAATAAATAATATAAGATTTTGATTATTACCCCCATCATTATCATTATTATTAATAAGAAGAATAGTGGAAAGTGGAAGAGGGACAGGATGAACTGTTTATCCTCCTTTATCTTCAGGAATTGCACATAGAGGATCATCAGTTGATTTAACAATTTTTAGATTACATTTAGCAGGAATTAGATCAATTTTAGGAGCTGTAAATTTTATTACAACAATTATTAATATACGATCAATAGGAATAACATTTGATCGAATACCATTATTTGTATGATCAGTAGGAATTACTGCTTTATTATTATTATTATCCCTTCcagtaTTAGCAGGAGCTATTACTATACTttTaACAGATcGAAATTTAAATACtTCatTTtttgatccggctgGGggaggagatccaattttat--------------------------------------------------------------------------------------------------------------------------
	'T sp "Angle Crossing #2"    ACT: Angle Crossing 5550' aacattatattttatttttggagcatgatctggaataATTGGAACTTCATTAAGAATATTAattcGAGCAGAATTAGGtaatcccggatCTTTAATTGGGGATGATCAAATTTATAATGTAATTGTAACTGCTCATGCTTTTATTATAATTTTCTTTATAGTAATACCAATTATAATTGGTGGATTTGGAAATTGACTAGTTCCTTTAATATTAGGGGCCCCTGATATAGCTTTCCCCCGAATAAATAATATAAGATTTTGATTATTACCCCCATCATTATCATTATTATTAATAAGAAGAATAGTAGAAAGTGGAAGAGGAACAGGATGAACTGTTTATCCCCCATTATCTTCAGGAATTGCACATAGAGGATCATCAGTTGATTTAACAATTTTTAGATTACATTTAGCAGGAATTAGATCAATTTTAGGAGCTGTAAATTTTATTACAACAATTATTAATATACGATCAATAGGAATAACATTTGATCGAATACCATTATTTGTGTGATCAGTAGGAATTACTGCATTATTATTATTATTATCTCTTCCAGTATTAGCAGGAGCTATTACAATACTTTTAACAGATCGAAATTTAAATACTTCATtcTttgACccagctggagggggggatccaatttTAtaccaACAtttRttt------------------------------------------------------------------------------------------------------------
	'T sp "Angle Crossing #2"    ACT: Angle Crossing 5678' AACATTATATTTTATTTTTGGAGCATGATCTGGAATAATTGGAACTTCATTAAGAATATTAATTCGAGCAGAATTAGGTAATCCCGGATCTTTAATTGGGGATGATCAAATTTATAATGTAATTGTAACTGCTCATGCTTTTATTATAATTTTCTTTATAGTAATACCAATTATAATTGGTGGATTTGGAAATTGACTAGTTCCTTTAATATTAGGGGCCCCTGATATAGCTTTCCCCCGAATAAATAATATAAGATTTTGATTATTACCCCCATCATTATCATTATTATTAATAAGAAGAATAGTAGAAAGTGGGAGAGGAACAGGATGAACTGTTTATCCCCCATTATCTTCAGGAATTGCACATAGAGGATCATCAGTTGATTTAACAATTTTTAGATTACATTTAGCAGGAATTAGATCAATTTTAGGAGCTGTAAATTTTATTACAACAATTATTAATATACGATCAATAGGAATAACATTTGATCGAATACCATTATTTGTGTGATCAGTAGGAATTACTGCATTATTATTATTATTATCTCTTCCAGTATTAGCAGGAGCTATTACAATACTTTTAACAGATCGAAATTTAAATACTTCATTCTTTGACCCAGCTGGAGGGGGGGATCCAATTTtataccaacatttattt------------------------------------------------------------------------------------------------------------
	'T bicolor    QLD: Gayndah 5568'                      aacactatattttatttttgGGGCATgatctggaataATTGGAACTTCATTAAGAATATTAATTCGAGCAGAATTAGGAAATCCTGGATCTTTAATTGGAGATGATCAAATTTATAATGTAATTGTAACTGCTCATGCTTTTATTATAATTTTTTTTATAGTAATACCAATTATAATTGGAGGATTTGGAAATTGATTAGTTCCTTTAATATTAGGAGCTCCTGATATAGCTTTCCCTCGAATAAATAATATAAGATTTTGATTATTACCCCCATCATTATCATTATTATTAATAAGAAGAATAGTAGAAAGTGGAAGAGGAACTGGATGAACTGTTTATCCACCTTTATCATCAGGAATTGCTCATAGTGGATCATCAGTTGATCTAACAATTTTTAGTTTACATTTAGCAGGTATTAGATCAATTTTAGGAGCTGTAAATTTTATTACTACAATTATTAATATACGATCAATAGGAATAAcATTTGATCGGATACCATTATTTGTATGATCAGTAGGAATTACAGCTTTATTATTACTTCTATCCCTTCCAGTAtTagCAGGAGCTATTACAATGCTTTTAACAGATCGAAATTTAAATACTTCATTCTttgatcca---------------------------------------------------------------------------------------------------------------------------------------------------
	'T fitzroyi    QLD: Gayndah'                          AACACTATACTTTATTTTTGGAGCATGATCTGGGATAATTGGAACTTCATTAAGAATATTAATTCGAGCTGAATTAGGAAATCCTGGATCTTTAATTGGAGACGATCAAATTTATAATGTAATTGTAACTGCTCATGCTTTTATTATAATTTTTTTTATAGTAATACCAATTATAATTGGAGGGTTTGGAAATTGATTAGTTCCTTTAATATTAGGTGCTCCTGATATAGCTTTTCCTCGAATAAATAATATAAGATTTTGATTATTRCCCCCATCATTATCATTATTATTAATAAGAAGAATAGTAGAAAGTGGAAGAGGAACTGGYTGAACTGTCTATCCCCCTCTATCATCAGKAATTGCACATAGAGGCTCATCAGTTGATTTARCAATTTTTAGATTACATTTAGCAGGTATTAGATCAATTTTAGGGGCTGTAAATTTTATTACTACAATTATTAATATACGATCAATAGGAATAACATTTGATCGAATACCATTATTTGTTTGATCAGTAGGAATTACTGCTTTATTATTACTATTATCCCTTCCAGTATTAGCAGGAGCTATTACAATACTTTTAACAGATCGAAATTTAAATACTTCATTCTTTGATCCAGCAGGGGGAGGAGATCCAATTTTATATCAACATTTATTT------------------------------------------------------------------------------------------------------------
	'T maior    ACT: Angle Crossing 5508'                 aacactatactttatttttggagCATgatctggGATaaTTGGAAcTTCATTAAGAATATTAATTCGAGCTGAATTAGGAAATCCTGGATCTTTAATTGGAGATGATCAAATTTATAATGTAATTGTAACTGCTCATGCTTTTATTATAATTTTTTTTATAGTAATACCAATTATAATTGGAGGATTCGGAAATTGATTAGTTCCTTTAATATTAGGTGCTCCTGATATAGCTTTTCCTCGAATAAATAATATAAGATTTTGATTATTACCCCCATCATTATCATTATTATTAATAAGAAGAATAGTAGAAAGTGGAAGAGGAACTGGTTGAACTGTCTATCCTCCTCTATCATCAGGAATTGCACATAGAGGCTCATCAGTTGATTTAACAATTTTTAGATTACATTTAGCAGGTATTAGATCAATTTTAGGGGCTGTAAATTTTATTACTACAATTATTAATATACGATCAATAGGAATAACATTTGATCGAATACCATTATTTGTTTGATCAGTAGGAATTACTGCTTTATTATTACTATTATCCCTTCCAGTATTAGCAGGAGCTATTACAATACTTTTAACAGATCGAAATTTAAATACTTCATTCTTTGATccagcagggggaggggatccaattttatatcaacatttattt------------------------------------------------------------------------------------------------------------
	'T maior     VIC: Tambo River 5567'                   aacactatactttatttttggagcatgatctgGGATAATTGGAACTTCATTAAGAATATTAATTCGAGCTGAATTAGGAAATCCTGGATCTTTAATTGGAGATGATCAAATTTATAATGTAATTGTAACTGCTCATGCTTTTATTATAATTTTTTTTATAGTAATACCAATTATAATTGGAGGATTCGGAAATTGATTAGTTCCTTTAATATTAGGTGCTCCTGATATAGCTTTTCCTCGAATAAATAATATAAGATTTTGATTATTACCCCCATCATTATCATTATTATTAATAAGAAGAATAGTAGAAAGTGGAAGAGGGACTGGTTGAACTGTCTATCCTCCTCTATCATCAGGAATTGCACATAGAGGCTCATCAGTTGATTTAACAATTTTTAGATTACATTTAGCAGGTATTAGATCAATTTTAGGGGCTGTAAATTTTATTACTACAATTATTAATATACGATCAATAGGAATAACATTTGATCGAATACCATTATTTGTTTGATCAGTAGGAATTACTGCTTTATTATTACTATTATCCCTTCCAGTATTAGCAGGAGCTATTACAATACTTTTAACAGATCGAAATTTAAATACTTCATTCTTtgatccaGcagggggaggggatccaattttatatcaacatttattt------------------------------------------------------------------------------------------------------------
	'T murrumbidgensis    ACT: Uriarra Crossing 2031'     aacactatattttatttttggaacatgatctgGAATAATTGGAACTTCATTAAGAATATTAATTCGAGCAGAATTGGGAAATCCTGGATCTTTAATTGGAGATGATCAAATTTATAATGTAATTGTAACTGCTCATGCTTTTATTATAATTTTTTTTATAGTAATACCAATTATAATTGGAGGATTTGGAAATTGATTAGTTCCTTTAATATTAGGAGCTCCTGATATAGCTTTTCCTCGAATAAATAATATAAGATTTTGATTATTACCCCCATCATTATCATTATTATTAATAAGAAGAATAGTAGAAAGTGGAAGAGGAACTGGATGAACTGTTTATCCACCTTTATCATCAGGAATTGCTCATAGTGGATCATCAGTTGATCTAACAATTTTTAGTTTACATTTAGCAGGTATTAGATCAATTTTAGGAGCTGTAAATTTTATTACTACAATTATTAATATACGATCAATAGGAATAACATTTGATCGAATACCATTATTTGTATGATCAGTAGGAATTACAGCTTTATTATTACTTCTATCCCTTCCAGTATTAGCAGGAGCTATTACAATACTTTTAACAGATCGAAATTTAAATACTTCATTCTTTGATccagctggaggaggagatccaattttatatcaacacttgttt------------------------------------------------------------------------------------------------------------
	'T murrumbidgensis     VIC: Tambo River 5553'         aacactatattttatttttggagcatgatctggaataaTTGGaacttcatTAAgaatactAATTCGAGCTGAATTAGGAAATCCCGGATCTTTAATTGGAGATGATCAAATTTATAATGTAATTGTAACTGCTCATGCTTTTATTATAATTTTTTTTATAGTAATACCAATTATAATTGGAGGATTTGGAAATTGATTAGTTCCTTTAATATTAGGAGCTCCTGATATAGCTTTTCCTCGAATAAATAATATAAGATTTTGATTATTACCCCCATCATTATCATTATTATTAATAAGAAGAATAGTAGAAAGTGGAAGAGGAACTGGATGAACTGTTTATCCACCTTTATCATCAGGAATTGCTCATAGTGGATCATCAGTTGACCTAACAATTTTTAGTTTACATTTAGCAGGAATTAGATCAATTTTAGGAGCTGTAAATTTTATTACTACAATTATTAACATACGATCAATAGGAATAACATTTGATCGAATACCATTATTTGTATGATCAGTAGGAATTACAGCTTTATTATTATTATTATCCCTTCCAGTATTAGCAGGAGCTATTACAATACTTTTAACAGATCGAAATTTAAATACTTCATTTTTTGAtccAgctggagggGGggatccAATTTTATAtcaacatttattt------------------------------------------------------------------------------------------------------------
	'T murrumbidgensis    ACT: Angle Crossing 5564'       aacactatattttatttttggagcatgatctggaataattggaacttcattaagaatattaattcGAGCAGAATTGGGAAATCCTGGaTcttTAattgGAGATGATCAAATTTATAATGTAATTGTAACTgctcatgcTTTTATTATAATTTTTTTTATAGTAATACCAATTATAATTGGAGGATTTGGAAATTGATTAGTTCCTTTAATATTAGGAGCTCCTGATATAGCTTTTCCTCGAATAAATAATATAAGATTTTGATTATTACCCCCATCATTATCATTATTATTAATAAGAAGAATAGTAGAAAGTGGAAGAGGAACTGGATGAACTGTTTATCCACCTTTATCATCAGGAATTGCTCATAGTGGATCATCAGTTGATCTAACAATTTTTAGTTTACATTTAGCAGGTATTAGATCAATTTTAGGAGCTGTAAATTTTATTACTACAATTATTAATATACGATCAATAGGAATAACATTTGATCGAATACCATTATTTGTATGATCAGTAGGAATTACAGCTTTATTATTACTTCTATCCCTTCCAGTATTAGCAGGAGCTATTACAATACTTTTAACAGATCGAAATTTAAATACTTCATTCTttgatccAGctggaggaggagatccaattttatatcaacacttgttt------------------------------------------------------------------------------------------------------------
	'T murrumbidgensis    ACT: Angle Crossing 5565'       AACACTATATTTTATTTTTGGGGCATGATCtGGAATAATTGGAACTTCATTAAGAATACTAATTCGAGCTGAATTAGGAAATCCCGGGTCTTTAATTGGAGATGATCAAATTTATAATGTAATTGTAACTGCTCATGCTTTTATTATAATTTTTTTTATAGTAATACCAATTATAATTGGAGGATTTGGAAATTGATTAGTTCCTTTAATATTAGGGGCTCCTGATATAGCTTTTCCTCGAATAAATAATATAAGATTTTGATTATTACCCCCATCATTATCATTATTATTAATAAGAAGAATAGTAGAAAGTGGAAGAGGAACTGGATGAACTGTTTATCCACCTTTATCATCAGGAATTGCTCATAGTGGATCATCAGTTGACCTAACAATTTTTAGTTTACATTTAGCAGGAATTAGATCAATTTTAGGAGCTGTAAATTTTATTACTACAATTATTAATATACGATCAATAGGAATAACATTTGATCGAATACCATTATTTGTATGATCAGTAGGAATTACAGCTTTATTATTATTATTATCCCTTCCAGTATTAGCAGGAGCTATTACAATACTTTTAACAGATCGAAATTTAAATACTTCATTTTTTGATCCAGCTGGAGGGGGgGatccAATTTtatatcaacatttattt------------------------------------------------------------------------------------------------------------
	'T murrumbidgensis     VIC: Tambo River 5566'         aacactatattttatttttggagcATgatctggAATAATTGGAacTTCatTAAGAATATTAATTCGAGCAGAATTGGGAAATCCTGGATCTTTAATTGGAGATGATCAAATTTATAATGTAATTGTAACTGCTCATGCTTTTATTATAATTTTTTTTATAGTAATACCAATTATAATTGGAGGATTTGGAAATTGATTAGTTCCTTTAATATTAGGAGCTCCTGATATAGCTTTTCCTCGAATAAATAATATAAGATTTTGATTATTACCCCCATCATTATCATTATTATTAATAAGAAGAATAGTAGAAAGTGGAAGAGGAACTGGATGAACTGTTTATCCACCTTTATCATCAGGAATTGCTCATAGTGGATCATCAGTTGATCTAACAATTTTTAGTTTACATTTAGCAGGTATTAGATCAATTTTAGGAGCTGTAAATTTTATTACTACAATTATTAATATACGATCAATAGGAATAACATTTGATCGAATACCATTATTTGTATGATCAGTAGGAATTACAGCTTTATTATTACTTCTATCCCTTCCAGTATTAGCAGGAGCTATTACAATACTTTTAACAGATCGAAATTTAAATACTTCATTCTTtgatccagctggaggaggagatccaaTTTTATATCAACacttgttt------------------------------------------------------------------------------------------------------------
	'T murrumbidgensis     VIC: Tambo River 5571'         -----------------------------------------------------------TAATTCGAGCTGAATTAGGAAAYCCYGGRTCTTTAATYGGAGATGATCAAATTTATAATGTAATTGTAACYGCTCRTGCTTTTATTATRATTTTTTTTATAGTAATACCAATTATAATTGGAGGRTTTGRAAATTGATTAGTTCCTTTAATATTAGGRGCTCCTGATATAGCTTTTCCTCGAATAAATAATATAAGATTTTGATTATTACCCMCATCATTATCATTATTATTAATAAGAAGAATAGTAGAAAGTGGAAGAGGAACTGGATGAACTGTTTATCCWYCTTTATCATCAGGAATTGCTCATAGTGGATCATCAGTTGACCTAACAATTTTTAGWTTACATTTAGYAGGAATTAGATCAATTTTAGGRGCTGTAAATTTTATTACTACAATTATTAATATACGATCAATAGGAATAACATTTGATCGAATACCATTATTTGTRTRATCAGTAGGAATTACAGCTTTATTATTATTATTATCCCTTCCAGTATTAGCAGGAGCTATTACAATACTTTTAACAGATCGAAATTTAAATACTT-----------------------------------------------------------------------------------------------------------------------------------------------------------------
	'T murrumbidgensis     VIC: Tambo River 5572'         aacactatattttatttttggggcatgatctggaataattggaacttcattaagaatactaattcgagcTgAAttaggaaatcccgggtctttAAttgGAGAtgATCAAATTTATAATGTAATTGTAACtgcTCATGCTTTTATTATAATTTTTTTTATAGTAATACCAATTATAATTGGAGGATTTGGAAATTGATTAGTTCCTTTAATATTAGGGGCTCCTGATATAGCTTTTCCTCGAATAAATAATATAAGATTTTGATTATTACCCCCATCATTATCATTATTATTAATAAGAAGAATAGTAGAAAGTGGAAGAGGAACTGGATGAACTGTTTATCCACCTTTATCATCAGGAATTGCTCATAGTGGATCATCAGTTGACCTAACAATTTTTAGTTTACATTTAGCAGGAATTAGATCAATTTTAGGAGCTGTAAATTTTATTACTACAATTATTAATATACGATCAATAGGAATAACATTTGATCGAATACCATTATTTGTATGATCAGTAGGAATTaCAGCTTTATTATTATTATTATCCCTTCCAGTATTAGcaggagcTATTACAATACTTTTAACAGATCGAAATTTAAATACttcatttTttgatccagctggagggGgggatccaattttatatcaacatttattt------------------------------------------------------------------------------------------------------------
	'T murrumbidgensis    ACT: Angle Crossing 5754'       aacactatattttatttttggagcatgatctggaataattggaACttcattaAGAatattaattcgagCAGAATTGGGAaatcctggatctTTAATTGGAGATgatcaaATTTATAatgtaattgtaaCtgcTCATGCTTTTATTATAATTTTTTTTATAGTAATACCAATTATAATTGGAGGATTTGGAAATTGATTAGTTCCTTTAATATTAGGAGCTCCTGATATAGCTTTTCCTCGAATAAATAATATAAGATTTTGATTATTACCCCCATCATTATCATTATTATTAATAAGAAGAATAGTAGAAAGTGGAAGAGGAACTGGATGAACTGTTTATCCACCTTTATCATCAGGAATTGCTCATAGTGGATCATCAGTTGATCTAACAATTTTTAGTTTACATTTAGCAGGTATTAGATCAATTTTAGGAGCTGTAAATTTTATTACTACAATTATTAATATACGATCAATAGGAATAACATTTGATCGAATACCATTATTTGTATGATCAGTAGGAATTACAGCTTTATTATTACTTCTATCCCTTCCAGTATTAGCAGGAGCTATTACAATACTTTTAACAGATCGAAATTTAAATACTTCATTCTttgatccagctggaggaggagatccaattttatatcaacacttgttt------------------------------------------------------------------------------------------------------------
	'T sp "Tambo R"     VIC: Tambo River 5548'            aacactatattttatttttggagcatgatctggaataatTGGAACTTCATTAAGAatactaattcGAGCTGAATTAGGaaatcccGGATCTTTAATTGGAGATGATCAAATTTATAATGTAATTGTAACTgctcatGCTTTTATTATAATTTTTTTTATAGTAATACCAATTATAATTGGAGGGTTTGGAAATTGATTAGTTCCTTTAATATTAGGAGCTCCTGATATAGCTTTTCCTCGAATAAATAATATAAGATTTTGATTATTACCCCCATCATTATCATTATTATTAATAAGAAGAATAGTAGAAAGTGGGAGAGGAACTGGATGAACTGTTTATCCACCTTTATCATCAGGAATTGCTCATAGTGGATCATCAGTTGACCTAACAATTTTTAGTTTACATTTAGCAGGAATTAGATCAATTTTAGGAGCTGTAAATTTTATTACTACAATTATTAATATACGATCAATAGGAATAACATTTGATCGAATACCATTATTTGTATGATCAGTAGGAATTACAGCTTTATTATTACTTCTATCTCTTCCAGTATTAGCAGGAGCTATTACAATACTTTTAACAGATCGAAATTTAAATACTTCATTCTttgatccaGCtggagggggagatccaattttatatcaacatTTATTt------------------------------------------------------------------------------------------------------------
	'T sp "Tambo R"     VIC: Tambo River 5570'            aacactatattttatttttggagcatgatctggaataaTTggaacttcattaagaatactaattcgaGCTgaAttaggaaatcccggatCTTTAATTGGAGATGATCAAATTTATAATGTAATTGTAACTGCTCATGCTTTTATTATAATTTTTTTTATAGTAATACCAATTATAATTGGAGGGTTTGGAAATTGATTAGTTCCTTTAATATTAGGAGCTCCTGATATAGCTTTTCCTCGAATAAATAATATAAGATTTTGATTATTACCCCCATCATTATCATTATTATTAATAAGAAGAATAGTAGAAAGTGGGAGAGGAACTGGATGAACTGTTTATCCACCTTTATCATCAGGAATTGCTCATAGTGGATCATCAGTTGACCTAACAATTTTTAGTTTACATTTAGCAGGAATTAGATCAATTTTAGGAGCTGTAAATTTTATTACTACAATTATTAATATACGATCAATAGGAATAACATTTGATCGAATACCATTATTTGTATGATCAGTAGGAATTACAGCTTTATTATTACTTCTATCTCTTCCAGTATTAGCAGGAGCTATTACAATACTTTTAACAGATCGAAATTTAAATACTTCATTCTttgatccagctggagggggagatccaaTTTTATAtcaACATTTATTt------------------------------------------------------------------------------------------------------------
	'T sp "Tambo R"     VIC: Tambo River 5573'            aacactatattttatttttggagcatgatctggaataaTTGGAActtcattaAgaatactaattCGAGCTGAAttaGGAaatccCggatCTTTAATTGGAGATGATCAAATTTATAATGTAATTGTAACTGCTCATGCTTTTATTATAATTTTTTTTATAGTAATACCAATTATAATTGGAGGGTTTGGAAATTGATTAGTTCCTTTAATATTAGGAGCTCCTGATATAGCTTTTCCTCGAATAAATAATATAAGATTTTGATTATTACCCCCATCATTATCATTATTATTAATAAGAAGAATAGTAGAAAGTGGGAGAGGAACTGGATGAACTGTTTATCCACCTTTATCATCAGGAATTGCTCATAGTGGATCATCAGTTGACCTAACAATTTTTAGTTTACATTTAGCAGGAATTAGATCAATTTTAGGAGCTGTAAATTTTATTACTACAATTATTAATATACGATCAATAGGAATAACATTTGATCGAATACCATTATTTGTATGATCAGTAGGAATTACAGCTTTATTATTACTTCTATCTCTTCCAGTATTAGCAGGAGCTATTACAATACTTTTAACAGATCGAAATTTAAATACTTCAttcTTtgatccAGctggagggGGggatccAATTTTATATCAACATTtattt------------------------------------------------------------------------------------------------------------
	'T sp "Tambo R"    ACT: Angle Crossing 5574'          aacactatattttatttttggagcatgatctggaataattggaacttcattaagaatactaattcgagctgaATTAGGAaatcCCGGATCTTTaattgGAGATGATCAAATTTATAATGTAATTGTAaCtgcTCATGCTTTTATTATAATTTTTTTTATAGTAATACCAATTATAATTGGAGGGTTTGGAAATTGATTAGTTCCTTTAATATTAGGAGCTCCTGATATAGCTTTTCCTCGAATAAATAATATAAGATTTTGATTATTACCCCCATCATTATCATTATTATTAATAAGAAGAATAGTAGAAAGTGGGAGAGGAACTGGATGAACAGTTTATCCACCTTTATCATCAGGAATTGCTCATAGTGGATCATCAGTTGACCTAACAATTTTTAGTTTACATTTAGCAGGAATTAGATCAATTTTAGGAGCTGTAAATTTTATTACTACAATTATTAATATACGATCAATAGGAATAACATTTGATCGAATACCATTATTTGTATGATCAGTAGGAATTACAGCTTTATTATTACTTCTATCTCTTCCAGTATTAGCAGGAGCTATTACAATACTTTTAACAGATCGAAATTTAAATACTTCATTCTttgatccagctggagggggagatccaattttatatcaacatttattt------------------------------------------------------------------------------------------------------------
	'T sp "Tambo R"    ACT: Angle Crossing 5576'          aacactatattttatttttggagcatgatctggaataATTGGAActtcatTAAgaatacTAATTCGAGCTGAATTAGGAAATCCCGGATCTTTAATTGGAGATGATCAAATTTATAATGTAATTGTAACTGCTCATGCTTTTATTATAATTTTTTTTATAGTAATACCAATTATAATTGGAGGGTTTGGAAATTGATTAGTTCCTTTAATATTAGGAGCTCCTGATATAGCTTTTCCTCGAATAAATAATATAAGATTTTGATTATTACCCCCATCATTATCATTGTTATTAATAAGAAGAATAGTAGAAAGTGGGAGAGGAACTGGATGAACTGTTTATCCACCTTTATCATCAGGAATTGCTCATAGTGGATCATCAGTTGACCTAACAATTTTTAGTTTACATTTAGCAGGAATTAGATCAATTTTAGGAGCTGTAAATTTTATTACTACAATTATTAATATACGATCAATAGGAATAACATTTGATCGAATACCATTATTTGTATGATCAGTAGGAATTACAGCTTTATTATTACTTCTATCTCTTCCAGTATTAGCAGGAGCTATTACAATACTTTTAACAGATCGAAATTTAAATACTTCATTCTttgatccAGCtggagggggagatccaattttatatcaacatttattt------------------------------------------------------------------------------------------------------------

;


END;

BEGIN CHARACTERS;
	TITLE  CAD2;
	DIMENSIONS  NCHAR=814;
	FORMAT DATATYPE = DNA GAP = - MISSING = ?;
	MATRIX
	Bembidarenas_reicheellum                              -GCTGGTCCACAAGATCTTGAATGTTTATTCGATGTTTTTATAGAAACGGTTAAAAATTATTCGAGACACAAAGAAATTAAAGTTCGTGACATAATTTTAAAGAAATTGAGTTACATTCCAATGGAGCCTTACGATTTAAGCATTCCAAAAAAGGTGTTAATTATAGGGTCAGGTGGTTTATCAATTGGACAAGCTGGTGAATTTGATTATTCTGGATCACAAGCGATCAAAGCATTACAAGAAGAAAATATTCAAACAGTTCTTATTAACCCCAACATTGCTACAGTCCAGACGTCAAAAGGTTTAGCAGATAAAGTATATTTTTTGCCGCTTGTCCCCGAGTACGTTGAACAAGTCATAAAAGCAGAACGGCCTGGTGGAGTGCTTCTAACATTTGGAGGTCAAACTGGATTGAACTGTGGAGTAGAACTTGAACGCGCTGGAGTATTCAAGAAATATGGTGTTCGAATTCTAGGGACACCTATAAATGCTATTATAGACACGGAAGATAGAAAAATATTCTCAGAGAGAATTGCAGAAATYGGTGAAAAGGTTGCTCCAAGTTGTGCGGTTTACAGTTTCCAAGAGGCTCTTGATGCGGCTGATAAACTTGGTTATCCTGTAATGGCTAGAGCTGCATTTTCACTTGGAGGTTTGGGGTCTGGGTTTGCAGATAATAAGGAAGAATTGAAAGCTTTAGCCGTACAGGCGTTAGCACATTCCAGTCAATTAATTATCGATAAATCTTTGAAG------------------------------------------------------------
	Bembidarenas_sp._nr._reicheellum                      -GCWGGTCCACAAGATCTTGAATGTTTATTCGATGTTTTTATAGAAACGGTTAAAAATTATTCGAGACACAAAGAAATTAAAGTTCGTGACATAATTTTAAAGAAATTGAGTTACATTCCAATGGAGCCTTACGATTTAAGCATTCCAAAAAAGGTGTTAATTATAGGGTCAGGTGGTTTATCAATTGGACAAGCTGGTGAATTTGATTATTCTGGATCACAAGCGATCAAAGCATTACAAGAAGAAAATATTCAAACAGTTCTTATTAACCCCAACATTGCTACAGTCCAGACGTCAAAAGGTTTAGCAGATAAAGTATATTTTTTGCCGCTTGTCCCCGAGTACGTTGAACAAGTCATAAAAGCAGAACGGCCTGGTGGAGTCCTTCTAACATTTGGAGGTCAAACTGGATTGAACTGCGGAGTAGAACTTGAACGCGCTGGRATWTTCAAGAAATATGGTGTTCGAATTCTAGGGACACCTATAAATGCTATTATAGACACGGAAGATAGAAAAATATTCTCAGAGAGAATTGCAGAGATCGGTGAAAAGGTTGCTCCAAGTTGTGCGGTTTACAGTTTCCAAGAGGCTCTTGATGCGGCTGATAAACTTGGTTATCCTGTAATGGCCAGAGCTGCATTTTCACTTGGAGGTTTGGGGTCTGGGTTTGCAGATAATAAGGAAGAATTGAAAGCTTTAGCTGTACAGGCGTTAGCACATTCCAGTCAATTAATTATCGATAAATCTTTGAAGGGGTGG------------------------------------------------------
	Argentinatachoides_balli                              -gctggcccacaagatcttgaatgcctatttgacatttttaTacaaacAgtTAAAAATTACCCTACCCAAAATACATTAATTATTCGAGAAAGTATTTTAAAGAAACTGAATTACATTCCTGCAGtTCCTTATGATTTACGCATTCCAAAGAAGGTTTTAATTATAGGATCAGGTGGTTTATCRATTGGACAAGCCGGAGAATTTGATTATTCAGGATCACAAGCGATAAAAGCATTACAAGAAGAGAACATTCAAACAGTTCTTATAAATCCCAATATYGCTACAGTTCAGACTTCAAAAGGTTTAGCGGATAAGGTTTATTTTTTGCCGCTAGTTCCAGAATATGTTGAACAAGTTATAAAAGCTGAGCGACCTGGTGGTGTACTTTTAACATTTGGTGGTCAAACTGGATTAAATTGTGGAGTTGAATTAGAACGCACGGGARTCTTTAAAAAGTATGGAGTAAGAATTCTTGGAACTCCTATTAATGCTATCATAGATACGGAAGATAGAAAAATATTTGCMgATCGAATTGCAGAGATTGGAGAAAAAGTTGCTCCAAGTTGTGCGGTTTATAATGTCCAAGAAGCTCTTGATGCTGCTGATAAACTTGGTTATCCTGTAATGGCTAGAGCAGCATTTTCTCTTGGTGGGTTAGGATCTGGGTTTGCAGATaACAAAGAAGAATTGAAGgctttgGCTATAcaaGccCTagcacattccagtcaattaattattgataaatcattaaaa------------------------------------------------------------
	Argentinatachoides_setiventre                         -GCTGGCCCACAAGATCTTGAATGCCTATTTGACATTTTTATACAAACAGTTAAAAATTACTCTGCACAAAATACAATTATTATCCGAGAAAGTATTTTACAAAAACTGAGTTACATTCCTGCAGTACCTTATGATTTACGCATTCCAAAGAAGGTTTTAATTATAGGATCAGGTGGTTTATCAATTGGACAAGCCGGAGAATTTGATTATTCAGGGTCACAAGCWATAAAAGCATTACAGGAAGAGAATATTCAAACAGTTCTTATAAATCCCAATATTGCTACAGTTCAGACTTCAAAAGGTTTAGCGGATAAGGTTTATTTTTTGCCGCTTGTTCCAGAATATGTTGAACAAGTTATAAAAGCTGAGAGACCTGGTGGTGTACTCTTAACATTTGGTGGTCAAACTGGATTAAATTGTGGAGTTGAATTAGAACGCACAGGAGTCTTTAAAAAATATGGAGTCAGAATTCTTGGAACACCTATTAATGCTATTATAGATACGGAAGATAGAAAAATATTTGCTGATCGAATTGCAGAGATTGGAGAAAAAGTTGCTCCAAGTTGTGCAGTTTATAATGTTCAAGAAGCTCTTGATGCTGCTGATAAACTTGGTTATCCTGTAATGGCTAGAGCTGCATTTTCTCTTGGTGGATTAGGATCTGGGTTCGCAGATAACAAAGAAGAATTGAAAGCTTTGGCTATACAAGCGCTAGCACATTCCAGTCAATTAATTATTGATAAATCTTTAAAAGGATGGAAAGAAGTTGAATATGAAGTTGTTAGAGACGCTTACGATAATTGTATCACAGTT
	'Argentinatachoides sp. "Argentina: Neuquen"'         -gctggcccacaagatcttgaatgcctatttgacatctttctACAAACagttaaaaattatTctACACAAAATACAATAATAGTCCGAGAAAGTATTTTAAAGAAACTGAGTTACATTCCTGCAGTACCTTATGATTTACGCATTCCAAAGAAAGTATTAATTATAGGATCAGGTGGTTTATCAATTGGACAAGCCGGAGAATTTGATTATTCAGGGTCACAAGCGATAAAAGCATTACAGGAAGAGAATATACAAACAGTTCTTATAAATCCCAATATTGCTACAGTTCAGACTTCAAAAGGTTTAGCGGATAAGGTTTATTTTTTGCCGCTTGTTCCAGAATATGTTGAACAAGTTATAAAAGCTGAGAGACCTGGTGGTGTACTCTTAACATTTGGTGGTCAAACTGGATTAAATTGTGGAGTTGAATTAGAACGCACAGGAGTCTTCAAAAAGTATGGAGTCAGAATTCTTGGAACACCTATTAATGCTATTATAGATACGGAAGATAGGAAAATATTTGCTGATCGTATTGCAGAGATTGGTGAAAAAGTTGCTCCTAGTTGTGCAGTTTATAACGTCCAAGAAGCTCTTGATGCTGCTGATAAACTTGGCTATCCTGTAATGGCTAGAGCTGCATTTTCTCTTGGTGGATTAGGATCTGGGTTTGCAGATAACAAAGAAGAATTGAAAGCTTTGGCTATACAAGCGTTaGcacattccagtcaattaattatcgataaatctttaaaaggatggaaa---------------------------------------------------
	Andinodontis_muellermotzfeldi                         -gctggcccacaagatcttgaatgcctatttgacatttttaTGCAAACagTtaAAAATTACtCtACACAAAATACATTAATTATCCGAGAAAGTATTTTAAAGAAACTGAGTTACATTCCTGCAGTACCTTATGATTTACGCATTCCAAAGAAGGTTTTAATTATAGGATCAGGTGGTTTATCAATTGGTCAAGCCGGAGAATTTGATTATTCAGGATCACAAGCGATAAAAGCATTACAAGAAGAGAACATTCAAACAGTTCTTATAAATCCCAATATTGCTACAGTTCAGACTTCGAAAGGTTTAGCGGATAAGGTTTATTTTTTGCCACTTGTTCCAGAATATGTTGAACAAGTTATAAAAGCTGAGAGACCTGGTGGTGTACTYTTAAcWtTTGGTGGTCAAACTGGATTAAATTGTGGAGTTGAATTAGAACGCACCGGAGTTTTCAAAAAATATGGAGTTAGAATTCTTGGAACTCCTATTAATGCTATTATAGATACGGAAGATAGAAAAATATTTGCTGATCGAATTGCAGAGATTGGAGAAAAAGTTGCTCCAAGTTGTGCAGTTTATAGTGTCCAAGAAGctYtaGATGCTGCTGATAAACTTGGTTATCCTGTAATGGCTAGAGCTGCATTTTCTCTTGGTGGGTTAGGATCTGGGTTCGCAGATAATAAAGAAGAATTGAAGGCTttGGCTATAcaaGCGTTAGcAcattccagtcaattaattattgataaatcttta---------------------------------------------------------------
	'Andinodontis sp. "Ecuador: Vinillos"'                -GCTGGCCCACAAGATCTTGAATGTCTATTTGACATTTTTATACAATCAGTTAAAAATTACTCTACACAAAATACATTAATTATCCGAGAAAGTATTTTAAAGAAACTGAGTTACATTCCTGCAGTACCTTATGATTTACGCATTCCAAAGAAGGTTTTAATTATAGGATCAGGTGGTTTATCAATTGGGCAAGCCGGAGAATTTGATTATTCAGGATCACAAGCGATAAAGGCATTACAAGAAGAGAACATTCAAACAGTTCTTATAAATCCCAATATTGCTACAGTTCAGACTTCAAAAGGTTTAGCGGATAAAGTTTACTTTTTGCCACTTGTTCCAGAATATGTTGAACAAGTTATAAAAGCTGAGAGACCTGGTGGTGTACTCTTAACATTTGGTGGTCAAACTGGATTAAATTGTGGAGTTGAATTAGAACGCACTGGAGTTTTCAAAAAATATGGAGTTAGAATTCTTGGAACTCCTATTAATGCTATTATAGATACGGAAGATAGAAAAATATTTGCTGATCGAATTGCAGAAATTGGAGAAAAAGTGGCTCCAAGTTGTGCAGTTTATAGTGTCCAAGAAGCTCTTGATGCTGCTGATAAACTTGGTTATCCTGTAATGGCTAGAGCAGCATTTTCTCTTGGTGGATTAGGATCTGGGTTCGCAGATAACAAAGAAGAATTGAAGGCTTTGGCTATACAAGCGTTAGCACATTCCAGTCAATTAATTATTGATAAATCTTTA---------------------------------------------------------------
	'T kingi    TAS: River Forth 5489'                    ----------------------------------------------------------------------------------------------------------------------------------------------------------------------------------------------------------------------------------------------------------------------------------------------------------------------------------------------------------------------------------------------------------------------------------------------------------------------------------------------------------------------------------------------------------------------------------------------------------------------------------------------------------------------------------------------------------------------------------------------------------------------------------------------------------------------------------------------
	'T kingi    TAS: Weldborough 5753'                    ----------------------------------------------------------------------------------------------------------------------------------------------------------------------------------------------------------------------------------------------------------------------------------------------------------------------------------------------------------------------------------------------------------------------------------------------------------------------------------------------------------------------------------------------------------------------------------------------------------------------------------------------------------------------------------------------------------------------------------------------------------------------------------------------------------------------------------------------
	'T angulicollis     VIC: Flat Rock Creek 5515'        ----------------------------------------------------------------------------------------------------------------------------------------------------------------------------------------------------------------------------------------------------------------------------------------------------------------------------------------------------------------------------------------------------------------------------------------------------------------------------------------------------------------------------------------------------------------------------------------------------------------------------------------------------------------------------------------------------------------------------------------------------------------------------------------------------------------------------------------------
	'T wilsoni    ACT: Uriarra Crossing 5514'             ----------------------------------------------------------------------------------------------------------------------------------------------------------------------------------------------------------------------------------------------------------------------------------------------------------------------------------------------------------------------------------------------------------------------------------------------------------------------------------------------------------------------------------------------------------------------------------------------------------------------------------------------------------------------------------------------------------------------------------------------------------------------------------------------------------------------------------------------
	'T wilsoni    ACT: Angle Crossing 5580'               ----------------------------------------------------------------------------------------------------------------------------------------------------------------------------------------------------------------------------------------------------------------------------------------------------------------------------------------------------------------------------------------------------------------------------------------------------------------------------------------------------------------------------------------------------------------------------------------------------------------------------------------------------------------------------------------------------------------------------------------------------------------------------------------------------------------------------------------------
	'T baehri    ACT: Uriarra Crossing 2032'              -gctggaccacaagatcttgaatgtttatttgatattTTcttggaaacGGttAAacaatatTCTGCACAAAATAAGATTAATGTGCGCGAAAAGATTTTGAAGAAATTAAATTATATTCCTAATGTTCCCTACGATTTATGTATTCCTAAAAAAGTTTTAATTATTGGATCAGGTGGTTTATCTATTGGTCAAGCTGGTGAATTTGATTATTCTGGATCACAAGCGATAAAAGCGTTACAAGAAGAAAATATACAAACAGTTCTTATAAATCCTAATATTGCAACCGTTCAAACTTCAAAAGGTTTAGCAGATAAAGTATATTTTTTGCCGCTTGTTCCAGAGTATGTTGAACAAGTTATAAAAGCTgaRcGACCTGGTGGTGTCCTTTTAACATTTGGTGGTCAAACTGGTTTGAATTGTGGTGTTGAATTAGAACGCTCTGGAATtttYaaaAAGTATGGAGTCAGAATTTTAGGAACACCTATTAATGCTATTATAGATACAGAAGATagRaAaATATTTGCTGAACGTATTTCAGAAATTGGGGAAAAAGTTGCWCCAAGTTGTGCTGTTTATAACGTACAAGAAGCTCTTGATGCCGCTGATAAACTTGGTTACCCAGTGATGGCAAGAGCTGCTTTTTCACTTGGTGGATTAGGTTCTGGTTTCGCGGATAATAAAGAAgaaYtaaaaGCTTTAgctttacaaGCGCTAGCGcattccagtcaattaattattgataaatctttaaaaggg---------------------------------------------------------
	'T baehri    ACT: Uriarra Crossing 5569'              ----------------------------------------------------------------------------------------------------------------------------------------------------------------------------------------------------------------------------------------------------------------------------------------------------------------------------------------------------------------------------------------------------------------------------------------------------------------------------------------------------------------------------------------------------------------------------------------------------------------------------------------------------------------------------------------------------------------------------------------------------------------------------------------------------------------------------------------------
	'T sp "Lerderderg R"     VIC: Lerderderg River 1772'  -gctggaccacaagatctggaatgtttatttgatattttcatagaaacggttaaacaatatTCGGCACAAAATAAGGTTAATGTACGCGAAAGAATATTGAAAAAATTAAATTACATTCCTAAAGTTCCCTACGATTTATGTATCCCTAAAAAAGTTTTAATTATTGGATCAGGTGGTTTATCTATTGGACAAGCTGGAGAATTTGATTATTCTGGATCACAAGCGATAAAAGCGTTACAAGAAGAAAATATACAAACTGtKcTTATAAATCCTAATATTGCAACKGTTCAAACATCAAAAGGTTTAGCGGATAAAGTATATTTTTTGCCGCTTGTTCCAGAATATGTTGAACAAGTCATAAAGGCTGAACGACCTGGTGGTGTTCTTTTAACATTCGGAGGCCAAACTGGATTAAACTGTGGTGTTGCATTAGAACGCGCTGGAATCTTCAAAAAGTATGGAGTCAGAATTTTAGGAACACCTATTGATGCTATTATAGATACAGAAGATAGAAAAATATTTGCGGAACGGATTTCTGAAATTGGGGAAAAAGTTGCTCCAAGTTGTGCTGTTTATAGTGTACAAGAAGCTCTTGATGCCGCCGATAAACTTGGTTACCCAGTGATGGCAAGAGCTGCTTTTTCACTTGGTGGTTTAGGGTCTGGTTTTGCAGACaATAAAGAAGaACTAAAAGCTTTAgctttacaaGCGTTagcAcattccagtcaattaattattgataaatcttta---------------------------------------------------------------
	'T sp "Lerderderg R"     VIC: Lerderderg River 2029'  tgctggaccacaagatctggaatgtttatttgatattttcatagaaacggttaaacaataTTCGGCACAAAATAAGGTTAATGTACGCGAAAGAATATTGAAAAAATTAAATTACATTCCTAAAGTTCCCTACGATTTATGTATCCCTAAAAAAGTTTTAATTATTGGATCAGGTGGTTTATCTATTGGACAAGCTGGAGAATTTGATTATTCTGGATCACAAGCGATAAAAGCGTTACAAGAAGAAAATATACAAACTGTGCTTATAAATCCTAATATTGCAACGGTTCAAACATCAAAAGGTTTAGCGGATAAAGTATATTTTTTGCCGCTTGTTCCAGAATATGTTGAACAAGTCATAAAGGCTGAACGACCTGGTGGTGTTCTTTTAACATTCGgWGGCCAAACTGGATTAAACTGTGGTGTTGCATTAGAACGCGCTGGAATCTTCAAAAAGTATGGAGTCAGAATTTTAGGAACACCTATTGATGCTATTATAGATACAGAAGATAGAAAAATATTTGCGGAACGGATTTCTGAAATTGGGGAAAAAGTTGCTCCAAGTTGTGCTGTTTATAGTGTACAAGAAGCTCTTGATGCCGCCGATAAACTTGGTTACCCAGTGATGGCAAGAGCTGCTTTTTCACTTGGTGGATTAGGGTCTGGTTTTGCAGACAATAAAGAAGAACTAAAAGCTTTAGCTTTGCAAGCGTTAGcAcattccagtcaattaattattgataaatctttaa--------------------------------------------------------------
	'T sp "Lerderderg R"     VIC: Lerderderg River 5584'  ----------------------------------------------------------------------------------------------------------------------------------------------------------------------------------------------------------------------------------------------------------------------------------------------------------------------------------------------------------------------------------------------------------------------------------------------------------------------------------------------------------------------------------------------------------------------------------------------------------------------------------------------------------------------------------------------------------------------------------------------------------------------------------------------------------------------------------------------
	'T erwini    TAS: River Forth 5509'                   ----------------------------------------------------------------------------------------------------------------------------------------------------------------------------------------------------------------------------------------------------------------------------------------------------------------------------------------------------------------------------------------------------------------------------------------------------------------------------------------------------------------------------------------------------------------------------------------------------------------------------------------------------------------------------------------------------------------------------------------------------------------------------------------------------------------------------------------------
	'T erwini    TAS: River Forth 5583'                   ----------------------------------------------------------------------------------------------------------------------------------------------------------------------------------------------------------------------------------------------------------------------------------------------------------------------------------------------------------------------------------------------------------------------------------------------------------------------------------------------------------------------------------------------------------------------------------------------------------------------------------------------------------------------------------------------------------------------------------------------------------------------------------------------------------------------------------------------
	'T erwini    TAS: River Forth 5679'                   ----------------------------------------------------------------------------------------------------------------------------------------------------------------------------------------------------------------------------------------------------------------------------------------------------------------------------------------------------------------------------------------------------------------------------------------------------------------------------------------------------------------------------------------------------------------------------------------------------------------------------------------------------------------------------------------------------------------------------------------------------------------------------------------------------------------------------------------------
	'T lutus     VIC: Flat Rock Creek 5582'               ----------------------------------------------------------------------------------------------------------------------------------------------------------------------------------------------------------------------------------------------------------------------------------------------------------------------------------------------------------------------------------------------------------------------------------------------------------------------------------------------------------------------------------------------------------------------------------------------------------------------------------------------------------------------------------------------------------------------------------------------------------------------------------------------------------------------------------------------
	'T lutus     VIC: Jingalalla River 1773'              -gctggaccacaagatcttgaatgtttatttgatattttcatagaaacagttaaacaatattcgGCACACAATAAGGTTAATGTACGCGAAAAAATATTGAAAAAATTAAATTACATTCCTAAAGTTCCATACGATTTATGTATCCCTAAAAAAGTTTTAATTATTGGATCAGGTGGTTTGTCAATTGGACAAGCTGGAGAATTTGATTATTCTGGATCACAAGCGATAAAAGCATTACACGAAGAAAATATACAAACTGTTCTTATAAATCCTAACATTGCAACCGTTCAAACTTCAAAAGGTTTAGCGGATAAAGTATATTTTTTACCGCTTGTTCCAGAATATGTTGAACAAGTTATAAAAGCCGAACGACCTGGTGGTGTTCTTTTAACATTTGGTGGCCAAACTGGATTAAATTGTGGTGTTGCATTAGAACGTGCTGGTATCTTTAAAAAATATGGAGTTAGAATTTTAGGAACACCTATTGATGCTATTATAGATACAGAAGATAGAAAAATATTTGCTGAACATATTTCAGAAATTGGGGAAAAAGTTGCTCCAAGTTGTGCYGTTTATAGTGTACAAGAAGCTCTTGATGCCGCCGATAAACTTGGTTACCCAGTGATGGCTAGAGCTGCATTTTCACTTGGTGGTTTAGGTTCTGGTTTTGCAGATAATAAAGAAGAATTAAAAGCTTTAGCTttacaaGCGtTAGcacattccagtcaattaattattgataaatctttaaaagga---------------------------------------------------------
	'T cf gerdi    ACT: Angle Crossing 5575'              ----------------------------------------------------------------------------------------------------------------------------------------------------------------------------------------------------------------------------------------------------------------------------------------------------------------------------------------------------------------------------------------------------------------------------------------------------------------------------------------------------------------------------------------------------------------------------------------------------------------------------------------------------------------------------------------------------------------------------------------------------------------------------------------------------------------------------------------------
	'T cf gerdi    ACT: Uriarra Crossing 2030'            tgctggaccacaagatctggaatgtttatttgatatttttatagaaacagttaaacaataTTCGGCACAAAATAAGGTTAATGTACGCGAAAAATTATTGAAAAAATTAAATTACATTCCGAAAGTTCCCTACGATTTATGTATCCCTAAAAAAGTTTTAATTATTGGATCAGGTGGTTTATCAATTGGACAAGCTGGAGAATTTGATTATTCTGGATCACAAGCGATAAAAGCGTTACAAGAAGAAAATATACAAACTGTTCTTATAAATCCAAATATTGCAACTGTTCAAACATCAAAAGGTTTAGCGGATAAAGTGTATTTTTTACCACTTGTTCCAGAATATGTTGAACAAGTTATAAAAGCCGAACGACCTGGCGGTGTTCTTTTAACATTCGGTGGACAAACTGGATTAAATTGTGGTGTTGAATTAGAACGTGCTGGTATTTTTAAGAAATATGGAGTTAGAATTTTAGGAACACCTATTAATGCTATTATAGATACAGAAGATAGAAAAATATTTGCTGAACATATTTCAGAAATTGGGGAAAAAGTTGCTCCAAGTTGTGCTGTTTATAGTGTACAAGAAGCTCTTGATGCCgcYgatAAACTTGGTTATCCTGTTATGGCTCGAGCTGCTTTTTCACTTGGTGGTTTaggRtctGGTTTTGCAGATAATAAAGAAGAaTTAAAAgcKttagcTtTAcAAGCGTTagcacattccagtcaattaattattgataaatctttaaaggga---------------------------------------------------------
	'T cf gerdi    ACT: Uriarra Crossing 5556'            ----------------------------------------------------------------------------------------------------------------------------------------------------------------------------------------------------------------------------------------------------------------------------------------------------------------------------------------------------------------------------------------------------------------------------------------------------------------------------------------------------------------------------------------------------------------------------------------------------------------------------------------------------------------------------------------------------------------------------------------------------------------------------------------------------------------------------------------------
	'T cf gerdi    ACT: Uriarra Crossing 5676'            ----------------------------------------------------------------------------------------------------------------------------------------------------------------------------------------------------------------------------------------------------------------------------------------------------------------------------------------------------------------------------------------------------------------------------------------------------------------------------------------------------------------------------------------------------------------------------------------------------------------------------------------------------------------------------------------------------------------------------------------------------------------------------------------------------------------------------------------------
	'T sp "Angle Crossing #1"    ACT: Angle Crossing 5497' ----------------------------------------------------------------------------------------------------------------------------------------------------------------------------------------------------------------------------------------------------------------------------------------------------------------------------------------------------------------------------------------------------------------------------------------------------------------------------------------------------------------------------------------------------------------------------------------------------------------------------------------------------------------------------------------------------------------------------------------------------------------------------------------------------------------------------------------------
	'T sp "Angle Crossing #1"    ACT: Angle Crossing 5578' ----------------------------------------------------------------------------------------------------------------------------------------------------------------------------------------------------------------------------------------------------------------------------------------------------------------------------------------------------------------------------------------------------------------------------------------------------------------------------------------------------------------------------------------------------------------------------------------------------------------------------------------------------------------------------------------------------------------------------------------------------------------------------------------------------------------------------------------------
	'T sp "Angle Crossing #1"    ACT: Angle Crossing 5677' ----------------------------------------------------------------------------------------------------------------------------------------------------------------------------------------------------------------------------------------------------------------------------------------------------------------------------------------------------------------------------------------------------------------------------------------------------------------------------------------------------------------------------------------------------------------------------------------------------------------------------------------------------------------------------------------------------------------------------------------------------------------------------------------------------------------------------------------------
	'T hobarti    TAS: Avoca 5551'                        ----------------------------------------------------------------------------------------------------------------------------------------------------------------------------------------------------------------------------------------------------------------------------------------------------------------------------------------------------------------------------------------------------------------------------------------------------------------------------------------------------------------------------------------------------------------------------------------------------------------------------------------------------------------------------------------------------------------------------------------------------------------------------------------------------------------------------------------------
	'T hobarti    TAS: Derby 5554'                        ----------------------------------------------------------------------------------------------------------------------------------------------------------------------------------------------------------------------------------------------------------------------------------------------------------------------------------------------------------------------------------------------------------------------------------------------------------------------------------------------------------------------------------------------------------------------------------------------------------------------------------------------------------------------------------------------------------------------------------------------------------------------------------------------------------------------------------------------
	'T hobarti    TAS: Derby 5579'                        ----------------------------------------------------------------------------------------------------------------------------------------------------------------------------------------------------------------------------------------------------------------------------------------------------------------------------------------------------------------------------------------------------------------------------------------------------------------------------------------------------------------------------------------------------------------------------------------------------------------------------------------------------------------------------------------------------------------------------------------------------------------------------------------------------------------------------------------------
	'T hobarti    TAS: Lake St. Clair 5488'               ----------------------------------------------------------------------------------------------------------------------------------------------------------------------------------------------------------------------------------------------------------------------------------------------------------------------------------------------------------------------------------------------------------------------------------------------------------------------------------------------------------------------------------------------------------------------------------------------------------------------------------------------------------------------------------------------------------------------------------------------------------------------------------------------------------------------------------------------
	'T hobarti    TAS: Weldborough 5552'                  ----------------------------------------------------------------------------------------------------------------------------------------------------------------------------------------------------------------------------------------------------------------------------------------------------------------------------------------------------------------------------------------------------------------------------------------------------------------------------------------------------------------------------------------------------------------------------------------------------------------------------------------------------------------------------------------------------------------------------------------------------------------------------------------------------------------------------------------------
	'T leai     VIC: Flat Rock Creek 5507'                ----------------------------------------------------------------------------------------------------------------------------------------------------------------------------------------------------------------------------------------------------------------------------------------------------------------------------------------------------------------------------------------------------------------------------------------------------------------------------------------------------------------------------------------------------------------------------------------------------------------------------------------------------------------------------------------------------------------------------------------------------------------------------------------------------------------------------------------------
	'T leai    TAS: River Forth 5525'                     ----------------------------------------------------------------------------------------------------------------------------------------------------------------------------------------------------------------------------------------------------------------------------------------------------------------------------------------------------------------------------------------------------------------------------------------------------------------------------------------------------------------------------------------------------------------------------------------------------------------------------------------------------------------------------------------------------------------------------------------------------------------------------------------------------------------------------------------------
	'T leai    TAS: Derby 5549'                           ----------------------------------------------------------------------------------------------------------------------------------------------------------------------------------------------------------------------------------------------------------------------------------------------------------------------------------------------------------------------------------------------------------------------------------------------------------------------------------------------------------------------------------------------------------------------------------------------------------------------------------------------------------------------------------------------------------------------------------------------------------------------------------------------------------------------------------------------
	'T leai    TAS: Avoca 5557'                           ----------------------------------------------------------------------------------------------------------------------------------------------------------------------------------------------------------------------------------------------------------------------------------------------------------------------------------------------------------------------------------------------------------------------------------------------------------------------------------------------------------------------------------------------------------------------------------------------------------------------------------------------------------------------------------------------------------------------------------------------------------------------------------------------------------------------------------------------
	'T leai     VIC: Flat Rock Creek 5581'                ----------------------------------------------------------------------------------------------------------------------------------------------------------------------------------------------------------------------------------------------------------------------------------------------------------------------------------------------------------------------------------------------------------------------------------------------------------------------------------------------------------------------------------------------------------------------------------------------------------------------------------------------------------------------------------------------------------------------------------------------------------------------------------------------------------------------------------------------
	'T rufescens    ACT: Uriarra Crossing 1993'           tgctggaccacaagatcttgaatgtttaTttgatatttttatagATACAgttaaacaatATTCGGCACAAAATAAGGTTAATGTACGTGAAAGTATATTAAAAAAATTAAATTACATTCCTAAAGTTCCCTACGATTTATGTATCCCAAAAAAAGTTTTAATTATTGGATCTGGTGGTTTATCAATTGGACAAGCTGGTGAATTTGATTATTCTGGATCACAAgcKatAAAAGCGTTACAAGAAGAAAATATACAAACTGTTCTTATAAATCCAAATATTGCAACTGTTCAAACGTCAAAAGGTTTAGCGGATAAAGTATATTTTTTACCACTTgtWccaGAATATGTTGAACAAGTTATAAAAGCCGAACGACCTGGTGGTGTTCTTTTAACATTTGGTGGACAAACTGGATTAAATTGTGGTGTTGAATTAGAACGTGCTGGTATATTTAAAAAATATGGTGTTAGAATTTTAGGAACACCTATTGATGCTATTATTGATACAGAAGATAGAAAAATATTTGCTGAACATATTTCAGAAATtggRgaAAAAGTTGCACCAAGTTGTGCTGTTTATAGTGTACAAGAAGCTCTTGATGCYgCCGATAAACTTGGTTATCCAGTTATGGCTAGAGCTGCATTTTCACTTGGTGGTTTAGGTTCTGGTTTTGCAGATAATAAAGAAGAaTTAAAAGCTTTAGCAttacaagcgttagcacattccagtcaattaattatcgataaatctttaaaagga---------------------------------------------------------
	'T rufescens    ACT: Angle Crossing 5577'             ----------------------------------------------------------------------------------------------------------------------------------------------------------------------------------------------------------------------------------------------------------------------------------------------------------------------------------------------------------------------------------------------------------------------------------------------------------------------------------------------------------------------------------------------------------------------------------------------------------------------------------------------------------------------------------------------------------------------------------------------------------------------------------------------------------------------------------------------
	'T sp "River Forth"    TAS: River Forth 5555'         ----------------------------------------------------------------------------------------------------------------------------------------------------------------------------------------------------------------------------------------------------------------------------------------------------------------------------------------------------------------------------------------------------------------------------------------------------------------------------------------------------------------------------------------------------------------------------------------------------------------------------------------------------------------------------------------------------------------------------------------------------------------------------------------------------------------------------------------------
	'T sp "Angle Crossing #2"    ACT: Angle Crossing 5550' ----------------------------------------------------------------------------------------------------------------------------------------------------------------------------------------------------------------------------------------------------------------------------------------------------------------------------------------------------------------------------------------------------------------------------------------------------------------------------------------------------------------------------------------------------------------------------------------------------------------------------------------------------------------------------------------------------------------------------------------------------------------------------------------------------------------------------------------------
	'T sp "Angle Crossing #2"    ACT: Angle Crossing 5678' ----------------------------------------------------------------------------------------------------------------------------------------------------------------------------------------------------------------------------------------------------------------------------------------------------------------------------------------------------------------------------------------------------------------------------------------------------------------------------------------------------------------------------------------------------------------------------------------------------------------------------------------------------------------------------------------------------------------------------------------------------------------------------------------------------------------------------------------------
	'T bicolor    QLD: Gayndah 5568'                      ----------------------------------------------------------------------------------------------------------------------------------------------------------------------------------------------------------------------------------------------------------------------------------------------------------------------------------------------------------------------------------------------------------------------------------------------------------------------------------------------------------------------------------------------------------------------------------------------------------------------------------------------------------------------------------------------------------------------------------------------------------------------------------------------------------------------------------------------
	'T fitzroyi    QLD: Gayndah'                          -GCTGGACCACAAGATCTTGAATGTTTATTTGATATTTTTATAGAAACAGTTAAACAATATTCGGCACAAAATAAGGTTAATGTACGCGAAGGTATATTAAAAAAATTAAATTACATTCCTAAAGTTCCCTACGATTTATGTATCCCTAAAAAAGTTTTAATTATTGGATCTGGTGGTTTATCAATTGGACAAGCTGGAGAATTTGATTATTCTGGATCACAAGCTATAAAAGCGTTACAAGAAGAAAATATACAAACTGTTCTTATAAATCCAAATATTGCAACTGTTCAAACTTCAAAAGGTTTAGCAGATAAAGTATATTTTTTACCGCTTGTTCCTGAATATGTTGAACAAGTTATAAAAGCCGAACGACCTGGCGGTGTTCTTTTAACATTTGGTGGCCAAACTGGATTAAATTGTGGTGTTGAATTAGAACGTGCTGGTATCTTTAAAAAATATGGAGTTAGAATTTTAGGAACACCTATTGATGCTATTATAGATACAGAAGATCGAAAAATATTTGCTGAACATATTTCAGAAATTGGGGAAAAAGTTGCTCCAAGTTGTGCTGTTTATAGTGTACAAGAAGCTCTTGATGCCGCCGATAAACTTGGTTATCCAGTTATGGCTAGAGCTGCATTYTCACTTGGTGGTTTAGGATCTGGTTTTGCAGATAATAAAGAAGAATTAAAAGCTTTAGCTTTACAAGCGTTAGCACATTCCAGTCAATTAATTATTGATAAATCGTTAAAAGGA---------------------------------------------------------
	'T maior    ACT: Angle Crossing 5508'                 ----------------------------------------------------------------------------------------------------------------------------------------------------------------------------------------------------------------------------------------------------------------------------------------------------------------------------------------------------------------------------------------------------------------------------------------------------------------------------------------------------------------------------------------------------------------------------------------------------------------------------------------------------------------------------------------------------------------------------------------------------------------------------------------------------------------------------------------------
	'T maior     VIC: Tambo River 5567'                   ----------------------------------------------------------------------------------------------------------------------------------------------------------------------------------------------------------------------------------------------------------------------------------------------------------------------------------------------------------------------------------------------------------------------------------------------------------------------------------------------------------------------------------------------------------------------------------------------------------------------------------------------------------------------------------------------------------------------------------------------------------------------------------------------------------------------------------------------
	'T murrumbidgensis    ACT: Uriarra Crossing 2031'     -gctggaccacaagatcttgaatgtttatttgatatttttatagaaacagttaaacaataTTCGGCACAAAATAAGGTTAATGTACGCGAAAGTATATTAAAAAAATTAAATTACATTCCTAAAGTTCCCTACGATTTATGTATCCCTAAAAAAGTTTTAATTATTGGATCTGGTGGTTTATCAATTGGACAAGCTGGAGAATTTGATTATTCTGGATCACAAGCGATAAAAGCGTTACAAGAAGAAAATatWcAAACTGTTCTTATAAATCCAAATATTGCAACTGTTCAAACTTCAAAAGGTTTAGCGGATAAAGTATATTTTTTACCACTTGTTCCAGAATATGTTGAACAAGTTATAAAAGCCGAACGACCTGGCGGTGTTCTTTTAACATTTGGTGGCCAAACTGGATTAAATTGTGGTGTTGAATTAGAACGTGCTGGTATATTTAAAAAATATGGTGTTAGAATTTTAGGAACACCTATTGATGCTATTATAGATACAGAAGATCGAAAAATATTTGCTGAACATATTTCAGAAATTGgRgaAAAAGTTGCACCAAGTTGTGCTGTTTATAGTGTACAAGAAGCTCTTGATGCTGCCGATAAACTTGGTTATCCAGTTATGGCTAGAGCTGCATTTTCACTTGGTGGTTTAGGATCTGGTTTTGCAGATAATAAAGAAGAattAAAAGCTTTAGCTttacaagcgttagcacattccagtcaattaattattgataaatctttaaaagga---------------------------------------------------------
	'T murrumbidgensis     VIC: Tambo River 5553'         ----------------------------------------------------------------------------------------------------------------------------------------------------------------------------------------------------------------------------------------------------------------------------------------------------------------------------------------------------------------------------------------------------------------------------------------------------------------------------------------------------------------------------------------------------------------------------------------------------------------------------------------------------------------------------------------------------------------------------------------------------------------------------------------------------------------------------------------------
	'T murrumbidgensis    ACT: Angle Crossing 5564'       ----------------------------------------------------------------------------------------------------------------------------------------------------------------------------------------------------------------------------------------------------------------------------------------------------------------------------------------------------------------------------------------------------------------------------------------------------------------------------------------------------------------------------------------------------------------------------------------------------------------------------------------------------------------------------------------------------------------------------------------------------------------------------------------------------------------------------------------------
	'T murrumbidgensis    ACT: Angle Crossing 5565'       ----------------------------------------------------------------------------------------------------------------------------------------------------------------------------------------------------------------------------------------------------------------------------------------------------------------------------------------------------------------------------------------------------------------------------------------------------------------------------------------------------------------------------------------------------------------------------------------------------------------------------------------------------------------------------------------------------------------------------------------------------------------------------------------------------------------------------------------------
	'T murrumbidgensis     VIC: Tambo River 5566'         ----------------------------------------------------------------------------------------------------------------------------------------------------------------------------------------------------------------------------------------------------------------------------------------------------------------------------------------------------------------------------------------------------------------------------------------------------------------------------------------------------------------------------------------------------------------------------------------------------------------------------------------------------------------------------------------------------------------------------------------------------------------------------------------------------------------------------------------------
	'T murrumbidgensis     VIC: Tambo River 5571'         ----------------------------------------------------------------------------------------------------------------------------------------------------------------------------------------------------------------------------------------------------------------------------------------------------------------------------------------------------------------------------------------------------------------------------------------------------------------------------------------------------------------------------------------------------------------------------------------------------------------------------------------------------------------------------------------------------------------------------------------------------------------------------------------------------------------------------------------------
	'T murrumbidgensis     VIC: Tambo River 5572'         ----------------------------------------------------------------------------------------------------------------------------------------------------------------------------------------------------------------------------------------------------------------------------------------------------------------------------------------------------------------------------------------------------------------------------------------------------------------------------------------------------------------------------------------------------------------------------------------------------------------------------------------------------------------------------------------------------------------------------------------------------------------------------------------------------------------------------------------------
	'T murrumbidgensis    ACT: Angle Crossing 5754'       ----------------------------------------------------------------------------------------------------------------------------------------------------------------------------------------------------------------------------------------------------------------------------------------------------------------------------------------------------------------------------------------------------------------------------------------------------------------------------------------------------------------------------------------------------------------------------------------------------------------------------------------------------------------------------------------------------------------------------------------------------------------------------------------------------------------------------------------------
	'T sp "Tambo R"     VIC: Tambo River 5548'            ----------------------------------------------------------------------------------------------------------------------------------------------------------------------------------------------------------------------------------------------------------------------------------------------------------------------------------------------------------------------------------------------------------------------------------------------------------------------------------------------------------------------------------------------------------------------------------------------------------------------------------------------------------------------------------------------------------------------------------------------------------------------------------------------------------------------------------------------
	'T sp "Tambo R"     VIC: Tambo River 5570'            ----------------------------------------------------------------------------------------------------------------------------------------------------------------------------------------------------------------------------------------------------------------------------------------------------------------------------------------------------------------------------------------------------------------------------------------------------------------------------------------------------------------------------------------------------------------------------------------------------------------------------------------------------------------------------------------------------------------------------------------------------------------------------------------------------------------------------------------------
	'T sp "Tambo R"     VIC: Tambo River 5573'            ----------------------------------------------------------------------------------------------------------------------------------------------------------------------------------------------------------------------------------------------------------------------------------------------------------------------------------------------------------------------------------------------------------------------------------------------------------------------------------------------------------------------------------------------------------------------------------------------------------------------------------------------------------------------------------------------------------------------------------------------------------------------------------------------------------------------------------------------
	'T sp "Tambo R"    ACT: Angle Crossing 5574'          ----------------------------------------------------------------------------------------------------------------------------------------------------------------------------------------------------------------------------------------------------------------------------------------------------------------------------------------------------------------------------------------------------------------------------------------------------------------------------------------------------------------------------------------------------------------------------------------------------------------------------------------------------------------------------------------------------------------------------------------------------------------------------------------------------------------------------------------------
	'T sp "Tambo R"    ACT: Angle Crossing 5576'          ----------------------------------------------------------------------------------------------------------------------------------------------------------------------------------------------------------------------------------------------------------------------------------------------------------------------------------------------------------------------------------------------------------------------------------------------------------------------------------------------------------------------------------------------------------------------------------------------------------------------------------------------------------------------------------------------------------------------------------------------------------------------------------------------------------------------------------------------

;


END;

BEGIN CHARACTERS;
	TITLE  18S;
	DIMENSIONS  NCHAR=2052;
	FORMAT DATATYPE = DNA GAP = - MISSING = ?;
	MATRIX
	Bembidarenas_reicheellum                              ---------------------------------------------------------------------------------AAATCAGTTATGGTTCCTTARATCGW--ACC-CACATTTACTTGGATAACTGTGGTAATTCTAGAGCTAATACATGCAAACAGAGCTCCGACCGGAGACGGAAGGAGTGCTTTTATTAGATC-AAAACCAATCGGCGCTTGTATAG--CTTCCGGCTGTACTAGTTGTCGCAGTTTTTGGTGATTCTGAATA--ACTTTATGCTGATCGCACGGTCTTGCACCGGCGACGCATCTTTCAAATGTCTGCCTTATCAACTGTCGATGGTAGGTTCTGCGCCTACCATGGTTGTAACGGGTAACGGGGAATCAGGGTTCKATTCCGGAGAGGGAGCCTGAGAAACGGCTACCACATCCAAGGAAGGCAGCAGGCGCGCAAATTACCCACTCCCGGCACGGGGAGGTAGTGACGAAAAATAACGATACGGGACTCATCCGAGGCCCCGTAATCGGAATGAGTACACTTTAAATCCTTTAACAAGGACCAATTAGAGGGAAAGTCTGGTGCCAGCAGCCGCGGTAATTCCAGCTCTAATAGCGTATATTAAAGTTGTTGCGGTTAAAAAGCTCGTAGTTGAATTTGTGTCCCGCGCTGTCGGTTCACCGCCCGCGGTG-TTAACTGGCACGTTTCGCGGGACGTCCTGCCGGTGGATG---AGTTGTTAGTTGTA-TTCTCTCCC---TCTA-------TGCGTGTGCAACCTTCC------A-GGTTGTTACTGTGT--------AGTGTGTGG--GGTTTCGATGGGC---ACCATCCGATTATGTCCTGTCGCGGTGCTCTTAATTGAGTGTCGAGGTGGGCCGGCACGTTTACTTTGAACAAATTAAAGTGCTTAAAGCAGGCTAAAATTTTGCCTGAATATTGTGTGCATGGAATAATGAAAGAGGACCTCGGTTCTATTTTGTTGG--TTTACGGAACCCCGAGGTAATGATTAATAGGGACAGATGGGGGCATTCGTATTGCGACGTTAGAGGTGAAATTCTTGGATCGTCGCAAGACGGACAGAAGCGAAAGCATTTGCCAAAAATGTTTTCATTAATCAAGAACGAAAGTCAGAGGTTCGAAGGCGATCAGATACCGCCCTAGTTCTGACCATAAACGATGCCAGCTAGCGATCCGCCGACGTTCCTCCGATGACTCGGCGGGCAGCTTCCGGGAAACTAAAGCTTTTGGGTTCCGGGGGAAGTATGGTTGCAAAGCTGAAACTTAAAGGAATTGACGGAAGGGCACCACCAGAAGTGGAGCCTGCGGCTTAATTTGACTCAACACGGGACACCTCACTAGGCCCGGACACCGGAAGGATTGACAGATTGATAGCTCTTTCTTGATTCGGTGGGTGGTGGTGCATGGCCGTTCTTAGTTCGTGGAGTGATTTGTCTGGTTAATTCCGATAACCGAACGAGACTCTAGCCTACTAACTAGGCGTTAATTACCGGTATCCTGAAGGCTCGTGTACCTCGTTTACTGGCGTATATGGCGTGTGGTGTA-----TATCGTTTCGGCGGT-----ATG-CA-TGGCCCTATGTAYGTTCGGTGCGGGGGGGCACAGTTTTTACTACCGGCGTACAATATAAATCTTCTTAGAGGGACAGGCAGCTTCTAGCTGCATGAGATTGAGCAATAACAGGTCTGTGATGCCCTTAGATGTTCTGGGCCGCACGCGCGCTACACTGAAGGAATCAACGTGTYTTCCCTGGCCGAATGGTCCGGGTAACCCGCTGAACCTCCTTCGTGCTAGGGATTGGGGATTGCAATTATTCCCCATGAACGAGGAATTTCCAGTAAGCGCGAATCATAAATT------------------------------------------------------------------------------------------------------------------------------------------------
	Bembidarenas_sp._nr._reicheellum                      -----------------------------------------------------------GTGAAACCGCGAAAGGCTCATTAAATCAGTTATGGTTCCTTAGATCGT--ACC-CACATTTACTTGGATAACTGTGGTAATTCTAGAGCTAATACATGCAAACAGAGCTCCGACCGGAGACGGAAGGAGTGCTTTTATTAGATC-AAAACCAATCGGCGCTTGTATAG--CTT-CGGCTGTACTAGTTGTCGCAGTTTTTGGTGATTCTGAATA--ACTTTATGCTGATCGCACGGTCTTGCACCGGCGACGCATCTTTCAAATGTCTGCCTTATCAACTGTCGATGGTAGGTTCTGCGCCTACCATGGTTGTAACGGGTAACGGGGAATCAGGGTTCGATTCCGGAGAGGGAGCCTGAGAAACGGCTACCACATCCAAGGAAGGCAGCAGGCGCGCAAATTACCCACTCCCGGCACGGGGAGGTAGTGACGAAAAATAACGATACGGGACTCATCCGAGGCCCCGTAATCGGAATGAGTACACTTTAAATCCTTTAACAAGGACCAATTAGAGGGAAAGTCTGGTGCCAGCAGCCGCGGTAATTCCAGCTCTAATAGCGTATATTAAAGTTGTTGCGGTTAAAAAGCTCGTAGTTGAATTTGTGTCCCGCGCTGTCGGTTCACCGCCCGCGGTG-TTAACTGGCACGTTTCGCGGGACGTCCTGCCGGTGGATG---AGTTGTTAGTTGTA-TTCTCTCCC---TCTA-------TGCGTGTGCAACCCTCC------A-GGTTGTTACTGTGT--------AGTGTGTGG--GGTTTCGATGGGC---ACCATCCGATTATGTCCTGTCGCGGTGCTCTTAATTGAGTGTCGAGGTGGGCCGGCACGTTTACTTTGAACAAATTAAAGTGCTTAAAGCAGGCTAAAATTTTGCCTGAATATTGTGTGCATGGAATAATGAAAGAGGACCTCGGTTCTATTTTGTTGG--TTTACGGAACCCCGAGGTAATGATTAATAGGGACAGATGGGGGCATTCGTATTGCGACGTTAGAGGTGAAATTCTTGGATCGTCGCAAGACGGACAGAAGCGAAAGCATTTGCCAAAAATGTTTTCATTAATCAAGAACGAAAGTCAGAGGTTCGAAGGCGATCAGATACCGCCCTAGTTCTGACCATAAACGATGCCAGCTAGCGATCCGCCGACGTTCCTCCGATGACTCGGCGGGCAGCTTCCGGGAAACTAAAGCTTTTGGGTTCCGGGGGAAGTATGGTTGCAAAGCTGAAACTTAAAGGAATTGACGGAAGGGCACCACCAGAAGTGGAGCCTGCGGCTTAATTTGACTCAACACGGGACACCTCACTAGGCCCGGACACCGGAAGGATTGACAGATTGATAGCTCTTTCTTGATTCGGTGGGTGGTGGTGCATGGCCGTTCTTAGTTCGTGGAGTGATTTGTCTGGTTAATTCCGATAACCGAACGAGACTCTAGCCTACTAACTAGGCGTTAATTACCGGTATCCTGAAGGCTCGTGTACCTCGTTTACTGGCGTATATGGCGTGTGGTGTA-----TATCGTTTCGGCGGT-----ATG-CA-TGGCCCTATGTACGTTCGGTGCGGGGGGGCACAGTTTTTACTACCGGCGTACAATATAAATCTTCTTAGAGGGACAGGCAGCTTCTAGCTGCATGAGATTGAGCAATAACAGGTCTGTGATGCCCTTAGATGTTCTGGGCCGCACGCGCGCTACACTGAAGGAATCAACGTGTCTTCCCTGGCCGAATGGTCCGGGTAACCCGCTGAACCTCCTTCGTGCTAGGGATTGGGGATTGCAATTATTCCCCATGAACGAGGAATTTCCAGTAAGCGCGAATCATAAATTCGTGTTGATTAGGTCCCTGCCCTTTGTCCACACCGCCCGTCGCTACTACCGATTGAATGATTTAGTGAGGTCTTCGGACTGGTA-CGCGGT-----------------------------------------------------
	Argentinatachoides_balli                              -------------------------------------------------------------------------ggctcattaaatcagttatggttcMttagatcgt--accacacatttacttggataactgtggtaattctagagctaatacaTGCAAACagggctccaACcggagacggaaggagtgcTtttattagatc-AAAACCAAACggtggcagtatTg--cta-cgGCaTtattgttcAtcgagacgcctggtgaatctaAATA--ACTTtatgCTGATCGCAcggtcTTGCaccggtgacgtATCTttcaaaTGTCTGCCTTATCAActgtcgatggtaggatctGcgcctaccaTGGTTGttacggGtaacggggaatcagggTTcgattccggagagggagcctgaKaaacggctaccacatccaaggaaggcagcaggcGcgcaaattacccactccCGGCACGgggaggtagTgacgaaaaataaCGATACgGGActcATccgaggcCccgtaaTcggaatGAGTACACTTTAAATCCTTTAACAAGGACCAaTTgGAGGGCAAGTCTGGTGCCAGCAGCTGCGGTAATTCCAGCTCCAATAGCGTATATTAAAGTTGTTGCGGTTAAAAAGCTCGTAGTTGAATTTGTGTCCCGCGCTGTCGGTTCACCGCCCGCGGTGTTTAACTGGCACGTCTCGCGGGACGTCCTGCCGGTGGATG---AGTGGTC-TTTGAATTATTCTCcC---ACATATTTATATGCGTGTGCATATCT--------A-CTATGTTACTGTATATATTATATGTGTGTGT--GATTTTCAAATGTATAACCATCCGACA--ATCCTGTCGCGGTGCTCTTAATTGAGTGTCATGGCGGGCCGGCACGTTTACTTTGAACAAATTAGAGTGCTCAAAGCAGGCTAAAATTTTGCCTAAATACTGATTGCATGGAATAATAGAAAAGGACTTCGGTTCTATTTTGTTGGTTTTTTCGGAACTCCGAGGTAATGATTAATAgGGACAGATGGGGGCATTCGTATTGCGACGTTAGAGGTGAAATTCTTGGATCGTCGCAAGACGGACAGAAGCGAAAGCATTTGCCAAAAATGTTTTCATTAATCAAGAACGACAGTCAGAGGCGCAAAGGCGATCAGATACcGCCCTAGTTCTGACCATAAACTATGCCATCTAGCGATCTGTcGATGTTCCTCcGATGACTCGACGGGCAGCTTGCGGGAAACCAAAGTTTTTGGGTTCCGGGGGAAGTAtGgttgcaaagctgaaacttaaagGAATtgacggaagggcaccaccaggtgtggagcctgcggcttaAtttgactcaaCacg-gaAActttacCaggtccggacagcggaAGGAttgACAGattgataGctctttcttgattcgttgggtggtggtgcaTGgccgttcttagttggtggaMtgattTGtctGgTtaattccgaTAA-CGAACGAGACTctagcctgcTAAATAGgcgTTATTtACCggtatcctgaAGgctcgtgtCtttcgttttctggcgTATATATGTTGATATTTGTTATatAtcGtttCGgcgTATATATACT-TA-TAgcacgaTATgcgttcagtgcgAGagctcacagtttTTActaccggcgTAC-ATTTaaatcttcttaGAGGGACaggCggcttctagcCGCACGAGATTGAGCaatAACAGGtctGTGATGCCcttagatgttctgggccgcacgcGCgctacactgaaGGaatcaacgtgtcttcccTggccgaaaggtccgggtaacCCgctgaaactccTtcgtgctagggATTGGGGTTTGCAATtgtcccccatgaacgaGGaatacctagtaagtgcgAGTcataagctTGcgttgattatgtcccTGCCCTttgtacacaccgCccgtcgctattaccgattgaatgatttagtgaggtcttcaga------------------------------------------------------------------
	Argentinatachoides_setiventre                         --------------------------------------------------------AAAGTGAAACCGCGAAAGGCTCATTAAATCAGTTATGGTTCCTTAGATCGT--ACC-CAAATTTACTTGGATAACTGTGGTAATTCTAGAGCTAATACATGCAAACAGAGCTCCGACCGGAGACGGAAGGAGTGCTTTTATTAGATC-AAAACCAATCGGTGGCAGTATTG--CTT-CGGCTTTACTGTTCATCGCAATGTCTGATGATTCTAAATA--ACTTTATGCTGATCGCACGGTCTTGCACCGGCGACGCATCTTTCAAATGTCTGCCTTATCAACTGTCGATGGTAGGATCTGCGCCTACCATGGTTGTAACGGGTAACGGGGAATCAGGGTTCGATTCCGGAGAGGGAGCCTGAGAAACGGCTACCACATCCAAGGAAGGCAGCAGGCGCGCAAATTACCCACTCCCGGCACGGGGAGGTAGTGACGAAAAATAACGATACGGGACTCATCCGAGGCCCCGTAATCGGAATGAGTACACTTTAAATCCTTTAACAAGGACCAATTGGAGGGCAAGTCTGGTGCCAGCAGCTGCGGTAATTCCAGCTCCAATAGCGTATATTAAAGTTGTTGCGGTTAAAAAGCTCGTAGTTGAATTTGTGTCCCGCGCTGTCGGTTCACCGCCCGCGGTGTTTAACTGGCACGTCTCGCGGGACGTCCTGCCGGTGGATG---AGTGGTC-TTTGTA-TACTCTTCC---ACAT-------TGCGTGTGCATCCTTT-------ATGGTTGTTACTGCAT--------TGTGTGTGG--GAGTTTCAAATGTATAACCATCCGTTTA-ATCCTGTCGCGGTGCTCTTAATTGAGTGTCGAGGCGGGCCGGCACGTTTACTTTGAACAAATTAGAGTGCTCAAAGCAGGCTAAAATTTTGCCTAAATATT-ACTGCATGGAATAATAGAACAGGACCTCGGTTCTATTTTGTTGG--TTTTCGGAACCCCGAGGTAATGATTAATAGGGACAGATGGGGGCATTCGTATTGCGACGTTAGAGGTGAAATTCTTGGATCGTCGCAAGACGGACAGAAGCGAAAGCATTTGCCAAAAATGTTTTCATTAATCAAGAACGAAAGTCAGAGGTTCGAAGGCGATCAGATACCGCCCTAGTTCTGACCATAAACTATGCCAGCTAGCGATCCGCCGACGTTCCTCCGATGACTCGGCGGGCAGCTTGCGGGAAACCAAAGCTTTTGGGTTCCGGGGGAAGTATGGTTGCAAAGCTGAAACTTAAAGGAATTGACGGAAGGGCACCACCAGGTGTGGAGCCTGCGGCTTAATTTGACTCAACACGGGAAATTTTACTAGGCCCAGACACCGGAAGGATTGACAGATTGATAGCTCTTTCTTGATTCGGTGGGTGGTGGTGCATGGCCGTTCTTAGTTGGTGGACTGATTTGTCTGGTTAATTCCGATAA-CGAACGAGACTCTAGCCTGCTAAATAGGCGTTACTTACCGGTATCCTGAAGGCTCGTGTCTTTCGTTTTCTGGCGTATATTAGTTGTTATGTAT----TATCGTTTCCGCGGT-----ATG-CA-TGGCACTATGTGCGTTCAGTGCGAGAGCTCACAGTTTTTACTACCGGCGTAC-ATTTAAATCTTCTTAGAGGGACAGGCGGCTTCTAGCCGCACGAGATTGAGCAATAACAGGTCAGTGATGCCCTTAGATGTTCTGGGCCGCACGCGCGCTACACTGAAGGAATCAACGTGTCTTCCCTGGCCGAAAGGCCCGGGTAACCCGCTGAAACTCCTTCGTGCTAGGGATTGGGGTTTGAAATTTTCCCCCATGAACGAGGAATACCTAGTAAGCGCGAGTCATAAGCTTGCGTTGATTATGTCCCTGCCCTTTGTACACACCGCCCGTCGCTATTACCGATTGAATGATTTAGTGAGGTCTTCAGACTGGTAACGCGGTAA---------------------------------------------------
	'Argentinatachoides sp. "Argentina: Neuquen"'         ------------------------------------------------------------------cgcgaaaggctcattaaatcagttatggttccttagatcgt--acc-cacatttacttggataactgtggtaattctagagctaatacatgcaaacagagctccgaccggagacggaaggagtgcttttattagatc-aaaaccaatcggtggCagtagtg--ctc-cGgcattattgttcatcgcagtGcCtggtgactctaaata--acTTTATgctgatcGCAcggtcttGCaccggcgacgcatctttcAAAtgtctgccttatcAACTGTCGATGGTAGgatctGCGCctacCATGGTTgtaacgggtaaCGgGGaatcaGGGTTcgattccgGAGAGGGAGCCtGAGAAACGGctacCacatccAAGGAAGGCAGCAGGCGCGCAAattaCCcactccCGGCACGGGGAGGTAGTGACGAAAAATAACGATACGGGACTCATCCGAGGCCCCGTAATCGGAATGAGTACACTTTAAATCCTTTAACAAGGACCAATTGGAGGGCaAGTCtGGTGCCAGCAgCTGCGGTAATTCCAGCTCCAATAGCGtATATTAAAGTTGTTGCGgTTAAAAAGCTCGtAgTTGAATTTGTGTCCCGCGCTgTCgGTTCACCGCCCGCGGTGTTTAACTGGCACGTCTCGCGGGACGTCCTGCCGGTGGATG---AGTGGTC-TtTGTA-TACTCTCCC---aCaT-------TGCGTGTGCATCCTTT-------G-GGTTGTTACTGCAT--------TGTGTGTGT--GAGTTTCAAATGTATAACCaTcCgAATA-ATCCTGTCGCGGTGCTCTTAATTGAGTGTCGAGGCGGGCCGGCACGTTTACTTTGAACAAATTAGAGTGCTCAAAGCAGGCTAAAATTTTGCCTAAATATT-ACTGCATGGAATAATAGAACAGGACCTCGGTTCTATTTTGTTGG--TTTTCGGAACCCCGAGGTAATGATTAATAGGGACAGATGGGGGCATTCgTATTGCGACGTTAGAGGTGAAATTCTTGGATCGTCGCAAGACGGACAGAAGCGAAAGCATTTGCCAAAAATGTTTTCATTAATCAAGAACGAAAGTCAGAGGTTCGAAGGCGATCAGATACCGCCCTAGTTCTGACCATAAACTATGCCAGCTAGCGATCCGCCGACGTTCCTCCGATGACTCGGCGGGCAGCTTGCGGGAAACCAAAGCTTTTGGGTTCCGGGGGAAGTATGGTTGCAAAGCTGAAACTTAAAGGAATTGACGGAAGGGCACCACCAGGTGTGGAGCCTGCGGCTTAATTTGACTCAACACGGGAAATTTCACTAGGTCCGGACACCGGAAGGATTGACAGATTGATAGCTCTTTCTTGATTCGGTGGGTGGTGGTGCATGGCCGTTCTTAGTTGGTGGACtGATTTGTCTGGTTAATTCCGATAA-CGAACGAGACTCTAGCCTGCTAAATAGGCGTTACTTACCGGTATCCTGAAGGCTCGTGTCTTTCGtCtTCTGGCGTATATTAGtTGTTATGTAT----TATCGTTTCGGCGGT-----ATG-CA-TGGCACTGtGTGCGTTCAGTGCGAGAGCTCACAGTTTTTACTACCGGCGTAC-ATTTAAATCTTCtTAGAGGGACAGGCGGCTTTTAGCCGCACGAGATTGAGCAATAACAGGTCTgTGATGCCcTTAGATGTTCTGGgCCGCACGCGCGCTACACTGAAGGAATCAACGTGTCTTCCCTGGCCGAAAGGTCCGGGTAACCCGcTGAAACTCCTTCgTGCTagggatTGGGGTTTGCAattatcccCCatgaacgaggaatacctagtaaatgcgagtcataagcttgcgttgattaagtcccTgccctttgtacacactgcccgtcgctgttactgattgaaWgatttagtgaggtcttcagagKggtaacgcggt-----------------------------------------------------
	Andinodontis_muellermotzfeldi                         --------------------------gccatgcatgtctcagtacaaacC-TAaATAaaGTGAAACCGCGaaaGGCTCATTAAATcagttatggttcCTTAGAtcgt--acC-CACAtttacttggataactgtggTAAttctagagctaaTACATGCAAAGAGGGCTCCAACCGGAGACGGAAGGAGTGCTTTTATTAGATC-AAAACCAATCGGTGGCAGTATTG--CTC-CGGCATTACTGTTCATCGCGAAGTCTGATGACTCTAAATA--ACTTTATGCTGATCGCACGGTCTTGCACCGGCGACGCATCTTTCAAATGTCTGCCTTATCAACTGTCGATGGTAGGATCTGCGCCTaCCaTGGTTGTAACGGGTAACGGGGAATCAGGGTTCGATTCCGGAGAGGGAGCCTGAGAAACGGCTaCCACATCCAAGGAAGGCAGCaGGCGCGCAAATTACCCACTCCCGGCACGGGGAGGTAGTGACGAAAAATAACGATACGGGACTCATCCGAGGCCCCGTAATCGGAATGAGTACACTTTAAATCCTTTAACAAGGACCAATTGGAGGGCAaGTCTGGTGCCAGCAGCTGCGGTAATTCcAGCTCCAATAGCGTATATTAAAGTTGTTGCGGTTAAAAAGCTCGTAGTTGAATCTGTGTCCCGCGCTGTCGGTTCACCGCCCGCGGTGTTTAACTGGCACGTCTCGCGGGACGTCCTGCCGGTGGATG---AGTGGTC-TTTGAA-TATTCTCCC---ACAT-------TGCGTGTGCAACCTTT-------G-TGTTGTTACTGTAT--------TGTGTGTGT--GATTTTCAAATGTATAACCATCCGAATA-ATCCTGTCGCGGTGCTCTTAATTGAGTGTCGAGGCGGGCCGGCACGTTTACTTTGAACAAATTAGAGTGCTCAAAGCAGGCTAAAATTTTGCCTAAATATT-ACTGCATGGAATAATATAACAGGACCTCGGTTCTATTTTGTTGG--TTTTCGGGACCCCGAGGTAATGATTAATAGGGACAGATGGGGGCATTCGTATTGCGACGTTAGAGGTGAAATTCTTGGATCGTCGCAAGACGGACAGAAGCGAAAGCATTTGCCAAAAATGTTTTCATTAATCAAGAACGACAGTCAGAGGCTCGAAGGCGATCAGATACCGCCCTAGTTCTGACCATAAACTATGCCAGCTAGCGATCCGTCGACGTTCCTCCGATGACTCGACGGGCAGCTTGCGGGAAACCAAAGTTTTTGGGTTCCGGGGGAAGTATGGTTGCAAAGCTGAAACTTAAAGGAATTGACGGAAGGGCACCACCAGGTGTGgAgCCTGCgGCTTAATTTGACTCAACaCGCGaAAcTTCActAGGtccgGACAGCGGAAGGATTGACAGATTGATAGCTCTTTCTtGaTTCGTTGGGTGGTGGTGCATGGCCgttcttaGTtgGTGGACtgatttgtctGgTTAaTTCCGATAA-CgAaCGAGACtctAgcctgctAAatagGCGTTACTTACCGGTatcctGaAGGctcgtgTcTTTCGT-TTCTGGCGTATATTAGTTGTTATGTAT----TACcGTTTATgCGGT-----ATG-CAtTAGCacTATgtgCgTTCAGTGCGAGAgctcacAGTTTTTacTACcGgCgTAC-ATTTaaatcttcttaGAGGGACAGGcggcttCTAGCcGCACGAGATTGAGCAATAACAggtCTGTGATGCcCttaGATGttctgGGCCgcaCGCGCgctaCactgAAGGAATCAacgTGTCTTCCCTGGCcgAAAGGTCcGGGTAACCCgctgAAacTCcTTCGTGCTAGGGATtGGGGTTTGCAATTGTCCCCCATGAacgagGAatacctagtaagtgcgagtcataagCTTGCGTTGATTAtgTCCCTGCCCTTTgtacacaccgCcCGTcgcTAttaccgaTTGAATGAtttagtgAGgtctTCagactggtaacgcggTaatg-tctcgatattgccgatgtcgctgg------------------------
	'Andinodontis sp. "Ecuador: Vinillos"'                --------------------------GCCATGCATG--TCAGTACAAATA-TAAATAAAGTGAAACCGCGAAAGGCTCATTAAATCAGTTATGGTTCATTSGATYGT--ACC-CACAKTTACTTGGATAACTGTGGTAATTCTAGAGCTAATACATGCAAACAGAGGACCGACCGGAGACGGRAGGTGTGCTTTTATTAGATCWAAAACTAATCGGTGGCAGTATTGSATTC-AAACATTACTGTTCATCGCGAATTBTGGTGACTCTAAATA--ACTTTATGCTGATCGCACGGTCTWGCACCGGCGACGCATCTTTCAAATGTCTGCCTTATCAACTGTCGATGGTAGGATCTGCGCCTACCATGGTTGTAACGGGTAACGGGGAATCAGGGTTCGATTCCRGAGAGGGAGCCTGAGAAACGGCTACCACATCCAAGGAAGGCAGCAGGCGCGCAAATTACCCATTCCCGGCACGGGGAGGTAGTGACGAAAAATAACGATACGGGACTCATCCGAGGCCCCGTAATCGGAATGAGTACAWTTTAAATCCTTTAACAAGGATCAATTGGAGGGCAAGTCTGGTGCCAGCAGCTGCGGTAATTCCAGCTCCAATAGCGTATATTAAAGTTGTTGCGGTTAAAAAGCTCGTAGTTGAATTTGTGTCCCGCGCTGTCGGTTCACCGCCCGCGGTG-TCAACTGGCACGTCTCGCGGGACGTCCTGCCGGTGGATG---AGTGGTC-TTTGAT-TWTTCTCCC---ATAT-------TGCGTGTGCATCCTTT-------G-TGTTGTTACTGCTA--------TGTGTGTGTAGAATTTTCAAATGTATAACCATCCGAAT--ATCCTGTCGCGGTTCTCTTAATTGAGTGTCGAGGCAGGCCGGCACATTTACTTTGAACAAATTAGAGTGCTCAAAGCAGGCTAAAATTTTGCCTATATATT-ACTGCATGGAATAATGAAATAGGACCTCGTTTCCATTTTGTTGG--TTTTAGGAATACCGAGGTAATGATTAATAGGGACAGATGGGGGCATTCGTATTGCGACGTTAGAGGTGAAATTCTTGGATCGTCGCAAGACGAACAGAAGCGAAAGCATTTGCCAAAAATGTTTTCTTTAATCAAGAACGAAAGTCAGAGGCTCGAAGGCGATCAGATACCGCCCTAGTTCTGACCATAAACTATGCCATCTAGCAATCCGCCGACGTTCCTCCGATGACTCGGCGGGCAGCTTGCGGGAAACCAAAGTGTTTGGGTTCCGGGGGAAGTATGGTTGCAAAGCTGAAACTTAAAGGAATTGACGGAAGGGCACCACCAGGTGTGGAGCCTGCGGCTCAATTTGACTCAACACGCGAAACTTCACTAGGTCCGGACAGCGGAAGGATTGACAGATTGATAGCTCTTTCTTGATTCGTTGGGTGGTGGTGCATGGCCGTTCTTAVTTGGTGGACTGATTTGTCTGGTTAATTCCKATAA-CGAACGAGACTCTAGCCTACTAWATAGGCGTTACTTACCGGTATCSTGAAGGCTCGTGGATTTCSTTTTSTGGCGTATATAAGTTGATATGCAT----TTTSSTTTSRGCGTTTA---ATG-TATCATCWCKRTATAYGTTTARTGYGAGAGCTCACAGTTTTTACTACCGGCGTAC-ATTTAAATCTTCTYAGAGGGACAGGWGGCKTTTAKCCRCAMKAGATTGAGCAATAACAGGTCTGTGABGCCCTTAGATGTCYTSRGSYGYACGCGCGCTACACTGWARGAATCAACGTGTCTTCCCTGGCYGAAAGGTCCGGGTAACCCGCTGAAACTCYTTCGTGCTAGGGATTGGGGTTTGCAATTATCCCCCATGAACGAGGAATACCTVGTAAGTGCGAGTCATAAACTTGCGCTGATTAAGTCCCTGCCCTTTGTACACACYGCCCGTCGCTATTACCGATTGAATAATTTAGTGAGGTCTTCGGACCGGTAACGCGGTGATG-TCTCGATATYGCCGATGTCGCTGG------------------------
	'T kingi    TAS: River Forth 5489'                    agtcatatgcttgtctcaaagattaagccatgcatgtctcagTACataCT-AAAATAAAGTGAAACCGCGAAAGGCTCATTAAATCAGTTATGGTTCCTTAGGTTGT--ACC-CACATTTACTTGGATAACTGTGGTAATTCTAGAGCTAATACATGCAAACAGAGCTCCAACCGGCAACGGAAGGAGTGCTTTTATTAGATC-AAAACCAATCGGTGGCAGTATGA--CTT--GCTTGTACTGTTCGTCGCAATTTATGGTGAATCTGAATA--ACATTATGCTGATCGCACGGTCTTGCACCGGCGACGTATCTTTCAAATGTCTGCCTTATCAACTGTCGATGGTAGGATCTGCGCCTACCATGGTTGTAACGGGTAACGGGGAATCAGGGTTCGATTCCGGAGAGGGAGCCTGAGAAACGGCTACCACATCCAAGGAAGGCAGCAGGCGCGCAAATTACCCAATCCCAGAACGGGGAGGTAGTGACGAAAAATAACGATACGGGACTCATCCGAGGCCCCGTAATCGGAATGAGTACATTTTAAATCCTTTAACAAGGATCAAttggagggCAAGTCTAGTGCCAGcagccgcggtaattctagctccaatagcgtat--------------------------------------------------------------------------------------------------------------------------------------------------------------------------------------------------------------------------------------------------------------------------------------------------------------------------------------------------------------------------------------------------------------------------------------------------------------------------------------------------------------------------------------------------------------------------------------------------------------------------------------------------------------------------------------------------------------------------------------------------------------------------------------------------------------------------------------------------------------------------------------------------------------------------------------------------------------------------------------------------------------------------------------------------------------------------------------------------------------------------------------------------------------------------------------------------------------------------------------------------------------------------------------------------------------------------------------------------------------------------------------------------------------------------------------------------------------------------------------
	'T kingi    TAS: Weldborough 5753'                    ------------------------------------------------------------------------------------------------------------------------------------------------------------------------------------------------------------------------------------------------------------------------------------------------------------------------------------------------------------------------------------------------------------------------------------------------------------------------------------------------------------------------------------------------------------------------------------------------------------------------------------------------------------------------------------------------------------------------------------------------------------------------------------------------------------------------------------------------------------------------------------------------------------------------------------------------------------------------------------------------------------------------------------------------------------------------------------------------------------------------------------------------------------------------------------------------------------------------------------------------------------------------------------------------------------------------------------------------------------------------------------------------------------------------------------------------------------------------------------------------------------------------------------------------------------------------------------------------------------------------------------------------------------------------------------------------------------------------------------------------------------------------------------------------------------------------------------------------------------------------------------------------------------------------------------------------------------------------------------------------------------------------------------------------------------------------------------------------------------------------------------
	'T angulicollis     VIC: Flat Rock Creek 5515'        agtcatatgcttgtctcaaagattaAGccatGCAtgtctcagTACATACT-AAAATAAAGTGAAACCGCGAAAGGCtcaTTAAATCAGTTATGGTTCCTTAGGTTGT--ACC-CACATTTACTTGGATAACTGTGGTAATTCTAGAGCTAATACATGCAAACAGAGCTCCAACCGGCAACGGAAGGAGTGCTTTTATTAGATC-AAAACCAATCGGTGGCAGTATGA--CTT---GTTGTACTGTTCGTCGCAATTTATGGTGAATCTGAATA--ACATTATGCTGATCGCACGGTCTTGCACCGGCGACGTATCTTTCAAATGTCTGCCTTATCAACTGTCGATGGTAGGATCTGCGCCTACCATGGTTGTAACGGGTAACGGGGAATCAGGGTTCGATTCCGGAGAGGGAGCCTGAGAAACGGCTACCACATCCAAGGAAGGCAGCAGGCGCGCAAATTACCCAATCCCAGAACGGGGAGGTAGTGACGAAAAATAACGATACGGGACTCATCCGAGGCCCCGTAATCGGAATGAGTACATTTTAAATCCTTTAACAAGGACCAATTGGAGggCAAGTCTAGTGCCAGCAGCCGCggtaattctagctccaatagcgtat--------------------------------------------------------------------------------------------------------------------------------------------------------------------------------------------------------------------------------------------------------------------------------------------------------------------------------------------------------------------------------------------------------------------------------------------------------------------------------------------------------------------------------------------------------------------------------------------------------------------------------------------------------------------------------------------------------------------------------------------------------------------------------------------------------------------------------------------------------------------------------------------------------------------------------------------------------------------------------------------------------------------------------------------------------------------------------------------------------------------------------------------------------------------------------------------------------------------------------------------------------------------------------------------------------------------------------------------------------------------------------------------------------------------------------------------------------------------------------------
	'T wilsoni    ACT: Uriarra Crossing 5514'             ------------------------------------------------------------------------------------------------------------------------------------------------------------------------------------------------------------------------------------------------------------------------------------------------------------------------------------------------------------------------------------------------------------------------------------------------------------------------------------------------------------------------------------------------------------------------------------------------------------------------------------------------------------------------------------------------------------------------------------------------------------------------------------------------------------------------------------------------------------------------------------------------------------------------------------------------------------------------------------------------------------------------------------------------------------------------------------------------------------------------------------------------------------------------------------------------------------------------------------------------------------------------------------------------------------------------------------------------------------------------------------------------------------------------------------------------------------------------------------------------------------------------------------------------------------------------------------------------------------------------------------------------------------------------------------------------------------------------------------------------------------------------------------------------------------------------------------------------------------------------------------------------------------------------------------------------------------------------------------------------------------------------------------------------------------------------------------------------------------------------------------
	'T wilsoni    ACT: Angle Crossing 5580'               agtcatatgcttgtctcaaagatTAAGCCATGCAtgtctcagTACATACT-AAAATAAAGTGAAACCGCGAAAGGCTCATTAAATCAGTTATGGTTCCTTAGATTGT--A-C-CACATTTACTTGGATAACTGTGGTAATTCTAGAGCTAATACATGCAAACAGAGCTCCAACCGGTAACGGAAGGAGTGCTTTTATTAGATC-AAAACCAATCGGTGGCAGTATGA--CTT-CTGTTATACTGTTCGTCGCAATTTATGGTGAATCTGAATA--ACATTATGCTGATCGCAAGGTCTTGCACCGGCGACGCATCTTTCAAATGTCTGCCTTATCAACTGTCGATGGTAGGATCTGCGCCTACCATGGTTGTAACGGGTAACGGGGAATCAGGGTTCGATTCCGGAGAGGGAGCCTGAGAAACGGCTACCACATCCAAGGAAGGCAGCAGGCGCGCAAATTACCCAATCCCAGTACGGGGAGGTAGTGACGAAAAATAACGATACGGGACTCATCCGAGGCCCCGTAATCGGAATGAGTACATTTTAAATCCTTTAACAaggatcaATTggaggGCAAGTCTAGTGCCAgcagcCGCGGtaattcTAGCTCCAATAGCgtat--------------------------------------------------------------------------------------------------------------------------------------------------------------------------------------------------------------------------------------------------------------------------------------------------------------------------------------------------------------------------------------------------------------------------------------------------------------------------------------------------------------------------------------------------------------------------------------------------------------------------------------------------------------------------------------------------------------------------------------------------------------------------------------------------------------------------------------------------------------------------------------------------------------------------------------------------------------------------------------------------------------------------------------------------------------------------------------------------------------------------------------------------------------------------------------------------------------------------------------------------------------------------------------------------------------------------------------------------------------------------------------------------------------------------------------------------------------------------------------
	'T baehri    ACT: Uriarra Crossing 2032'              -------------------------------------------------------------------------------------------------------------acc-cMcatttacttggataactgtggMaattctagagctaatacatgcaaacagagctccaaCCGGcaacggaaggagtgctttTAttagatc-aaaACcaatcggtgtcagtatGA--CTT-ctgttatactgttcgtcgcAATTTATGGtgAatctGaata--acATTATGctgatcgcaAGGTcttgcaCcggcgacgcatCTttcaaatgtctgCcttatcaactGTcgatggtaggatctgcgcctaccatgGTTGtaacggGTAacggggaatcagggttcgattccggagagggagcctgagaaacggctaccacATCCAaggaaggcagcaggcgcGcaaattacccAATCCcagaacggggaggtagtgacgaaaAataAcgaTACGgGACTCATCCGAGGCCCCGtAATCGGAatgaGTacatttTAaatcctttaaCAAGGATCAATTGGAGGGCAAgTCTAGTGCCAGCAGCCGCGGTAATTCTAGCTCCAATAGCGTATATTAAAGTTGTTGCGGTTAAAAAGCTCGTAGTTGAACTTGTGTCCCGCGCTGTCGGTACACCGCCCGCGGTG-ATAACTGGCACGT-TCGCGGGACGTCCTGCCGGTGGATGTTATGCAGCA-TTTGTG-TACTCTACACATATAT-------TTCGTGTGCATACCCTTTACTGGG-TTTTGTTACTGTTAT-----TATGTGTGTGCGAGGGGCATTGTTGCACCATCCTCGTAATTTGTCCTGTCGCGGTGCTCTTAATTGAGTGTCGAGGCGGGCCGGCTCTATTACTTTGAACAAATTAGAGTGCTCAAAGCAGGCTAAAATTTTGCCTGAATACATTTTGCATGGAATAATAAAACAGGACCTCGGTTCTATTTTGTTGG--TATTAGGAACCCCGAGGTAATGATTAATAGGGACAGATGGGGGCATTCGTATTGCGACGTTAGAGGTGAAATTCTTGGATCGTCGCAAGACGGACTTAAGCGAAAGCATTTGCCAAAGATGTTTTCATTAATCAAGAACGAAAGTCAGAGGTTCGAAGGCGATCAGATACCGCCCTAGTTCTGACCATAAACTATGCCAGCTAGCGATCCGCCGATGTTCCTCCGATGACTCGGCGGGCAGCTTCCGGGAAACCAAAGCTTTTGGGTTCCGGGGGAAGTATGGTTGCAAAGCTGAAACTTAAAGGAATTGACGGAAGGGCACTACCAGGAGTGGAGCCTGCGGCTTAATTTGACTCAACACGGGAAATCTCATCAGGTCCAGACAGCGTAAGGATTGACAGATTGAGAGCTCTTTCTTGATTCGGTGGGTGGTGGTGCATGGCCGCTTGTAGTCGGTGAATTGATTTGTCTGCTTAATTGCGATAA-CGGACGAGACTCTAGCCTACTAAATAGGCGTAACTTACCGGTATCCTAAAGGCTCGTGGCTTTCGTTTTCTGGCGTATATCAGTTGTCAT-GGTA---TATTACTTCTGTGGT-----ATG-CC-TGGCACTATATGCGTTTAGAGCGTTTGTTCACAGTTTTTACTACCGGCGTAC-ATATAAATCTTCTTAGAGGGATAGGCGGCTTTTAGTCGCACGAGAATGAGCAAAAGCAGGTCAGAGATGCCCTTAGATGTTCTGGGCCGCACGCGCGCTACACTGAAGGAATCAACATGTTTTCCCTGGCCGAAAGGTCCGGGTAACCCATTGAAACTCCTTCGTGCTTGGGATTGGGGATTGCAATTATTCCCCATGAACGAGGAATTCCCAGTAAGCGCGAGTCATAAGCTTGTGTTGATTAcGTCCCTGCCCTTTGTTCACACCGCCCGTCGCTATTACcgattgaattaWWWagtgaggtcttcagac-ggtaacttggt-----------------------------------------------------
	'T baehri    ACT: Uriarra Crossing 5569'              ------------------------------------tctcagtacatact-aaaataaagtgaaaccgcgaaaggctcattaaATcagttatggttccttaggttgt--acc-cACAtttacttggataactgtggtaattctagagctaaTACatgcaAAcagagctccaaccggcaacggaaggagtgctttTAttagatc-AAAACcaaTcggtgtcagtatGA--CTT-CtgttatactGTTcgtcgCAATTTAtggtgaatctgAAtA--ACATTATGctgatcGCAaggtctTGCACCggcgacgCATCTTTCAAATGTCTGCCTTAtcaactgtcgAtggtaggatctGCGCctaccaTGGttgtaACGgGtaacggggaatcagggttcgattCCggagagggagcctgagaaacggctaccaCAtCcaaggaaggcagcaggcgCGCAAAttacccAATCCcagaacggggaggtagtGacGAAAAATAACGaTAcGGGAcTCATCcgaggCCCCGTAATcGGAATGAGTaCATTTTAAATCCTTtAACAaGgatcaATTggAgGgcaAGTCTaGtGCCAGCAGCCGCGGTaAtTCTAGCTCcAaTAGCGTATATTAAAGTTGTTGCGGTTaAAAAGCTCGTAGTTGAACTTGTGTCCCGCGCTGTCGGTACACCGCCCGCGGTG-ATAACTGGCACGT-TCGCGGGACGTCCTGCCGGTGGATGTTATGCAGCA-TTTGTG-TACTCTACACATATAT-------TTCGTGTGCATACCCTTTACTGGG-TTTTGTTACTGTTAT-----TATGTGTGTGCGAGGGGCATTGTTGCACCATCCTCGTAATTTGTCCTGTCGCGGTGCTCTTAATTGAGTGTCGAGGCGGGCCGGCTCTATTACTTTGAACAAATTAGAGTGCTCAAAGCAGGCTAAAATTTTGCCTGAATACATTTTGCATGGAATAATAAAACAGGACCTCGGTTCTATTTTGTTGG--TATTAGGAACCCCGAGGTAATGATTAATAGGGACAGATGGGGGCATTCGTATTGCGACGTTAGAGGTGAAATTCTTGGATCGTCGCAAGACGGACTTAAGCGAAAGCATTTGCCAAAGATGTTTTCATTAATCAAGAACGAAAGTCAGAGGTTCGAAGGCGATCAGATACCGCCCTAGTTCTGACCATAAACTATGCCAGCTAGCGATCCGCCGATGTTCCTCCGATGACTCGGCGGGCAGCTTCCGGGAAACCAAAGCTTTTGGGTTCCGGGGGAAGTATGGTTGCAAAGCTGAAACTTAAAGGAATTGACGGAAGGGCACTACCAGGAGTGGAGCCTGCGGCTTAATTTGACTCAACACGGGAAATCTCATCAGGTCCAGACAGCGTAAGGATTGACAGATTGAGAGCTCTTTCTTGATTCGGTGGGTGGTGGTGCATGGCCGCTTGTAGTCGGTGAATTGATTTGTCTGCTTAATTGCGATAA-CGGACGAGACTCTAGCCTACTAAATAGGCGTAACTTACCGGTATCCTAAAGGCTCGTGGCTTTCGTTTTCTGGCGTATATCAGTTGTCAT-GGTA---TATTACTTCTGTGGT-----ATG-CC-TGGCACTATATGCGTTTAGAGCGTTTGTTCACAGTTTTTACTACCGGCGTAC-ATATAAATCTTCTTAGAGGGATAGGCGGCTTTTAGTCGCACGAGAATGAGCAAAAGCAGGTCAGAGATGCCCTTAGATGTTCTGGGCCGCACGCGCGCTACACTGAAGGAATCAACATGTTTTCCCTGGCCGAAAGGTCCGGGTAACCCATTGAAACTCCTTCGTGCTTGGGATTGGGGATTGCAATTATTCCCCATGAACGAGGAATTCCCAGTAAGCGCGAGTCATAAGCTTGTGTTGATTACGTCCCTGCCCTTTGTTCACACCGCCCGtCGCTATTACCGATTGAATTATTTAGTGAggtcTTCAGAC-GGTAACTTGGTAATATTTTTAATATTGctgatgtcgcacggaag--------------------
	'T sp "Lerderderg R"     VIC: Lerderderg River 1772'  agtcatatgctcgtctcaaagattaagccatgcatgtcttAGTACaTACT-AAATTAAAGTGAAACCGCGAAAGGCTCATTAAATCAGTTATGGTTCCTTAGATTGT--ACC-CACATTTACTTGGATAACTGTGGTAATTCTAGAGCTAATACATGCAAACAGAGCTCCAACCGGTAACGGAAGGAGTGCTTTTATTAGATC-AAAACCAATCGGCAGCAGTATAA--TTT-CGGTTATATTGTTTGTCGCAATTTTTGGTGAATCTGAATA--ACATTATGCTGATCGCACAGTCTTGCACTGGCGACGCATCTTTCAAATGTCTGCCTTATCAACTGTCGATGGTAGGATCTGCGCCTACCATGGTTGTAACGGGTAACGGGGAATCAGGGTTCGATTCCGGAGAGGGAGCCTGAGAAACGGCTACCACATCCAAGGAAGGCAGCAGGCGCGCAAATTACCCATTCCCAGTACGGGGAGGTAGTGACGAAAAATAACGATACGGGACTCATCCGAGGCCCCGTAATCGGAATGAGTACACTTTAAATCCTTTAACAAGGATCAAttggagggcAAGTCTagtGCCAgcagCCGCGgtaattctagctccaatagcgtat--------------------------------------------------------------------------------------------------------------------------------------------------------------------------------------------------------------------------------------------------------------------------------------------------------------------------------------------------------------------------------------------------------------------------------------------------------------------------------------------------------------------------------------------------------------------------------------------------------------------------------------------------------------------------------------------------------------------------------------------------------------------------------------------------------------------------------------------------------------------------------------------------------------------------------------------------------------------------------------------------------------------------------------------------------------------------------------------------------------------------------------------------------------------------------------------------------------------------------------------------------------------------------------------------------------------------------------------------------------------------------------------------------------------------------------------------------------------------------------
	'T sp "Lerderderg R"     VIC: Lerderderg River 2029'  ------------------------------------------------------------------------------------------------------------------------------------------------------------------------------------------------------------------------------------------------------------------------------------------------------------------------------------------------------------------------------------------------------------------------------------------------------------------------------------------------------------------------------------------------------------------------------------------------------------------------------------------------------------------------------------------------------------------------------------------------------------------------------------------------------------------------------------------------------------------------------------------------------------------------------------------------------------------------------------------------------------------------------------------------------------------------------------------------------------------------------------------------------------------------------------------------------------------------------------------------------------------------------------------------------------------------------------------------------------------------------------------------------------------------------------------------------------------------------------------------------------------------------------------------------------------------------------------------------------------------------------------------------------------------------------------------------------------------------------------------------------------------------------------------------------------------------------------------------------------------------------------------------------------------------------------------------------------------------------------------------------------------------------------------------------------------------------------------------------------------------------
	'T sp "Lerderderg R"     VIC: Lerderderg River 5584'  ------------------------------------------------------------------------------------------------------------------------------------------------------------------------------------------------------------------------------------------------------------------------------------------------------------------------------------------------------------------------------------------------------------------------------------------------------------------------------------------------------------------------------------------------------------------------------------------------------------------------------------------------------------------------------------------------------------------------------------------------------------------------------------------------------------------------------------------------------------------------------------------------------------------------------------------------------------------------------------------------------------------------------------------------------------------------------------------------------------------------------------------------------------------------------------------------------------------------------------------------------------------------------------------------------------------------------------------------------------------------------------------------------------------------------------------------------------------------------------------------------------------------------------------------------------------------------------------------------------------------------------------------------------------------------------------------------------------------------------------------------------------------------------------------------------------------------------------------------------------------------------------------------------------------------------------------------------------------------------------------------------------------------------------------------------------------------------------------------------------------------------
	'T erwini    TAS: River Forth 5509'                   ---------------------------------------------------------aagtgaaaccgcgaaaggctcattaaaTcagttatggttccttagatcgt--acC-CacatttacttggataactgtggtaattctagagcTAATacatgcaaAcagagctccAACcggtaacggaaggagtgctttTATtAGATC-AAAACCAATCGgcagcagtatAA--TTT-CGgttATAttGtttgtcgcAATTTTtggtgaATCTGAATA--ACATTATGCTGATCGCAcagtctTGCActggcgacgCATCTTTCAAATGTCTGCCTTATCAActgTcgatggtaggatctGCGCctaccaTGGTTGTAACGGGtaacggggaatcaGGGTTcgattCCggagagggagcctgagaaacggCTACCACATCCAaggaaggcAGCAGGCGCGCAAAttacccACTCCcagaacGgggaggtAgtgacgaAAAATAacgataCgggactcATCcgaggcCCCGtaaTcggaatgagtACACTTTAAATCCTTtaacAaggatcAATtggagggCaagtcTAGTGCCAGCAGCCGcggtaaTTCTAGCTCCaatagcgtatattaaaGTTGTTGcggttaaAAAGctcgtagttgAACttGtgtCTCGCGctgtCGGTaCAcCGCCCGcggtg-ataactggcacgt-Tcgcgagacgtcctgccggtggatgat-TGTGGCA-catGTa-tACTCCTcaC--ATTT-------TGCgtgtgCATATCCCTTTAttgG-GtTTGttactgTAT-------atatgtGTGtgaggttcattgttacacCATCCtcgtaatttGTCCTGTcgcggtgctCTTAAttgagtgtcgaggcGGGCCGGCTCTATTACTttgaacAAAttaGAGTGCTCAAAGCAGGCTAAAATTTTGCCTgaatAAATTTTGCAtggaatAATAAAACaggacctCGGTTCTATTtTGTTGG--TATTAGgaacCccgAGGTAATGATTAATagggacagatggGGGCATTCgtattgcgaCGTtagagGTGAAATTCTTGGATCGTCGCAAGAcggactAAAgCGAAAGCATTTGCCAAAGATGTTTTCATTAATCAAGAACGAAAGTCAGAGGCTCgaaggcGATCAGAtaCCGCCCTAGTTCTGAccATAAACTATGCCATCTAGCAATCCGCCGATGTTCCTCCgATGACTCGGCGGGCAGCTTCCGGGAAACCAAAGTTTTTGGGTTCCGGGGgAAGTATGGTTGCAAAGCTGAAACTTAAAGGAATTGACGGAAGGGCACTACCAGGAGTGGAGCCTGCGGCTTAATTTGACTCAACACGGGAAATATCACTAGGTCCAGACAGCGTAAGGATTGACAGATTGAGAGCTCTTTCTTGATTCGGTGGGTGGTGGTGCATGGCCGCTTGTAGTCGGTGAATTGATTTGTCTGCTTAATTGCGATAA-CGGACGAGACTCTAGCCTACTAAATAGGCGTTACTTACCGGTATCCTAAAGGCTCGTGGCTTTCGtTTTCTGGCGTATATTAGTTGTTAT-GGTA--TTATTACTTCGGTGGT-----ATG-CC-TGGCACTGTATGCGTTCAGAGCGTTTGTTCACAGTTTTTACTACCGGCGTAT-ATATAAATCTTCTTAGAGGGATAGGCGGCTTTTAGCCGCAAGAAATTGAGCAAAAGCAgGTCAGAGATGCCCTTAGATGTTCTGGGCCGCACGCGCGCTACACTGAAGGAATCAGCGTGTTTTCCCTGACCGAAAGGTCCGGGTAACCCATTGAAACTCCTTCGTGCTAGGGATTGGGGATTGTAATTATTCCCCATGAACGAGGAATTCCCAGTAAGCACGAGTCATTAGCTTGTGTTGATTACGTCCCTGCCCTTTGTTCACACCGCCCGTCGCTATTACTGATTGGATGATTTAGTGAggtCTTTGGAc-ggtcacTcggTAATATTtTcaATATTACTGatttcgaccggaagatgacc--------------
	'T erwini    TAS: River Forth 5583'                   ------------------------------------------------------------------------------------------------------------------------------------------------------------------------------------------------------------------------------------------------------------------------------------------------------------------------------------------------------------------------------------------------------------------------------------------------------------------------------------------------------------------------------------------------------------------------------------------------------------------------------------------------------------------------------------------------------------------------------------------------------------------------------------------------------------------------------------------------------------------------------------------------------------------------------------------------------------------------------------------------------------------------------------------------------------------------------------------------------------------------------------------------------------------------------------------------------------------------------------------------------------------------------------------------------------------------------------------------------------------------------------------------------------------------------------------------------------------------------------------------------------------------------------------------------------------------------------------------------------------------------------------------------------------------------------------------------------------------------------------------------------------------------------------------------------------------------------------------------------------------------------------------------------------------------------------------------------------------------------------------------------------------------------------------------------------------------------------------------------------------------------
	'T erwini    TAS: River Forth 5679'                   ------------------------------------------------------------------------------------------------------------------------------------------------------------------------------------------------------------------------------------------------------------------------------------------------------------------------------------------------------------------------------------------------------------------------------------------------------------------------------------------------------------------------------------------------------------------------------------------------------------------------------------------------------------------------------------------------------------------------------------------------------------------------------------------------------------------------------------------------------------------------------------------------------------------------------------------------------------------------------------------------------------------------------------------------------------------------------------------------------------------------------------------------------------------------------------------------------------------------------------------------------------------------------------------------------------------------------------------------------------------------------------------------------------------------------------------------------------------------------------------------------------------------------------------------------------------------------------------------------------------------------------------------------------------------------------------------------------------------------------------------------------------------------------------------------------------------------------------------------------------------------------------------------------------------------------------------------------------------------------------------------------------------------------------------------------------------------------------------------------------------------------
	'T lutus     VIC: Flat Rock Creek 5582'               ------------------------------------------------------------------------------------------------------------------------------------------------------------------------------------------------------------------------------------------------------------------------------------------------------------------------------------------------------------------------------------------------------------------------------------------------------------------------------------------------------------------------------------------------------------------------------------------------------------------------------------------------------------------------------------------------------------------------------------------------------------------------------------------------------------------------------------------------------------------------------------------------------------------------------------------------------------------------------------------------------------------------------------------------------------------------------------------------------------------------------------------------------------------------------------------------------------------------------------------------------------------------------------------------------------------------------------------------------------------------------------------------------------------------------------------------------------------------------------------------------------------------------------------------------------------------------------------------------------------------------------------------------------------------------------------------------------------------------------------------------------------------------------------------------------------------------------------------------------------------------------------------------------------------------------------------------------------------------------------------------------------------------------------------------------------------------------------------------------------------------------
	'T lutus     VIC: Jingalalla River 1773'              ---------------------------------------------------------------------gaaaggctcattaaatcagttatggttccttagatcgt--aca-cacatttacttGgataactgtggtaattctagagctAATACATGCAAACAGAGCTCTAACCTTAAAAGGAAAGAGTGCTTTTATTAGATC-AAAACCAATCGGCAGCAGTATAA--TTT-CGGtTATATTGTTTGTCGCAATATTTGGTGAATCTGAATA--ACATTATGCTGATCGCACAGTCTTGCACTGGCGACGCATCTTTCAAATGTCTGCCTTATCAACTGTCGATGGTAGGATCTGCGCCTACCATGGTTGTAACGGGTAACGGGGAATCAGGGTTCGATTCCGGAGAGGGAGCCTGAGAAACGGCTACCACATCCAAGGAAGGCAGCAGGCGCGCAAATTACCCACTCCCAGCACGGGGAGGTAGTGACGAAAAATAACGATaCGGGACTCATCCGAGGcCCCGTAATCGGAATGAGTACACTTTAAATCCTTTAACAAGGATCAAtTGGAGGGCAAGTCTAGTGCCAGCAGCCGCGGTAATTCTAGCTCCAATAGCGTATATTAAAGTTGTTGCGGTTAAAAAGCTCGTAGTTGAACTTGTGTCTCGCGCTGTCGGTACACCGCCCGCGGTG-ATAACTGGCACGT-TcGTGAGACGTCCTGCCGGTGGATGTT-TGTGGCA-CATGTA-TACTCCTCAC--ATTA-------TACGAG----------------------TTACACTGTAT-------ATATGTGTGTGAGGTTCATTGTTACACCATCCTCGTAATTTGTCCTGTCGCGGTGCTCTTAATTGAGTGTCGAGGCGGGCCGGCTCTATTACTTTGAACAAATTAGAGTGCTCAAAGCAGGCTAAAATTTTGCCTGAATAAATTTTGCATGGAATAATAAAACAGGACCTCGTTTCTATTTTGTTGG--TATTAGGAACTCCGAGGTAATGATTAATAGGGACAGATGGGGGCATTCGTATTGCGACGTTAGAGGTGAAATTCTTGGATCGTCGCAAGACGGACTTAAGCGAAAGCATTTGCCAAAGATGTTTTCATTAATCAAGAACGAAAGTCAGAGGTTCGAAGGCGATCAGATACCGCCCTAGTTCTGACCATAAACTATGCCATCTAGCGATCCGCCGATGTTCCTCCGATGACTCGGCGGGCAGTTTCCGGGAAACCAAAGTTTTTGGGTTCCGGGGGAAGTATGGTTGCAAAGCTGAAACTTAAAGGAATTGACGGAAGGGCACTACCAGGAGTGGAGCCTGCGGCTTAATTTGACTCAACACGGGAAAATTCACTAGGTCCAGACAGCGTAAGGATTGACAGATTGAGAGCTCTTTCTTGATTCGGTGGGTGGTGGTGCATGGCCGCTTGTAGTCGGTGAATTGATTTGTCTGCTTAATTGCGATAA-CGGACGAGACTCTAGCCTACTAAATAGGCGACACTTACCGGTATCCTAAAGGCTCGTGGCTTTCGTTTTCTGGCGTATATTAGTTGTTATGGGTT--ATATTACTTCGGTGGT-----ATGCCC-TGGCACTATGTGCGTTTAGAGCGTTTGTTCACAGTTTTTACTACCGGCGTAT-ATATAAATCTTCTTAGAGGAATGGGCGGCTTTTAGCCGCAAGAAATTGAGCAAAAGCAGGTCAGAGATGCCCTTAGATGTTCTGGGCCGCACGCGCGCTACACTGAAGGAATCAACGTGTTTTCCCTGACTGAAAAGTCCGGGTAACCCATTGAAACTCCTTCGTGCTAGGGATTGGGGATTGCAATTATTCCCCATGaACGAGGAATTCCCAGTAAGCACGAGTCATTAGCTTGTGTTGATTACGTCCCTGCCctttgttCACaccgcccgtcgctattaccgAttgaatgatttagtgaggtctttggac-ggtcactcagaaatattttcaatattactgat--------------------------------
	'T cf gerdi    ACT: Angle Crossing 5575'              ------------------------------------------------------------------------------------------------------------------------------------------------------------------------------------------------------------------------------------------------------------------------------------------------------------------------------------------------------------------------------------------------------------------------------------------------------------------------------------------------------------------------------------------------------------------------------------------------------------------------------------------------------------------------------------------------------------------------------------------------------------------------------------------------------------------------------------------------------------------------------------------------------------------------------------------------------------------------------------------------------------------------------------------------------------------------------------------------------------------------------------------------------------------------------------------------------------------------------------------------------------------------------------------------------------------------------------------------------------------------------------------------------------------------------------------------------------------------------------------------------------------------------------------------------------------------------------------------------------------------------------------------------------------------------------------------------------------------------------------------------------------------------------------------------------------------------------------------------------------------------------------------------------------------------------------------------------------------------------------------------------------------------------------------------------------------------------------------------------------------------------
	'T cf gerdi    ACT: Uriarra Crossing 2030'            agtcatatgctcgtctcaaagattaagccatgcatgtcttAGTACATaCTAAAATTAAAGTGAAACCGCGAAAGGCTCATTAAATCAGTTATGGTTCCTTAGATCGTACAAC-CACATTTACTTGGATAACTGTGGTAATTCTAGAGCTAATACATGCAAACAGAGCTCTAACCTTAAAAGGAAAGAGTGCTTTTATTAGATC-AAAACCAATCGGCTGCAGTATAA--TTT-CGGTTATATTGTTTGTCGAAATATTTGGTGAATCTGAATA--ACATTATGCTGATCGCACAGTCTTGCACTGGCGACGCATCTTTCAAATGTCTGCCTTATCAACTGTCGATGGTAGGATCTGCGCCTACCATGGTTGTAACGGGTAACGGGGAATCAGGGTTCGATTCCGGAGAGGGAGCCTGAGAAACGGCTACCACATCCAAGGAAGGCAGCAGGCGCGCAAATTACCCACTCCCAGCACGGGGAGGTAGTGACGAAAAATAACGATACGGGACTCATCCGAGGCCCCGTAATCGGAATGAGTACACTTTAAATCCTTTAACAaggaccAATTggagggCAAGTCtagtgCCAGCAGCcgcggtaattctagctccaatagcgtat--------------------------------------------------------------------------------------------------------------------------------------------------------------------------------------------------------------------------------------------------------------------------------------------------------------------------------------------------------------------------------------------------------------------------------------------------------------------------------------------------------------------------------------------------------------------------------------------------------------------------------------------------------------------------------------------------------------------------------------------------------------------------------------------------------------------------------------------------------------------------------------------------------------------------------------------------------------------------------------------------------------------------------------------------------------------------------------------------------------------------------------------------------------------------------------------------------------------------------------------------------------------------------------------------------------------------------------------------------------------------------------------------------------------------------------------------------------------------------------
	'T cf gerdi    ACT: Uriarra Crossing 5556'            ------------------------------------------------------------------------------------------------------------------------------------------------------------------------------------------------------------------------------------------------------------------------------------------------------------------------------------------------------------------------------------------------------------------------------------------------------------------------------------------------------------------------------------------------------------------------------------------------------------------------------------------------------------------------------------------------------------------------------------------------------------------------------------------------------------------------------------------------------------------------------------------------------------------------------------------------------------------------------------------------------------------------------------------------------------------------------------------------------------------------------------------------------------------------------------------------------------------------------------------------------------------------------------------------------------------------------------------------------------------------------------------------------------------------------------------------------------------------------------------------------------------------------------------------------------------------------------------------------------------------------------------------------------------------------------------------------------------------------------------------------------------------------------------------------------------------------------------------------------------------------------------------------------------------------------------------------------------------------------------------------------------------------------------------------------------------------------------------------------------------------------
	'T cf gerdi    ACT: Uriarra Crossing 5676'            ------------------------------------------------------------------------------------------------------------------------------------------------------------------------------------------------------------------------------------------------------------------------------------------------------------------------------------------------------------------------------------------------------------------------------------------------------------------------------------------------------------------------------------------------------------------------------------------------------------------------------------------------------------------------------------------------------------------------------------------------------------------------------------------------------------------------------------------------------------------------------------------------------------------------------------------------------------------------------------------------------------------------------------------------------------------------------------------------------------------------------------------------------------------------------------------------------------------------------------------------------------------------------------------------------------------------------------------------------------------------------------------------------------------------------------------------------------------------------------------------------------------------------------------------------------------------------------------------------------------------------------------------------------------------------------------------------------------------------------------------------------------------------------------------------------------------------------------------------------------------------------------------------------------------------------------------------------------------------------------------------------------------------------------------------------------------------------------------------------------------------------
	'T sp "Angle Crossing #1"    ACT: Angle Crossing 5497' ------------------------------------------------------------------------------------------------------------------------------------------------------------------------------------------------------------------------------------------------------------------------------------------------------------------------------------------------------------------------------------------------------------------------------------------------------------------------------------------------------------------------------------------------------------------------------------------------------------------------------------------------------------------------------------------------------------------------------------------------------------------------------------------------------------------------------------------------------------------------------------------------------------------------------------------------------------------------------------------------------------------------------------------------------------------------------------------------------------------------------------------------------------------------------------------------------------------------------------------------------------------------------------------------------------------------------------------------------------------------------------------------------------------------------------------------------------------------------------------------------------------------------------------------------------------------------------------------------------------------------------------------------------------------------------------------------------------------------------------------------------------------------------------------------------------------------------------------------------------------------------------------------------------------------------------------------------------------------------------------------------------------------------------------------------------------------------------------------------------------------------
	'T sp "Angle Crossing #1"    ACT: Angle Crossing 5578' agtcatatgctcgtctcaaagattaagccatgcatgtcttAGTACATACTAAAATTAAAGTGAAACCGCGAAAGgctcatTAaatcagTTAtggttccttagaTCGTACACC-CACATTTACTTGGATAACTGTGGTAATTCTAGAGCTAATACATGCAAACAGAGCTCTAACCTTAAATGGAAAGAGTGCTTTTATTAGATC-AAAACCAATCGGCTGCAGTATAA--TTT-CGGTTATATTGTTTGTCGAAATATTTGGTGAATCTGAATA--ACATTATGCTGATCGCACAGTCTTGCACTGGCGACGCATCTTTCAAATGTCTGCCTTATCAACTGTCGATGGTAGGATCTGCGCCTACCATGGTTGTAACGGGTAACGGGGAATCAGGGTTCGATTCCGGAGAGGGAGCCTGAGAAACGGCTACCACATCCAAGGAAGGCAGCAGGCGCGCAAATTACCCACTCCCAGAACGGGGAGGTAGTGACGAAAAATAACGATACGGGACTCATCCGAGGCCCCGTAATCGGAATGAGTACACTTTAAATCCTTTAACAAGGACCAAttggagggcaagtctagtgcCagcagccGCGGtaattctagctccaatagcgtat--------------------------------------------------------------------------------------------------------------------------------------------------------------------------------------------------------------------------------------------------------------------------------------------------------------------------------------------------------------------------------------------------------------------------------------------------------------------------------------------------------------------------------------------------------------------------------------------------------------------------------------------------------------------------------------------------------------------------------------------------------------------------------------------------------------------------------------------------------------------------------------------------------------------------------------------------------------------------------------------------------------------------------------------------------------------------------------------------------------------------------------------------------------------------------------------------------------------------------------------------------------------------------------------------------------------------------------------------------------------------------------------------------------------------------------------------------------------------------------
	'T sp "Angle Crossing #1"    ACT: Angle Crossing 5677' ------------------------------------------------------------------------------------------------------------------------------------------------------------------------------------------------------------------------------------------------------------------------------------------------------------------------------------------------------------------------------------------------------------------------------------------------------------------------------------------------------------------------------------------------------------------------------------------------------------------------------------------------------------------------------------------------------------------------------------------------------------------------------------------------------------------------------------------------------------------------------------------------------------------------------------------------------------------------------------------------------------------------------------------------------------------------------------------------------------------------------------------------------------------------------------------------------------------------------------------------------------------------------------------------------------------------------------------------------------------------------------------------------------------------------------------------------------------------------------------------------------------------------------------------------------------------------------------------------------------------------------------------------------------------------------------------------------------------------------------------------------------------------------------------------------------------------------------------------------------------------------------------------------------------------------------------------------------------------------------------------------------------------------------------------------------------------------------------------------------------------------
	'T hobarti    TAS: Avoca 5551'                        ------------------------------------------------------------------------------------------------------------------------------------------------------------------------------------------------------------------------------------------------------------------------------------------------------------------------------------------------------------------------------------------------------------------------------------------------------------------------------------------------------------------------------------------------------------------------------------------------------------------------------------------------------------------------------------------------------------------------------------------------------------------------------------------------------------------------------------------------------------------------------------------------------------------------------------------------------------------------------------------------------------------------------------------------------------------------------------------------------------------------------------------------------------------------------------------------------------------------------------------------------------------------------------------------------------------------------------------------------------------------------------------------------------------------------------------------------------------------------------------------------------------------------------------------------------------------------------------------------------------------------------------------------------------------------------------------------------------------------------------------------------------------------------------------------------------------------------------------------------------------------------------------------------------------------------------------------------------------------------------------------------------------------------------------------------------------------------------------------------------------------------
	'T hobarti    TAS: Derby 5554'                        ------------------------------------------------------------------------------------------------------------------------------------------------------------------------------------------------------------------------------------------------------------------------------------------------------------------------------------------------------------------------------------------------------------------------------------------------------------------------------------------------------------------------------------------------------------------------------------------------------------------------------------------------------------------------------------------------------------------------------------------------------------------------------------------------------------------------------------------------------------------------------------------------------------------------------------------------------------------------------------------------------------------------------------------------------------------------------------------------------------------------------------------------------------------------------------------------------------------------------------------------------------------------------------------------------------------------------------------------------------------------------------------------------------------------------------------------------------------------------------------------------------------------------------------------------------------------------------------------------------------------------------------------------------------------------------------------------------------------------------------------------------------------------------------------------------------------------------------------------------------------------------------------------------------------------------------------------------------------------------------------------------------------------------------------------------------------------------------------------------------------------------
	'T hobarti    TAS: Derby 5579'                        ------------------------------------------------------------------------------------------------------------------------------------------------------------------------------------------------------------------------------------------------------------------------------------------------------------------------------------------------------------------------------------------------------------------------------------------------------------------------------------------------------------------------------------------------------------------------------------------------------------------------------------------------------------------------------------------------------------------------------------------------------------------------------------------------------------------------------------------------------------------------------------------------------------------------------------------------------------------------------------------------------------------------------------------------------------------------------------------------------------------------------------------------------------------------------------------------------------------------------------------------------------------------------------------------------------------------------------------------------------------------------------------------------------------------------------------------------------------------------------------------------------------------------------------------------------------------------------------------------------------------------------------------------------------------------------------------------------------------------------------------------------------------------------------------------------------------------------------------------------------------------------------------------------------------------------------------------------------------------------------------------------------------------------------------------------------------------------------------------------------------------------
	'T hobarti    TAS: Lake St. Clair 5488'               ------------------------------------------------------------------------------------------------------------------------------------------------------------------------------------------------------------------------------------------------------------------------------------------------------------------------------------------------------------------------------------------------------------------------------------------------------------------------------------------------------------------------------------------------------------------------------------------------------------------------------------------------------------------------------------------------------------------------------------------------------------------------------------------------------------------------------------------------------------------------------------------------------------------------------------------------------------------------------------------------------------------------------------------------------------------------------------------------------------------------------------------------------------------------------------------------------------------------------------------------------------------------------------------------------------------------------------------------------------------------------------------------------------------------------------------------------------------------------------------------------------------------------------------------------------------------------------------------------------------------------------------------------------------------------------------------------------------------------------------------------------------------------------------------------------------------------------------------------------------------------------------------------------------------------------------------------------------------------------------------------------------------------------------------------------------------------------------------------------------------------------
	'T hobarti    TAS: Weldborough 5552'                  ------------------------------------------------------------------------------------------------------------------------------------------------------------------------------------------------------------------------------------------------------------------------------------------------------------------------------------------------------------------------------------------------------------------------------------------------------------------------------------------------------------------------------------------------------------------------------------------------------------------------------------------------------------------------------------------------------------------------------------------------------------------------------------------------------------------------------------------------------------------------------------------------------------------------------------------------------------------------------------------------------------------------------------------------------------------------------------------------------------------------------------------------------------------------------------------------------------------------------------------------------------------------------------------------------------------------------------------------------------------------------------------------------------------------------------------------------------------------------------------------------------------------------------------------------------------------------------------------------------------------------------------------------------------------------------------------------------------------------------------------------------------------------------------------------------------------------------------------------------------------------------------------------------------------------------------------------------------------------------------------------------------------------------------------------------------------------------------------------------------------------------
	'T leai     VIC: Flat Rock Creek 5507'                ------------------------------------------------------------------------------------------------------------------------------------------------------------------------------------------------------------------------------------------------------------------------------------------------------------------------------------------------------------------------------------------------------------------------------------------------------------------------------------------------------------------------------------------------------------------------------------------------------------------------------------------------------------------------------------------------------------------------------------------------------------------------------------------------------------------------------------------------------------------------------------------------------------------------------------------------------------------------------------------------------------------------------------------------------------------------------------------------------------------------------------------------------------------------------------------------------------------------------------------------------------------------------------------------------------------------------------------------------------------------------------------------------------------------------------------------------------------------------------------------------------------------------------------------------------------------------------------------------------------------------------------------------------------------------------------------------------------------------------------------------------------------------------------------------------------------------------------------------------------------------------------------------------------------------------------------------------------------------------------------------------------------------------------------------------------------------------------------------------------------------------
	'T leai    TAS: River Forth 5525'                     ------------------------------------------------------------------------------------------------------------------------------------------------------------------------------------------------------------------------------------------------------------------------------------------------------------------------------------------------------------------------------------------------------------------------------------------------------------------------------------------------------------------------------------------------------------------------------------------------------------------------------------------------------------------------------------------------------------------------------------------------------------------------------------------------------------------------------------------------------------------------------------------------------------------------------------------------------------------------------------------------------------------------------------------------------------------------------------------------------------------------------------------------------------------------------------------------------------------------------------------------------------------------------------------------------------------------------------------------------------------------------------------------------------------------------------------------------------------------------------------------------------------------------------------------------------------------------------------------------------------------------------------------------------------------------------------------------------------------------------------------------------------------------------------------------------------------------------------------------------------------------------------------------------------------------------------------------------------------------------------------------------------------------------------------------------------------------------------------------------------------------------
	'T leai    TAS: Derby 5549'                           ------------------------------------------------------------------------------------------------------------------------------------------------------------------------------------------------------------------------------------------------------------------------------------------------------------------------------------------------------------------------------------------------------------------------------------------------------------------------------------------------------------------------------------------------------------------------------------------------------------------------------------------------------------------------------------------------------------------------------------------------------------------------------------------------------------------------------------------------------------------------------------------------------------------------------------------------------------------------------------------------------------------------------------------------------------------------------------------------------------------------------------------------------------------------------------------------------------------------------------------------------------------------------------------------------------------------------------------------------------------------------------------------------------------------------------------------------------------------------------------------------------------------------------------------------------------------------------------------------------------------------------------------------------------------------------------------------------------------------------------------------------------------------------------------------------------------------------------------------------------------------------------------------------------------------------------------------------------------------------------------------------------------------------------------------------------------------------------------------------------------------------
	'T leai    TAS: Avoca 5557'                           ------------------------------------------------------------------------------------------------------------------------------------------------------------------------------------------------------------------------------------------------------------------------------------------------------------------------------------------------------------------------------------------------------------------------------------------------------------------------------------------------------------------------------------------------------------------------------------------------------------------------------------------------------------------------------------------------------------------------------------------------------------------------------------------------------------------------------------------------------------------------------------------------------------------------------------------------------------------------------------------------------------------------------------------------------------------------------------------------------------------------------------------------------------------------------------------------------------------------------------------------------------------------------------------------------------------------------------------------------------------------------------------------------------------------------------------------------------------------------------------------------------------------------------------------------------------------------------------------------------------------------------------------------------------------------------------------------------------------------------------------------------------------------------------------------------------------------------------------------------------------------------------------------------------------------------------------------------------------------------------------------------------------------------------------------------------------------------------------------------------------------------
	'T leai     VIC: Flat Rock Creek 5581'                agtcatatgctcgtctcaaagattaAGCCATGCATGTCTtAGTACATACTAAAACTAAAGTGAAACCGCGAAAGGCTCATTAAatcaGTTATGGTTCATTGGATCGTACAAC-CACATTTACTTGGATAACTGTGGTAATTCTAGAGCTAATACATGCAAACAGAGCTCTTTCTTTAAAAGGAAGGAGTGCTTTTATTAGTTC-AAAACCAATCGGCTGCAGTATAA--TTT-CGGTTATATTGTTTGTCGGAATATTTGGTGAAACTGAATAACACATTATGCTGATCGCACAGTCTTGCACTGGCGACACATCTTTCAAATGTCTGCCTTATCAACTGTCGATGGTAGGTTCTGCGCCTACCATGGTTGTAACGGGTAACGGGGAATCAGGGTTCGATTCCGGAGAGGGAGCCTGAGAAACGGCTACCACATCCAAGGAAGGCAGCAGGCGCGCAAATTACCCACTCCCAGAACGGGGAGGTAGTGACGAAAAATAACGATACGGGACTCATCCGAGGCCCCGTAATCGGAATGAGTACACTTTAAATCCTTTAACAAGGATCAATTggaggGCAAGTCTAGTGCCAGCAGCCgcgRtaattctagctccaatagcgtat--------------------------------------------------------------------------------------------------------------------------------------------------------------------------------------------------------------------------------------------------------------------------------------------------------------------------------------------------------------------------------------------------------------------------------------------------------------------------------------------------------------------------------------------------------------------------------------------------------------------------------------------------------------------------------------------------------------------------------------------------------------------------------------------------------------------------------------------------------------------------------------------------------------------------------------------------------------------------------------------------------------------------------------------------------------------------------------------------------------------------------------------------------------------------------------------------------------------------------------------------------------------------------------------------------------------------------------------------------------------------------------------------------------------------------------------------------------------------------------
	'T rufescens    ACT: Uriarra Crossing 1993'           agtcatatgctcgtctcaaagattaagccatgcatgtcttAGTACATACTAAAATTAAAGTGAAACCGCGAAAGGCTCATTAAATCAGTTATGGTTCCTTAGATCGT--ACC-CACATTTACTTGGATAACTGTGGTAATTCTAGAGCTAATACATGCAAACAGAGCTCTAACCTGAAAAGGGAAGAGTGCTTTTATTAGATC-AAAACCAATCGGCTGCAGTATAA--TTT-CGGTTATATTGTTTGTCGGAATATTTGGTGAATCTGAATA--ACATTATGCTGATCGCACAGTCTTGCACTGGCGACGCATCTTTCAAATGTCTGCCTTATCAACTGTCGATGGTAGGATCTGCGCCTACCATGGTTGTAACGGGTAACGGGGAATCAGGGTTCGATTCCGGAGAGGGAGCCTGAGAAACGGCTACCACATCCAAGGAAGGCAGCAGGCGCGCAAATTACCCACTCCCAGAACGGGGAGGTAGTGACGAAAAATAACGATACGGGACTCATCCGAGGCCCCGTAATCGGAATGAGTACACTTTAAATCCTTTAACAAGGATCAATTGGAGgGCAAGTCTAGTGCCAGCAGCCGCGgtaattctagctccaatagcgtat--------------------------------------------------------------------------------------------------------------------------------------------------------------------------------------------------------------------------------------------------------------------------------------------------------------------------------------------------------------------------------------------------------------------------------------------------------------------------------------------------------------------------------------------------------------------------------------------------------------------------------------------------------------------------------------------------------------------------------------------------------------------------------------------------------------------------------------------------------------------------------------------------------------------------------------------------------------------------------------------------------------------------------------------------------------------------------------------------------------------------------------------------------------------------------------------------------------------------------------------------------------------------------------------------------------------------------------------------------------------------------------------------------------------------------------------------------------------------------------
	'T rufescens    ACT: Angle Crossing 5577'             ------------------------------------------------------------------------------------------------------------------------------------------------------------------------------------------------------------------------------------------------------------------------------------------------------------------------------------------------------------------------------------------------------------------------------------------------------------------------------------------------------------------------------------------------------------------------------------------------------------------------------------------------------------------------------------------------------------------------------------------------------------------------------------------------------------------------------------------------------------------------------------------------------------------------------------------------------------------------------------------------------------------------------------------------------------------------------------------------------------------------------------------------------------------------------------------------------------------------------------------------------------------------------------------------------------------------------------------------------------------------------------------------------------------------------------------------------------------------------------------------------------------------------------------------------------------------------------------------------------------------------------------------------------------------------------------------------------------------------------------------------------------------------------------------------------------------------------------------------------------------------------------------------------------------------------------------------------------------------------------------------------------------------------------------------------------------------------------------------------------------------------
	'T sp "River Forth"    TAS: River Forth 5555'         agtcatatgctcgtctcaaagattaagccatgCAtgtcttaGTACATACTAAAATTAAAGTGAAACCGCGAAAGGCTCATTAAATCAGTTATGGTTCCTTAGATCGT--ACC-CACATTTACTTGGATAACTGTGGTAATTCTAGAGCTAATACATGCAAACAGAGCTCTAACCTGAAAAGGAAAGAGTGCTTTTATTAGATC-AAAACCAATCGGCTGCAGTATAA--TTT-CGGTTATATTGTTTGTCGGAATATTTGGTGAATCTGAATA--ACATTATGCTGATCGCACAGTCTTGCACTGGCGACGCATCTTTCAAATGTCTGCCTTATCAACTGTCGATGGTAGGATCTGCGCCTACCATGGTTGTAACGGGTAACGGGGAATCAGGGTTCGATTCCGGAGAGGGAGCCTGAGAAACGGCTACCACATCCAAGGAAGGCAGCAGGCGCGCAAATTACCCACTCCCAGAACGGGGAGGTAGTGACGAAAAATAACGATACGGGACTCATCCGAGGCCCCGTAATCGGAATGAGTACACTTTAAATCCTTtaacaaggatcaAttggagGGCAAGTCtagtgccagcagCCGCGgtaattctagctccaatagcgtat--------------------------------------------------------------------------------------------------------------------------------------------------------------------------------------------------------------------------------------------------------------------------------------------------------------------------------------------------------------------------------------------------------------------------------------------------------------------------------------------------------------------------------------------------------------------------------------------------------------------------------------------------------------------------------------------------------------------------------------------------------------------------------------------------------------------------------------------------------------------------------------------------------------------------------------------------------------------------------------------------------------------------------------------------------------------------------------------------------------------------------------------------------------------------------------------------------------------------------------------------------------------------------------------------------------------------------------------------------------------------------------------------------------------------------------------------------------------------------------
	'T sp "Angle Crossing #2"    ACT: Angle Crossing 5550' agtcatatgctcgtctcaaagattaagccatgcatgtcttaGTACataCTAAAATTAAAGTGAAACCGCGAAAGGCTCATTAAATCAGTTATGGTTCATTAGATCGT--ACC-CACATTTACTTGGATAACTGTGGTAATTCTAGAGCTAATACATGCAAACAGAGTTCTTTCTTTAAAAGGAAAGAATGCTTTTATTAGATC-AAAACCAATCGGCTGCAGTATAA--TTT-CGGTTATATTGTTTGTCGAAATATTTGGTGAATCTGAATA--ACATTATGCTGATCGCACAGTCTTGCACTGGCGACGCATCTTTCAAATGTCTGCCTTATCAACTGTCGATGGTAGGATCTGCGCCTACCATGGTTGTAACGGGTAACGGGGAATCAGGGTTCGATTCCGGAGAGGGAGCCTGAGAAACGGCTACCACATCCAAGGAAGGCAGCAGGCGCGCAAATTACCCACTCCCAGCACGGGGAGGTAGTGACGAAAAATAACGATACGGGACTCATCCGAGGCCCCGTAATCGGAatgaGTACACTTTAAATCCTTtaacaaggaccaAttggagggcAAGTCTAGTGccagcaGCCGCGGtaattctagctccaatagcgtat--------------------------------------------------------------------------------------------------------------------------------------------------------------------------------------------------------------------------------------------------------------------------------------------------------------------------------------------------------------------------------------------------------------------------------------------------------------------------------------------------------------------------------------------------------------------------------------------------------------------------------------------------------------------------------------------------------------------------------------------------------------------------------------------------------------------------------------------------------------------------------------------------------------------------------------------------------------------------------------------------------------------------------------------------------------------------------------------------------------------------------------------------------------------------------------------------------------------------------------------------------------------------------------------------------------------------------------------------------------------------------------------------------------------------------------------------------------------------------------
	'T sp "Angle Crossing #2"    ACT: Angle Crossing 5678' ------------------------------------------------------------------------------------------------------------------------------------------------------------------------------------------------------------------------------------------------------------------------------------------------------------------------------------------------------------------------------------------------------------------------------------------------------------------------------------------------------------------------------------------------------------------------------------------------------------------------------------------------------------------------------------------------------------------------------------------------------------------------------------------------------------------------------------------------------------------------------------------------------------------------------------------------------------------------------------------------------------------------------------------------------------------------------------------------------------------------------------------------------------------------------------------------------------------------------------------------------------------------------------------------------------------------------------------------------------------------------------------------------------------------------------------------------------------------------------------------------------------------------------------------------------------------------------------------------------------------------------------------------------------------------------------------------------------------------------------------------------------------------------------------------------------------------------------------------------------------------------------------------------------------------------------------------------------------------------------------------------------------------------------------------------------------------------------------------------------------------------
	'T bicolor    QLD: Gayndah 5568'                      ------------------------------------------------------------------------------------------------------------------------------------------------------------------------------------------------------------------------------------------------------------------------------------------------------------------------------------------------------------------------------------------------------------------------------------------------------------------------------------------------------------------------------------------------------------------------------------------------------------------------------------------------------------------------------------------------------------------------------------------------------------------------------------------------------------------------------------------------------------------------------------------------------------------------------------------------------------------------------------------------------------------------------------------------------------------------------------------------------------------------------------------------------------------------------------------------------------------------------------------------------------------------------------------------------------------------------------------------------------------------------------------------------------------------------------------------------------------------------------------------------------------------------------------------------------------------------------------------------------------------------------------------------------------------------------------------------------------------------------------------------------------------------------------------------------------------------------------------------------------------------------------------------------------------------------------------------------------------------------------------------------------------------------------------------------------------------------------------------------------------------------
	'T fitzroyi    QLD: Gayndah'                          AGTCATATGCTCGTCTCAAAGATTAAGCCATGCATGTCTTAGTACATACTAAAATTAAAGTGAAACCGCGAAAGGCTCATTAAATCAGTTATGGTTCCTTAGATCGT--ACC-CACATTTACTTGGATAACTGTGGTAATTCTAGAGCTAATACATGCAAACAGAGCTCTAACCTTAAAAGGAAAGAGTGCTTTTATTAGATC-AAAACCAATCGGCTGCAATATAA--TTT-CGGTTATATTGTTTGTCGAAATATTTGGTGAATCTGAATA--ACATTATGCTGATCGCACAGTCTTGCACTGGCGACGCATCTTTCAAATGTCTGCCTTATCAACTGTCGATGGTAGGATCTGCGCCTACCATGGTTGTAACGGGTAACGGGGAATCAGGGTTCGATTCCGGAGAGGGAGCCTGAGAAACGGCTACCACATCCAAGGAAGGCAGCAGGCGCGCAAATTACCCATTCCCAGAACGGGGAGGTAGTGACGAAAAATAACGATACGGGACTCATCCGAGGCCCCGTAATCGGAATGAGTACACTTTAAATCCTTTAACAAGGACCAATTGGAGGGCAAGTCTAGTGCCAGCAGCCGCGGTAATTCTAGCTCCAATAGCGTATATTAAAGTTGTTGCGGTTAAAAAGCTCGTAGTTGAACTTGTGTCTCGCGCTGTCGGTACACCGCCCGCGGTG-ATAACTGGCACGT-TCGTGAGACGTCCTGCCGGTGGATGTT-TGTGGCG-CATGTA-TACTCCTCAT--ATAT-------TATAC-------------------------TTTTAGTAT-------ATATGTGTGTGAGGTTCATCGTTACACCATCCTCGTAATTTGTCCTGTCGCGGTGCTCTTAATTGAGTGTCGAGGCGGGCCGGCTCTATTACTTTGAACAAATTAGAGTGCTCAAAGCAGGCTAAAATTTTGCCTGAATAAATTTTGCATGGAATAATAAAACAGGACCTCGGTTCTATTTTGTTGG--TATTAGGAACCCCGAGGTAATGATTAATAGGGACAGATGGGGGCATTCGTATTGCGACGTTAGAGGTGAAATTCTTGGATCGTCGCAAGACGAACTGAAGCGAAAGCATTTGCCAAAGATGTTTTCATTAATCAAGAACGAAAGTCAGAGGTGCGAAGGCGATCAGATACCGCCCTAGTTCTGACCATAAACTATGCCATCTAGCGATCCGCCGATGTTCCTCCGATGACTCGGCGGGCAGTTTCCGGGAAACCAAAGTTTTTGGGTTCCGGGGGAAGTATGGTTGCAAAGCTGAAACTTAAAGGAATTGACGGAAGGGCACTACCAGGAGTGGAGCCTGCGGCTTAATTTGACTCAACACGGGAAAATTCACTAGGTCCAGACAGCGTAAGGATTGACAGATTGAGAGCTCTTTCTTGATTCGGTGGGTGGTGGTGCATGGCCGCTTGTAGTCGGTGAATTGATTTGTCTGCTTAATTGCGATAA-CGGACGAGACTCTAGCCTACTAAATAGGCGTTACTTACCGGTATCCTAAAGGCTCGTGGCTTTCGTTTTCTGGCGTATATTAGTTGTTTAGGGTT-TATATTACTTCGGTGGT-----ATGGCCCTAGCACTATGTGCGTTTAGAGCGTTTGTTCACAGTTTTTACTACCGGCGTAT-ATATAAATCTTCTTAGAGGAATGGGCGGCTTTTAGCCGCAAGAGATTGAGCAAAAGCAGGTCAGAGATGCCCTTAGATGTTCTGGGCCGCACGCGCGCTACACTGAAGGAATCAACGTGTTTTCCCTGACTGAAAAGTCCGGGTAACCCATTGAAACTCCTTCGTGCTAGGGATTGGGGATTGCAATTATTCCCCATGAACGAGGAATTCCCAGTAAGCACGAGTCATAAGCTTGTGTTGATTACGTCCCTGCCCTTTGTTCACACCGCCCGTCGCTATTACTGATTGAATGATTTAGTGAGGTCTTTGGAC-GGTCACTCAGAAATATTTTCAATATTACTGATTTTGACCGGAAGATGACCAAACTTGATTATTT
	'T maior    ACT: Angle Crossing 5508'                 ------------------------------------------------------------------------------------------------------------------------------------------------------------------------------------------------------------------------------------------------------------------------------------------------------------------------------------------------------------------------------------------------------------------------------------------------------------------------------------------------------------------------------------------------------------------------------------------------------------------------------------------------------------------------------------------------------------------------------------------------------------------------------------------------------------------------------------------------------------------------------------------------------------------------------------------------------------------------------------------------------------------------------------------------------------------------------------------------------------------------------------------------------------------------------------------------------------------------------------------------------------------------------------------------------------------------------------------------------------------------------------------------------------------------------------------------------------------------------------------------------------------------------------------------------------------------------------------------------------------------------------------------------------------------------------------------------------------------------------------------------------------------------------------------------------------------------------------------------------------------------------------------------------------------------------------------------------------------------------------------------------------------------------------------------------------------------------------------------------------------------------
	'T maior     VIC: Tambo River 5567'                   agtcatatgctcgtctcaaagattaagccatgcatgtcttAGTACATACTAAAATTAAAGTGAAACCGCGAAAGGCTCATTAAATCAGTTATGGTTCCTTAGATCGT--ACC-CACATTTACTTGGATAACTGTGGTAATTCTAGAGCTAATACATGCAAACAGAGCTCTAACCTTAAAAGGAAAGAGTGCTTTTATTAGATC-AAAACCAATCGGCTGCAATATAA--TTT-CGGTTATATTGTTTGTCGAAATATTTGGTGAATCTGAATA--ACATTATGCTGATCGCACAGTCTTGCACTGGCGACGCATCTTTCAAATGTCTGCCTTATCAACTGTCGATGGTAGGATCTGCGCCTACCATGGTTGTAACGGGTAACGGGGAATCAGGGTTCGATTCCGGAGAGGGAGCCTGAGAAACGGCTACCACATCCAAGGAAGGCAGCAGGCGCGCAAATTACCCATTCCCAGAACGGGGAGGTAGTGACGAAAAATAACGATACGGGACTCATCCGAGGCCCCGTAATCGGAATGAGTACACTTTAAATCCTTtaacaaggaccAATTggagggCAAGTCTAGTGCCAgcagccGCGgtaattctagctccaatagcgtat--------------------------------------------------------------------------------------------------------------------------------------------------------------------------------------------------------------------------------------------------------------------------------------------------------------------------------------------------------------------------------------------------------------------------------------------------------------------------------------------------------------------------------------------------------------------------------------------------------------------------------------------------------------------------------------------------------------------------------------------------------------------------------------------------------------------------------------------------------------------------------------------------------------------------------------------------------------------------------------------------------------------------------------------------------------------------------------------------------------------------------------------------------------------------------------------------------------------------------------------------------------------------------------------------------------------------------------------------------------------------------------------------------------------------------------------------------------------------------------
	'T murrumbidgensis    ACT: Uriarra Crossing 2031'     agtcatatgctcgtctcaaagattaagccatgcatgtcttAGTacataCT-AAATTAAAGTGAAACCGCGAAAGGCTCATTAAATCAGTTATGGTTCCTTAGATCGTACACC-CACATTTACTTGGATAACTGTGGTAATTCTAGAGCTAATACATGCAAACAGAGCTCTAACCTTAAAAGGAAAGAGTGCTTTTATTAGATC-AAAACCAATCGGCAGCAGTATAA--TTT-CGGTTATATTGTTTGTCGCAATATTTGGTGAATCTGAATA--ACATTATGCTGATCGCACAGTCTTGCACTGGCGACGCATCTTTCAAATGTCTGCCTTATCAACTGTAGATGGTAGGATCTGCGCCTACCATGGTTGTAACGGGTAACGGGGAATCAGGGTTCGATTCCGGAGAGGGAGCCTGAGAAACGGCTACCACATCCAAGGAAGGCAGCAGGCGCGCAAATTACCCACTCCCAGAACGGGGAGGTAGTGACGAAAAATAACGATACGGGACTCATCCGAGGCCCCGTAATCGGAATGAGTACACTTTAAATCCTTTAACAAGGATCAAttggagggCAAGTCTAGTGCCAGCAGCCGCGgtaattctagctccaatagcgtat--------------------------------------------------------------------------------------------------------------------------------------------------------------------------------------------------------------------------------------------------------------------------------------------------------------------------------------------------------------------------------------------------------------------------------------------------------------------------------------------------------------------------------------------------------------------------------------------------------------------------------------------------------------------------------------------------------------------------------------------------------------------------------------------------------------------------------------------------------------------------------------------------------------------------------------------------------------------------------------------------------------------------------------------------------------------------------------------------------------------------------------------------------------------------------------------------------------------------------------------------------------------------------------------------------------------------------------------------------------------------------------------------------------------------------------------------------------------------------------
	'T murrumbidgensis     VIC: Tambo River 5553'         ------------------------------------------------------------------------------------------------------------------------------------------------------------------------------------------------------------------------------------------------------------------------------------------------------------------------------------------------------------------------------------------------------------------------------------------------------------------------------------------------------------------------------------------------------------------------------------------------------------------------------------------------------------------------------------------------------------------------------------------------------------------------------------------------------------------------------------------------------------------------------------------------------------------------------------------------------------------------------------------------------------------------------------------------------------------------------------------------------------------------------------------------------------------------------------------------------------------------------------------------------------------------------------------------------------------------------------------------------------------------------------------------------------------------------------------------------------------------------------------------------------------------------------------------------------------------------------------------------------------------------------------------------------------------------------------------------------------------------------------------------------------------------------------------------------------------------------------------------------------------------------------------------------------------------------------------------------------------------------------------------------------------------------------------------------------------------------------------------------------------------------
	'T murrumbidgensis    ACT: Angle Crossing 5564'       ------------------------------------------------------------------------------------------------------------------------------------------------------------------------------------------------------------------------------------------------------------------------------------------------------------------------------------------------------------------------------------------------------------------------------------------------------------------------------------------------------------------------------------------------------------------------------------------------------------------------------------------------------------------------------------------------------------------------------------------------------------------------------------------------------------------------------------------------------------------------------------------------------------------------------------------------------------------------------------------------------------------------------------------------------------------------------------------------------------------------------------------------------------------------------------------------------------------------------------------------------------------------------------------------------------------------------------------------------------------------------------------------------------------------------------------------------------------------------------------------------------------------------------------------------------------------------------------------------------------------------------------------------------------------------------------------------------------------------------------------------------------------------------------------------------------------------------------------------------------------------------------------------------------------------------------------------------------------------------------------------------------------------------------------------------------------------------------------------------------------------------
	'T murrumbidgensis    ACT: Angle Crossing 5565'       ------------------------------------------------------------------------------------------------------------------------------------------------------------------------------------------------------------------------------------------------------------------------------------------------------------------------------------------------------------------------------------------------------------------------------------------------------------------------------------------------------------------------------------------------------------------------------------------------------------------------------------------------------------------------------------------------------------------------------------------------------------------------------------------------------------------------------------------------------------------------------------------------------------------------------------------------------------------------------------------------------------------------------------------------------------------------------------------------------------------------------------------------------------------------------------------------------------------------------------------------------------------------------------------------------------------------------------------------------------------------------------------------------------------------------------------------------------------------------------------------------------------------------------------------------------------------------------------------------------------------------------------------------------------------------------------------------------------------------------------------------------------------------------------------------------------------------------------------------------------------------------------------------------------------------------------------------------------------------------------------------------------------------------------------------------------------------------------------------------------------------------
	'T murrumbidgensis     VIC: Tambo River 5566'         ------------------------------------------------------------------------------------------------------------------------------------------------------------------------------------------------------------------------------------------------------------------------------------------------------------------------------------------------------------------------------------------------------------------------------------------------------------------------------------------------------------------------------------------------------------------------------------------------------------------------------------------------------------------------------------------------------------------------------------------------------------------------------------------------------------------------------------------------------------------------------------------------------------------------------------------------------------------------------------------------------------------------------------------------------------------------------------------------------------------------------------------------------------------------------------------------------------------------------------------------------------------------------------------------------------------------------------------------------------------------------------------------------------------------------------------------------------------------------------------------------------------------------------------------------------------------------------------------------------------------------------------------------------------------------------------------------------------------------------------------------------------------------------------------------------------------------------------------------------------------------------------------------------------------------------------------------------------------------------------------------------------------------------------------------------------------------------------------------------------------------------
	'T murrumbidgensis     VIC: Tambo River 5571'         ------------------------------------------------------------------------------------------------------------------------------------------------------------------------------------------------------------------------------------------------------------------------------------------------------------------------------------------------------------------------------------------------------------------------------------------------------------------------------------------------------------------------------------------------------------------------------------------------------------------------------------------------------------------------------------------------------------------------------------------------------------------------------------------------------------------------------------------------------------------------------------------------------------------------------------------------------------------------------------------------------------------------------------------------------------------------------------------------------------------------------------------------------------------------------------------------------------------------------------------------------------------------------------------------------------------------------------------------------------------------------------------------------------------------------------------------------------------------------------------------------------------------------------------------------------------------------------------------------------------------------------------------------------------------------------------------------------------------------------------------------------------------------------------------------------------------------------------------------------------------------------------------------------------------------------------------------------------------------------------------------------------------------------------------------------------------------------------------------------------------------------
	'T murrumbidgensis     VIC: Tambo River 5572'         ------------------------------------------------------------------------------------------------------------------------------------------------------------------------------------------------------------------------------------------------------------------------------------------------------------------------------------------------------------------------------------------------------------------------------------------------------------------------------------------------------------------------------------------------------------------------------------------------------------------------------------------------------------------------------------------------------------------------------------------------------------------------------------------------------------------------------------------------------------------------------------------------------------------------------------------------------------------------------------------------------------------------------------------------------------------------------------------------------------------------------------------------------------------------------------------------------------------------------------------------------------------------------------------------------------------------------------------------------------------------------------------------------------------------------------------------------------------------------------------------------------------------------------------------------------------------------------------------------------------------------------------------------------------------------------------------------------------------------------------------------------------------------------------------------------------------------------------------------------------------------------------------------------------------------------------------------------------------------------------------------------------------------------------------------------------------------------------------------------------------------------
	'T murrumbidgensis    ACT: Angle Crossing 5754'       ------------------------------------------------------------------------------------------------------------------------------------------------------------------------------------------------------------------------------------------------------------------------------------------------------------------------------------------------------------------------------------------------------------------------------------------------------------------------------------------------------------------------------------------------------------------------------------------------------------------------------------------------------------------------------------------------------------------------------------------------------------------------------------------------------------------------------------------------------------------------------------------------------------------------------------------------------------------------------------------------------------------------------------------------------------------------------------------------------------------------------------------------------------------------------------------------------------------------------------------------------------------------------------------------------------------------------------------------------------------------------------------------------------------------------------------------------------------------------------------------------------------------------------------------------------------------------------------------------------------------------------------------------------------------------------------------------------------------------------------------------------------------------------------------------------------------------------------------------------------------------------------------------------------------------------------------------------------------------------------------------------------------------------------------------------------------------------------------------------------------------------
	'T sp "Tambo R"     VIC: Tambo River 5548'            agtcatatgctcgtctcaaagattAAGCCATGCAtgtcttAGTACATACTAAAATTAAAGTGAAACCGCGAAAGGCTCATTAAATCAGTTATGGTTCCTTAGATCGT--ACC-CACATTTACTTGGATAACTGTGGTAATTCTAGAGCTAATACATGCAAACAGAGCTCTAACCTTAACAGGAAAGAGTGCTTTTATTAGATC-AAAACCAATCGGCAGCAGTATAA--TTT-CGGTTATATTGTTTGTCGCAATATTTGGTGAATCTGAATA--ACATTATGCTGATCGCACAGTCTTGCACTGGCGACGCATCTTTCAAATGTCTGCCTTATCAACTGTCGATGGTAGGATCTGCGCCTACCATGGTTGTAACGGGTAACGGGGAATCAGGGTTCGATTCCGGAGAGGGAGCCTGAGAAACGGCTACCACATCCAAGGAAGGCAGCAGGCGCGCAAATTACCCACTCCCAGAACGGGGAGGTAGTGACGAAAAATAACGATACGGGACTCATCCGAGGCCCCGTAATCGGAATGAGTACACTTTAAATCCTTTAACAAGGACCAATTggagGGcaagtcTAGTGCCAGCAGCCGCGgtaattctagctccaatagcgtat--------------------------------------------------------------------------------------------------------------------------------------------------------------------------------------------------------------------------------------------------------------------------------------------------------------------------------------------------------------------------------------------------------------------------------------------------------------------------------------------------------------------------------------------------------------------------------------------------------------------------------------------------------------------------------------------------------------------------------------------------------------------------------------------------------------------------------------------------------------------------------------------------------------------------------------------------------------------------------------------------------------------------------------------------------------------------------------------------------------------------------------------------------------------------------------------------------------------------------------------------------------------------------------------------------------------------------------------------------------------------------------------------------------------------------------------------------------------------------------
	'T sp "Tambo R"     VIC: Tambo River 5570'            ------------------------------------------------------------------------------------------------------------------------------------------------------------------------------------------------------------------------------------------------------------------------------------------------------------------------------------------------------------------------------------------------------------------------------------------------------------------------------------------------------------------------------------------------------------------------------------------------------------------------------------------------------------------------------------------------------------------------------------------------------------------------------------------------------------------------------------------------------------------------------------------------------------------------------------------------------------------------------------------------------------------------------------------------------------------------------------------------------------------------------------------------------------------------------------------------------------------------------------------------------------------------------------------------------------------------------------------------------------------------------------------------------------------------------------------------------------------------------------------------------------------------------------------------------------------------------------------------------------------------------------------------------------------------------------------------------------------------------------------------------------------------------------------------------------------------------------------------------------------------------------------------------------------------------------------------------------------------------------------------------------------------------------------------------------------------------------------------------------------------------------
	'T sp "Tambo R"     VIC: Tambo River 5573'            ------------------------------------------------------------------------------------------------------------------------------------------------------------------------------------------------------------------------------------------------------------------------------------------------------------------------------------------------------------------------------------------------------------------------------------------------------------------------------------------------------------------------------------------------------------------------------------------------------------------------------------------------------------------------------------------------------------------------------------------------------------------------------------------------------------------------------------------------------------------------------------------------------------------------------------------------------------------------------------------------------------------------------------------------------------------------------------------------------------------------------------------------------------------------------------------------------------------------------------------------------------------------------------------------------------------------------------------------------------------------------------------------------------------------------------------------------------------------------------------------------------------------------------------------------------------------------------------------------------------------------------------------------------------------------------------------------------------------------------------------------------------------------------------------------------------------------------------------------------------------------------------------------------------------------------------------------------------------------------------------------------------------------------------------------------------------------------------------------------------------------------
	'T sp "Tambo R"    ACT: Angle Crossing 5574'          ------------------------------------------------------------------------------------------------------------------------------------------------------------------------------------------------------------------------------------------------------------------------------------------------------------------------------------------------------------------------------------------------------------------------------------------------------------------------------------------------------------------------------------------------------------------------------------------------------------------------------------------------------------------------------------------------------------------------------------------------------------------------------------------------------------------------------------------------------------------------------------------------------------------------------------------------------------------------------------------------------------------------------------------------------------------------------------------------------------------------------------------------------------------------------------------------------------------------------------------------------------------------------------------------------------------------------------------------------------------------------------------------------------------------------------------------------------------------------------------------------------------------------------------------------------------------------------------------------------------------------------------------------------------------------------------------------------------------------------------------------------------------------------------------------------------------------------------------------------------------------------------------------------------------------------------------------------------------------------------------------------------------------------------------------------------------------------------------------------------------------------
	'T sp "Tambo R"    ACT: Angle Crossing 5576'          ------------------------------------------------------------------------------------------------------------------------------------------------------------------------------------------------------------------------------------------------------------------------------------------------------------------------------------------------------------------------------------------------------------------------------------------------------------------------------------------------------------------------------------------------------------------------------------------------------------------------------------------------------------------------------------------------------------------------------------------------------------------------------------------------------------------------------------------------------------------------------------------------------------------------------------------------------------------------------------------------------------------------------------------------------------------------------------------------------------------------------------------------------------------------------------------------------------------------------------------------------------------------------------------------------------------------------------------------------------------------------------------------------------------------------------------------------------------------------------------------------------------------------------------------------------------------------------------------------------------------------------------------------------------------------------------------------------------------------------------------------------------------------------------------------------------------------------------------------------------------------------------------------------------------------------------------------------------------------------------------------------------------------------------------------------------------------------------------------------------------------------

;


END;

BEGIN CHARACTERS;
	TITLE  Concatenated_13_Nov_2020;
	DIMENSIONS  NCHAR=5819;
	FORMAT DATATYPE = DNA GAP = - MISSING = ?;
	MATRIX
[truncated: 1,708,369 more chars]
